# Supplementary material for: Genomic Survey of Carbon Monoxide Dehydrogenases Reveals Their Widespread Distribution in Marine Habitats
Source: Environ Microbiol Rep. 2026 Jun 3;18(3):e70375. doi: 10.1111/1758-2229.70375 (PMC13240472; doi:10.1111/1758-2229.70375)
Supplement: Supplementary file 2 — Data S1: Ni‐CODH sequence identifiers, protein names, assembly identifiers, taxonomic details, isolation source and genetic context. [file EMI4-18-e70375-s001.xlsx]

## Sheet: Ni-CODH
Accession id	Protein Name	Assembly_code	Isolation information	Locus_tag	Strand	Gene_Neighbourhood	Functional group prediction based on the neighbouring gene(s)	Phylogenetic Tree Clades	Metagenomically Assembled Genomes	Domain	Phylum	Class	Order	Family	Genus	Species
ACX72487.1	carbon-monoxide dehydrogenase, catalytic subunit	GCA_000024625.1	Hydrothermal Vent	Metvu_0628	+	ACX72487.1(COG1151) ACX72488.1(COG3259) ACX72489.1(COG1941) ACX72490.1(COG1035) ACX72491.1(COG1059)	F420-reducing hydrogenase	Clade C	-	Archaea	Methanobacteriota	Methanococci	Methanococcales	Methanocaldococcaceae	Methanocaldococcus	Methanocaldococcus vulcanius
AEF96916.1	Acetyl-CoA decarbonylase/synthase complex subunit alpha	GCA_000214415.1	Hydrothermal Vent	Metig_1381	-	AEF96913.1(COG1614) AEF96914.1(COG1142) AEF96915.1(COG1880) AEF96916.1(COG1152) AEF96917.1(COG1614) AEF96918.1(COG1522) AEF96919.1(COG1719)	WLP	Clade A	-	Archaea	Methanobacteriota	Methanococci	Methanococcales	Methanococcaceae	Methanotorris	Methanotorris igneus
AIQ12910.1	carbon monoxide dehydrogenase	GCA_000756615.1	Sediment	PDUR_14040	+	AIQ12910.1(COG1151) AIQ12911.1(COG3640) AIQ12912.1(COG1680)	CooC	Clade F	-	Bacteria	Bacillota	Bacilli	Paenibacillales	Paenibacillaceae	Paenibacillus	Paenibacillus durus
AIY89416.1	CO dehydrogenase/acetyl-CoA synthase subunit alpha	GCA_000789255.1	Hydrothermal Vent	GACE_0359	-	AIY89410.1(COG0498) AIY89411.1(COG1456) AIY89412.1(COG2069) AIY89413.1(COG3640) AIY89414.1(COG1614) AIY89415.1(COG1880) AIY89416.1(COG1152) AIY89417.1(COG1153) AIY89418.1(COG1029) AIY89419.1(COG1456)	WLP	Clade A	-	Archaea	Halobacteriota	Archaeoglobi	Archaeoglobales	Archaeoglobaceae	Geoglobus	Geoglobus acetivorans_B
AKB29758.1	CO dehydrogenase/acetyl-CoA synthase subunit alpha, CO dehydrogenase subcomplex	GCA_000970085.1	Coastal	MSSIT_3039	+	AKB29758.1(COG1152) AKB29759.1(nan) AKB29760.1(COG1880) AKB29761.1(COG1614) AKB29762.1(COG3640) AKB29763.1(nan) AKB29764.1(COG2069) AKB29765.1(COG1456)	WLP	Clade A	-	Archaea	Halobacteriota	Methanosarcinia	Methanosarcinales	Methanosarcinaceae	Methanosarcina	Methanosarcina siciliae
AKG34778.1	carbon monoxide dehydrogenase	GCA_000993825.1	Sediment	VK70_09515	+	AKG34775.1(nan) AKG34776.1(COG3764) AKG34777.1(COG5841) AKG34778.1(COG1151) AKG34779.1(COG3640) AKG34780.1(COG1680) AKG37685.1(COG5890)	CooC	Clade F	-	Bacteria	Bacillota	Bacilli	Paenibacillales	Paenibacillaceae	Paenibacillus	Paenibacillus durus_B
ALM75289.1	Carbon monoxide dehydrogenase CooS	GCA_001433455.1	Hydrothermal Vent	TBCH5v1_1369	-	ALM75274.1(COG1363) ALM75275.1(COG0651) ALM75276.1(COG1863) ALM75277.1(COG1006) ALM75278.1(nan) ALM75279.1(COG1563) ALM75280.1(COG1320) ALM75281.1(COG2212) ALM75282.1(COG3260) ALM75283.1(COG1143) ALM75284.1(COG3261) ALM75285.1(COG0650) ALM75286.1(COG0651) ALM75287.1(COG1532) ALM75288.1(COG3640) ALM75289.1(COG1151) ALM75290.1(COG0437) ALM75291.1(COG2005) ALM75292.1(COG1719)	Energy Converting Hydrogenase	Clade E	-	Archaea	Methanobacteriota_B	Thermococci	Thermococcales	Thermococcaceae	Thermococcus_B	Thermococcus_B barophilus
AUB55719.1	CO dehydrogenase/acetyl-CoA synthase complex subunit epsilon	GCA_002813655.1	Seawater	BK007_06685	+	AUB55719.1(COG1152) AUB55720.1(COG1880) AUB55721.1(COG1614) AUB55722.1(COG3640) AUB55723.1(COG2069) AUB55724.1(COG1456) AUB55725.1(COG0437)	WLP	Clade A	-	Archaea	Methanobacteriota	Methanobacteria	Methanobacteriales	Methanobacteriaceae	Methanobacterium	Methanobacterium subterraneum
CAB1058247.1	CO dehydrogenase (ferredoxin)/acetyl-CoA synthase, CO dehydrogenase subunit (EC	GCA_902749685.1	Host associated	D1BOALGB6SA_3003	+	CAB1058246.1(nan) CAB1058247.1(COG1151) CAB1058248.1(nan) CAB1058249.1(nan) CAB1058250.1(COG0731)	Standalone	Clade E	-	Bacteria	Desulfobacterota	Desulfobacteria	Desulfobacterales	JAFDCJ01	JAFDCJ01	JAFDCJ01 sp902749685
CAB1059983.1	CO dehydrogenase (ferredoxin)/acetyl-CoA synthase, CO dehydrogenase subunit (EC	GCA_902749685.1	Host associated	D1BOALGB6SA_4748	+	CAB1059983.1(COG1151)	Standalone	Clade E	-	Bacteria	Desulfobacterota	Desulfobacteria	Desulfobacterales	JAFDCJ01	JAFDCJ01	JAFDCJ01 sp902749685
CAB1065594.1	CO dehydrogenase (ferredoxin)/acetyl-CoA synthase, CO dehydrogenase subunit (EC	GCA_902749685.1	Host associated	D1BOALGB6SA_10391	+	CAB1065593.1(COG2069) CAB1065594.1(COG1151) CAB1065595.1(COG1614) CAB1065596.1(COG1456) CAB1065597.1(COG1410) CAB1065598.1(nan) CAB1065599.1(COG0574) CAB1065600.1(COG0057)	WLP	Clade E	-	Bacteria	Desulfobacterota	Desulfobacteria	Desulfobacterales	JAFDCJ01	JAFDCJ01	JAFDCJ01 sp902749685
CAB1074638.1	CO dehydrogenase (ferredoxin)/acetyl-CoA synthase, CO dehydrogenase subunit (EC	GCA_902749705.1	Host associated	D1AOALGA4SA_2457	+	CAB1074637.1(nan) CAB1074638.1(COG1151)	Standalone	Clade E	-	Bacteria	Desulfobacterota	Desulfobacteria	Desulfobacterales	JAFDCJ01	JAFDCJ01
CAB1077064.1	CO dehydrogenase (ferredoxin)/acetyl-CoA synthase, CO dehydrogenase subunit (EC	GCA_902749705.1	Host associated	D1AOALGA4SA_4860	-	CAB1077064.1(COG1151) CAB1077065.1(COG2069)	WLP	Clade E	-	Bacteria	Desulfobacterota	Desulfobacteria	Desulfobacterales	JAFDCJ01	JAFDCJ01
CAB1084669.1	Carbon monoxide dehydrogenase CooS subunit (EC	GCA_902749705.1	Host associated	D1AOALGA4SA_12180	+	CAB1084669.1(COG1151) CAB1084670.1(COG0437) CAB1084671.1(COG1251) CAB1084672.1(COG1251)	FNOR	Clade E	-	Bacteria	Desulfobacterota	Desulfobacteria	Desulfobacterales	JAFDCJ01	JAFDCJ01
CAB3288905.1	Acetyl-CoA decarbonylase/synthase complex subunit alpha	GCA_902827205.1	Hydrothermal Vent	MLASG1_0903	-	CAB3288893.1(COG1921) CAB3288895.1(COG4014) CAB3288897.1(nan) CAB3288899.1(COG1614) CAB3288901.1(COG1142) CAB3288903.1(COG1880) CAB3288905.1(COG1152) CAB3288907.1(nan) CAB3288909.1(COG1389) CAB3288911.1(COG3261) CAB3289976.1(COG1810) CAB3289978.1(COG1099) CAB3289980.1(nan) CAB3289982.1(COG1917) CAB3289984.1(COG1151) CAB3289986.1(COG0864) CAB3289988.1(COG1035) CAB3289990.1(COG1941) CAB3289992.1(CO…	WLP	Clade A	-	Archaea	Methanobacteriota	Methanococci	Methanococcales	Methanocaldococcaceae	Methanocaldococcus	Methanocaldococcus lauensis
CAB3289583.1	Acetyl-CoA decarbonylase/synthase complex subunit alpha	GCA_902827225.1	Hydrothermal Vent	MLAUSG7_1297	+	CAB3289583.1(COG1152) CAB3289585.1(COG1880) CAB3289587.1(COG1142) CAB3289589.1(COG1614) CAB3289591.1(COG4014) CAB3289593.1(COG1921)	WLP	Clade A	-	Archaea	Methanobacteriota	Methanococci	Methanococcales	Methanocaldococcaceae	Methanocaldococcus	Methanocaldococcus lauensis
CAB3289994.1	Carbon monoxide dehydrogenase	GCA_902827205.1	Hydrothermal Vent	MLASG1_1434	-	CAB3288893.1(COG1921) CAB3288895.1(COG4014) CAB3288897.1(nan) CAB3288899.1(COG1614) CAB3288901.1(COG1142) CAB3288903.1(COG1880) CAB3288905.1(COG1152) CAB3288907.1(nan) CAB3288909.1(COG1389) CAB3288911.1(COG3261) CAB3289976.1(COG1810) CAB3289978.1(COG1099) CAB3289980.1(nan) CAB3289982.1(COG1917) CAB3289984.1(COG1151) CAB3289986.1(COG0864) CAB3289988.1(COG1035) CAB3289990.1(COG1941) CAB3289992.1(CO…	WLP	Clade C	-	Archaea	Methanobacteriota	Methanococci	Methanococcales	Methanocaldococcaceae	Methanocaldococcus	Methanocaldococcus lauensis
CAB5129571.1	CO dehydrogenase (ferredoxin)/acetyl-CoA synthase, CO dehydrogenase subunit (EC	GCA_903231505.1	Host associated	D3OALGA1CA_3145	-	CAB5129476.1(COG0057) CAB5129494.1(COG0574) CAB5129509.1(nan) CAB5129524.1(COG1410) CAB5129539.1(COG1456) CAB5129554.1(COG1614) CAB5129571.1(COG1151) CAB5129586.1(COG2069) CAB5129601.1(COG3894) CAB5129616.1(COG0427) CAB5129633.1(nan)	WLP	Clade E	-	Bacteria	Desulfobacterota	Desulfobacteria	Desulfobacterales	CAFBRK01	CAFBRK01	CAFBRK01 sp903231505
CAB5138450.1	CO dehydrogenase (ferredoxin)/acetyl-CoA synthase, CO dehydrogenase subunit (EC	GCA_903231505.1	Host associated	D3OALGA1CA_3699	-	CAB5138450.1(COG1151)	Standalone	Clade E	-	Bacteria	Desulfobacterota	Desulfobacteria	Desulfobacterales	CAFBRK01	CAFBRK01	CAFBRK01 sp903231505
CAB5159314.1	CO dehydrogenase (ferredoxin)/acetyl-CoA synthase, CO dehydrogenase subunit (EC	GCA_903231395.1	Host associated	D3OALGB2SA_5327	-	CAB5159229.1(COG0057) CAB5159245.1(COG0574) CAB5159259.1(nan) CAB5159269.1(COG1410) CAB5159288.1(COG1456) CAB5159296.1(COG1614) CAB5159314.1(COG1151) CAB5159331.1(COG2069) CAB5159352.1(COG3894) CAB5159355.1(COG0427)	WLP	Clade E	-	Bacteria	Desulfobacterota	Desulfobacteria	Desulfobacterales	CAFBRK01	CAFBRK01	CAFBRK01 sp903231505
CAB5169317.1	Carbon monoxide dehydrogenase CooS subunit (EC	GCA_903231505.1	Host associated	D3OALGA1CA_5630	+	CAB5169299.1(COG1251) CAB5169308.1(COG0437) CAB5169317.1(COG1151) CAB5169328.1(nan) CAB5169338.1(nan) CAB5169342.1(COG1012) CAB5169353.1(nan) CAB5169365.1(nan) CAB5169379.1(COG1067) CAB5169391.1(nan)	FNOR	Clade E	-	Bacteria	Desulfobacterota	Desulfobacteria	Desulfobacterales	CAFBRK01	CAFBRK01	CAFBRK01 sp903231505
CAD6492279.1	Acetyl-CoA decarbonylase/synthase complex subunit alpha	GCA_905067555.1	Oil Field	EMLJLAPB_00259	+	CAD6492277.1(COG1681) CAD6492278.1(COG2511) CAD6492279.1(COG1152) CAD6492280.1(COG1880)	WLP	Clade A	MAG	Archaea	Halobacteriota	Methanosarcinia	Methanosarcinales	EX4572-44	Ethanoperedens	Ethanoperedens ethanivorans_C
CAD6494447.1	Acetyl-CoA decarbonylase/synthase complex subunit alpha	GCA_905067535.1	Oil Field	LAKADJCE_00764	-	CAD6494444.1(COG1880) CAD6494447.1(COG1152) CAD6494449.1(COG2511)	WLP	Clade A	MAG	Archaea	Halobacteriota	Methanosarcinia	Methanosarcinales	EX4572-44	Ethanoperedens
EHP85126.1	carbon-monoxide dehydrogenase, catalytic subunit	GCA_000243455.2	Hydrothermal Vent	MetfoDRAFT_1449	+	EHP85121.1(COG2217) EHP85122.1(COG2217) EHP85123.1(nan) EHP85124.1(COG0655) EHP85125.1(COG1036) EHP85126.1(COG1151) EHP85127.1(COG3259) EHP85128.1(COG1941) EHP85129.1(COG1035) EHP85130.1(COG1059)	F420-reducing hydrogenase	Clade C	-	Archaea	Methanobacteriota	Methanococci	Methanococcales	Methanococcaceae	Methanotorris	Methanotorris formicicus
GAW92303.1	carbon-monoxide dehydrogenase, catalytic subunit	GCA_002207765.1	Hydrothermal Vent	KKC1_14590	-	GAW92300.1(nan) GAW92301.1(COG0798) GAW92302.1(COG1251) GAW92303.1(COG1151) GAW92304.1(COG1142) GAW92305.1(COG5801) GAW92306.1(COG5832) GAW92307.1(COG0497) GAW92308.1(COG1438) GAW92309.1(COG2226) GAW92310.1(COG0061) GAW92311.1(nan)	FNOR	Clade F	-	Bacteria	Bacillota	KKC1	Calderihabitantales	Calderihabitantaceae	Calderihabitans	Calderihabitans maritimus
GBD84127.1	carbon monoxide dehydrogenase 1	GCA_002897675.1	Hydrothermal Vent	BMS3Abin02_00514	-	GBD84125.1(COG1251) GBD84126.1(COG3640) GBD84127.1(COG1151) GBD84128.1(COG0437)	FNOR	Clade E	MAG	Bacteria	Actinomycetota	Acidimicrobiia	UBA5794	UBA4744	BMS3Bbin01	BMS3Bbin01 sp002897675
GBD94181.1	carbon monoxide dehydrogenase 1	GCA_002898095.1	Hydrothermal Vent	BMS3Abin05_01784	+	GBD94172.1(COG0432) GBD94173.1(COG0182) GBD94174.1(COG2956) GBD94175.1(nan) GBD94176.1(COG1968) GBD94177.1(COG0691) GBD94178.1(COG0162) GBD94179.1(COG3279) GBD94180.1(COG0437) GBD94181.1(COG1151) GBD94182.1(COG3640) GBD94183.1(COG1251) GBD94184.1(COG1720)	FNOR	Clade E	MAG	Bacteria	Zhuqueibacterota	JdFR-76	JdFR-76	BMS3Abin05	BMS3Abin05	BMS3Abin05 sp002898015
GBD97103.1	carbon monoxide dehydrogenase 1	GCA_002897895.1	Hydrothermal Vent	BMS3Abin06_01999	+	GBD97095.1(COG1666) GBD97096.1(COG0215) GBD97097.1(COG0320) GBD97098.1(COG1410) GBD97099.1(COG2069) GBD97100.1(COG1456) GBD97101.1(COG0735) GBD97102.1(COG1614) GBD97103.1(COG1151) GBD97104.1(COG1905) GBD97105.1(COG1894) GBD97106.1(COG2768) GBD97107.1(COG1034) GBD97108.1(COG2161)	WLP	Clade E	MAG	Bacteria	Nitrospirota	Thermodesulfovibrionia	UBA6902	UBA6902	BMS3ABIN06	BMS3ABIN06 sp002897895
GBD99342.1	carbon monoxide dehydrogenase 2	GCA_002897815.1	Hydrothermal Vent	BMS3Abin07_01377	-	GBD99328.1(COG1088) GBD99329.1(COG2227) GBD99330.1(COG2227) GBD99331.1(COG1011) GBD99332.1(COG3919) GBD99333.1(COG0451) GBD99334.1(COG0463) GBD99335.1(COG1373) GBD99336.1(COG0399) GBD99337.1(COG1354) GBD99338.1(COG1034) GBD99339.1(COG1146) GBD99340.1(COG1894) GBD99341.1(COG1905) GBD99342.1(COG1151) GBD99343.1(COG1614) GBD99344.1(COG1456) GBD99345.1(COG2069) GBD99346.1(COG1410) GBD99347.1(COG0493)…	WLP	Clade E	MAG	Bacteria	Nitrospirota	Thermodesulfovibrionia	Thermodesulfovibrionales	BMS3Bbin05	BMS3Bbin05	BMS3Bbin05 sp002897855
GBE01936.1	carbon monoxide dehydrogenase 2	GCA_002897935.1	Hydrothermal Vent	BMS3Abin08_01372	+	GBE01923.1(COG0705) GBE01924.1(COG3706) GBE01925.1(COG0234) GBE01926.1(COG0459) GBE01927.1(COG1559) GBE01928.1(COG0821) GBE01929.1(COG0414) GBE01930.1(nan) GBE01931.1(COG3270) GBE01932.1(COG1449) GBE01933.1(COG1640) GBE01934.1(COG3279) GBE01935.1(COG0437) GBE01936.1(COG1151) GBE01937.1(COG1251) GBE01938.1(nan) GBE01939.1(COG3467) GBE01940.1(COG4106)	FNOR	Clade F	MAG	Bacteria	Nitrospirota	Thermodesulfovibrionia	Thermodesulfovibrionales	JdFR-85	BMS3Abin08	BMS3Abin08 sp002897935
GBE06116.1	carbon monoxide dehydrogenase 1	GCA_002897755.1	Hydrothermal Vent	BMS3Abin10_01760	-	GBE06111.1(COG3688) GBE06112.1(COG1034) GBE06113.1(COG2768) GBE06114.1(COG1894) GBE06115.1(COG1905) GBE06116.1(COG1151) GBE06117.1(COG1614) GBE06118.1(COG0735) GBE06119.1(COG1456) GBE06120.1(COG2069) GBE06121.1(COG1410) GBE06122.1(COG3640) GBE06123.1(COG1351) GBE06124.1(COG0530) GBE06125.1(COG0038) GBE06126.1(nan) GBE06127.1(COG0463) GBE06128.1(COG0380) GBE06129.1(COG0438) GBE06130.1(nan) GBE0613…	WLP	Clade E	MAG	Bacteria	Nitrospirota	Thermodesulfovibrionia	UBA6902	BMS3Bbin08	BMS3Bbin08	BMS3Bbin08 sp002897775
GBE11920.1	carbon monoxide dehydrogenase 1	GCA_002897975.1	Hydrothermal Vent	BMS3Abin13_00196	-	GBE11911.1(COG1908) GBE11912.1(COG1908) GBE11913.1(COG1148) GBE11914.1(COG1148) GBE11915.1(COG3383) GBE11916.1(COG0493) GBE11917.1(COG1456) GBE11918.1(COG1614) GBE11919.1(COG2069) GBE11920.1(COG1151) GBE11921.1(COG0190) GBE11922.1(COG0507) GBE11923.1(COG1373) GBE11924.1(COG0514) GBE11925.1(nan) GBE11926.1(COG1373) GBE11927.1(COG0606) GBE11928.1(COG4123) GBE11929.1(COG4198)	WLP	Clade E	MAG	Bacteria	Desulfobacterota	Desulfobulbia	Desulfobulbales	Desulfobulbaceae	BMS3Abin13	BMS3Abin13 sp002897615
GBE13716.1	carbon monoxide dehydrogenase	GCA_002897975.1	Hydrothermal Vent	BMS3Abin13_02029	-	GBE13716.1(COG1151) GBE13717.1(COG0664) GBE13718.1(COG3943) GBE13719.1(COG0610) GBE13720.1(COG0426) GBE13721.1(COG1912) GBE13722.1(COG2226) GBE13723.1(COG2821) GBE13724.1(COG2951) GBE13725.1(nan) GBE13726.1(COG1452)	CooA	Clade E	MAG	Bacteria	Desulfobacterota	Desulfobulbia	Desulfobulbales	Desulfobulbaceae	BMS3Abin13	BMS3Abin13 sp002897615
GBE15112.1	carbon monoxide dehydrogenase 1	GCA_002897695.1	Hydrothermal Vent	BMS3Abin14_01166	-	GBE15109.1(COG1116) GBE15110.1(COG0600) GBE15111.1(COG0715) GBE15112.1(COG1151) GBE15113.1(COG0785) GBE15114.1(COG0282)	NitT/TauT family ABC transporter	Clade B	MAG	Bacteria	BMS3Abin14	BMS3Abin14	BMS3Abin14	BMS3Abin14	BMS3ABIN14	BMS3ABIN14 sp002897695
GBE37440.1	carbon monoxide dehydrogenase 1	GCA_002897775.1	Hydrothermal Vent	BMS3Bbin08_00028	-	GBE37440.1(COG1151) GBE37441.1(COG1614) GBE37442.1(COG0735) GBE37443.1(COG1456)	WLP	Clade E	MAG	Bacteria	Nitrospirota	Thermodesulfovibrionia	UBA6902	BMS3Bbin08	BMS3Bbin08	BMS3Bbin08 sp002897775
GBE37507.1	carbon monoxide dehydrogenase 1	GCA_002897775.1	Hydrothermal Vent	BMS3Bbin08_00097	+	GBE37499.1(COG1666) GBE37500.1(COG0215) GBE37501.1(COG0320) GBE37502.1(COG1410) GBE37503.1(COG2069) GBE37504.1(COG1456) GBE37505.1(COG0735) GBE37506.1(COG1614) GBE37507.1(COG1151) GBE37508.1(COG1905)	WLP	Clade E	MAG	Bacteria	Nitrospirota	Thermodesulfovibrionia	UBA6902	BMS3Bbin08	BMS3Bbin08	BMS3Bbin08 sp002897775
GBE51981.1	carbon monoxide dehydrogenase 1	GCA_002897615.1	Hydrothermal Vent	BMS3Bbin14_00439	+	GBE51977.1(COG0514) GBE51978.1(COG1373) GBE51979.1(COG0507) GBE51980.1(COG0190) GBE51981.1(COG1151) GBE51982.1(COG2069) GBE51983.1(COG1614) GBE51984.1(COG1456) GBE51985.1(COG0493) GBE51986.1(COG3383) GBE51987.1(COG1148) GBE51988.1(COG1148) GBE51989.1(COG1908) GBE51990.1(COG1908)	WLP	Clade E	MAG	Bacteria	Desulfobacterota	Desulfobulbia	Desulfobulbales	Desulfobulbaceae	BMS3Abin13	BMS3Abin13 sp002897615
GBE53987.1	carbon monoxide dehydrogenase/acetyl-CoA synthase subunit beta	GCA_002897955.1	Hydrothermal Vent	BMS3Bbin15_00135	-	GBE53986.1(COG1880) GBE53987.1(COG1152) GBE53988.1(COG1035)	WLP	Clade A	MAG	Archaea	Hydrothermarchaeota	Hydrothermarchaeia	Hydrothermarchaeales	BMS3B	BMS3B	BMS3B sp002897955
GBE54550.1	carbon monoxide dehydrogenase 1	GCA_002897955.1	Hydrothermal Vent	BMS3Bbin15_00707	+	GBE54550.1(COG1151) GBE54551.1(COG4096) GBE54552.1(nan) GBE54553.1(nan) GBE54554.1(COG0732) GBE54555.1(COG0286) GBE54556.1(COG2189) GBE54557.1(COG1669) GBE54558.1(COG2361) GBE54559.1(COG1669) GBE54560.1(nan) GBE54561.1(COG0826)	Standalone	Clade F	MAG	Archaea	Hydrothermarchaeota	Hydrothermarchaeia	Hydrothermarchaeales	BMS3B	BMS3B	BMS3B sp002897955
GBE58489.1	carbon monoxide dehydrogenase 1	GCA_002897715.1	Hydrothermal Vent	BMS3Abin01_01431	-	GBE58475.1(COG3379) GBE58476.1(COG2244) GBE58477.1(COG2148) GBE58478.1(COG3383) GBE58479.1(COG0493) GBE58480.1(COG0493) GBE58481.1(COG0543) GBE58482.1(COG1894) GBE58483.1(COG1410) GBE58484.1(COG0685) GBE58485.1(nan) GBE58486.1(COG0493) GBE58487.1(COG1456) GBE58488.1(COG1614) GBE58489.1(COG1151) GBE58490.1(COG2069)	WLP	Clade E	MAG	Bacteria	Actinomycetota	Thermoleophilia	BMS3ABIN01	BMS3ABIN01	BMS3ABIN01	BMS3ABIN01 sp002897715
GCC10999.1	carbon monoxide dehydrogenase/acetyl-CoA synthase subunit beta	GCA_006538205.1	Hydrothermal Vent	IPdc08_01043	+	GCC10998.1(COG1035) GCC10999.1(COG1152) GCC11000.1(COG1880)	WLP	Clade A	MAG	Archaea	Hydrothermarchaeota	Hydrothermarchaeia	Hydrothermarchaeales	BMS3B	BMS3B	BMS3B sp003229935
HBN26936.1	carbon-monoxide dehydrogenase catalytic subunit	GCA_003504005.1	unspecified	DD405_05665	+	HBN26935.1(COG0437) HBN26936.1(COG1151) HBN26937.1(COG1251)	FNOR	Clade E	MAG	Bacteria	Desulfobacterota	Desulfobacteria	Desulfobacterales	BuS5	DAOWMW01
HCW51073.1	carbon-monoxide dehydrogenase catalytic subunit, partial	GCA_003541445.1	unspecified	DGR79_03250	-	HCW51073.1(COG1151) HCW51074.1(COG3640) HCW51075.1(nan)	CooC	Clade F	MAG	Bacteria	Bacillota	UBA995	UBA995	UBA9673	UBA9673	UBA9673 sp003541445
HCY83599.1	carbon-monoxide dehydrogenase catalytic subunit	GCA_003538835.1	unspecified	DHV36_00525	-	HCY83599.1(COG1151) HCY83600.1(nan)	Standalone	Clade E	MAG	Bacteria	Desulfobacterota	Desulfobacteria	Desulfobacterales	Desulfobacteraceae	Desulfobacter	Desulfobacter sp003538835
HCY83771.1	carbon-monoxide dehydrogenase catalytic subunit	GCA_003538835.1	unspecified	DHV36_01400	-	HCY83766.1(COG3640) HCY83767.1(nan) HCY83768.1(COG1410) HCY83769.1(COG1456) HCY83770.1(COG1614) HCY83771.1(COG1151) HCY83772.1(COG2069)	WLP	Clade E	MAG	Bacteria	Desulfobacterota	Desulfobacteria	Desulfobacterales	Desulfobacteraceae	Desulfobacter	Desulfobacter sp003538835
HDC92342.1	anaerobic carbon-monoxide dehydrogenase catalytic subunit, partial	GCA_011038595.1	Hydrothermal Vent	ENF15_01080	-	HDC92342.1(COG1151) HDC92343.1(COG1410)	Incomplete acs cluster	Clade E	MAG	Bacteria	Bipolaricaulota	Bipolaricaulia	Bipolaricaulales	Bipolaricaulaceae	UBA3571	UBA3571 sp021163465
HDD44222.1	anaerobic carbon-monoxide dehydrogenase catalytic subunit, partial	GCA_011039335.1	Hydrothermal Vent	ENG63_05105	-	HDD44222.1(COG1151) HDD44223.1(COG0190) HDD44224.1(COG2759) nan(nan)	One Carbon Pool	Clade E	MAG	Bacteria	Desulfobacterota	Desulfofervidia	Desulfofervidales	Desulfofervidaceae	JAJSZS01	JAJSZS01 sp030262725
HDD55363.1	anaerobic carbon-monoxide dehydrogenase catalytic subunit	GCA_011039385.1	Hydrothermal Vent	ENG59_03900	+	HDD55362.1(nan) HDD55363.1(COG1151) nan(nan)	Standalone	Clade E	MAG	Bacteria	Chloroflexota	Anaerolineae	Anaerolineales	UBA11858	B10-G9	B10-G9 sp011039385
HDD61995.1	anaerobic carbon-monoxide dehydrogenase catalytic subunit	GCA_011039935.1	Hydrothermal Vent	ENF22_05645	+	HDD61994.1(COG2217) HDD61995.1(COG1151) HDD61996.1(COG1614) HDD61997.1(COG1456) HDD61998.1(COG3894) HDD61999.1(COG1410) HDD62000.1(COG0281) HDD62001.1(COG0747)	WLP	Clade E	MAG	Bacteria	Chloroflexota	Anaerolineae	Anaerolineales	UBA11858	B10-G9	B10-G9 sp021161345
HDH09706.1	anaerobic carbon-monoxide dehydrogenase catalytic subunit	GCA_011039655.1	Hydrothermal Vent	ENF84_02075	-	HDH09706.1(COG1151) HDH09707.1(COG2608) HDH09708.1(nan)	Standalone	Clade E	MAG	Bacteria	Chloroflexota	Anaerolineae	VGOG01	VGOG01
HDH34032.1	anaerobic carbon-monoxide dehydrogenase catalytic subunit	GCA_011040215.1	Hydrothermal Vent	ENG88_01075	+	HDH34032.1(COG1151) HDH34033.1(COG1905) HDH34034.1(COG4231) HDH34035.1(COG1034) nan(nan)	NADH:ubiquinone oxidoreductase	Clade E	MAG	Bacteria	Nitrospirota	Thermodesulfovibrionia	UBA6902	UBA6902	BMS3Abin09	BMS3Abin09 sp002897915
HDH97473.1	anaerobic carbon-monoxide dehydrogenase catalytic subunit	GCA_011040595.1	Hydrothermal Vent	ENF73_07085	+	HDH97471.1(COG1894) HDH97472.1(COG1034) HDH97473.1(COG1151) HDH97474.1(nan)	NADH:ubiquinone oxidoreductase	Clade E	MAG	Bacteria	Lernaellota	Lernaellaia
HDI07586.1	CO dehydrogenase/acetyl-CoA synthase complex subunit epsilon	GCA_011040605.1	Hydrothermal Vent	ENF76_04405	-	HDI07585.1(COG1880) HDI07586.1(COG1152)	WLP	Clade A	MAG	Archaea	Thermoproteota	Bathyarchaeia	Bathyarchaeales	Bathycorpusculaceae	UBA233	UBA233 sp003661945
HDI42419.1	CO dehydrogenase/acetyl-CoA synthase complex subunit epsilon	GCA_011042195.1	Hydrothermal Vent	ENF62_01390	+	HDI42418.1(COG1280) HDI42419.1(COG1152) HDI42420.1(COG1880) HDI42421.1(COG1614) HDI42422.1(COG2069) nan(nan)	WLP	Clade A	MAG	Archaea	Thermoproteota	Bathyarchaeia	EX4484-135	B24-G1	B24-G1	B24-G1 sp003662535
HDI60570.1	anaerobic carbon-monoxide dehydrogenase catalytic subunit	GCA_011042305.1	Hydrothermal Vent	ENF48_09505	+	HDI60568.1(COG0427) HDI60569.1(COG2069) HDI60570.1(COG1151) HDI60571.1(COG1152)	WLP	Clade E	MAG	Bacteria	Desulfobacterota	Desulfobacteria	Desulfobacterales	UBA2174	UBA2174	UBA2174 sp011042305
HDI61174.1	anaerobic carbon-monoxide dehydrogenase catalytic subunit	GCA_011042305.1	Hydrothermal Vent	ENF48_12625	+	HDI61173.1(COG1149) HDI61174.1(COG1151) HDI61175.1(COG0437) HDI61176.1(COG1251) HDI61177.1(COG2240)	FNOR	Clade E	MAG	Bacteria	Desulfobacterota	Desulfobacteria	Desulfobacterales	UBA2174	UBA2174	UBA2174 sp011042305
HDJ22664.1	anaerobic carbon-monoxide dehydrogenase catalytic subunit	GCA_011042725.1	Hydrothermal Vent	ENF17_02065	-	HDJ22660.1(COG1456) HDJ22661.1(COG2069) HDJ22662.1(COG3640) HDJ22663.1(COG1614) HDJ22664.1(COG1151) HDJ22665.1(COG0407) HDJ22666.1(COG3640) HDJ22667.1(COG5012) HDJ22668.1(COG2207)	WLP	Clade E	MAG	Bacteria	Acidobacteriota	Aminicenantia	Aminicenantales	JdFR-80	JdFR-80	JdFR-80 sp011042725
HDJ26244.1	CO dehydrogenase/acetyl-CoA synthase complex subunit epsilon, partial	GCA_011042495.1	Hydrothermal Vent	ENF34_02895	+	HDJ26244.1(COG1152)	Standalone	Clade A	MAG	Archaea	Thermoproteota	Bathyarchaeia	EX4484-135	EX4484-135	EX4484-135
HDJ28531.1	anaerobic carbon-monoxide dehydrogenase catalytic subunit	GCA_011042595.1	Hydrothermal Vent	ENF28_04705	-	HDJ28530.1(nan) HDJ28531.1(COG1151)	Standalone	Clade E	MAG	Bacteria	Desulfobacterota	Anaeroferrophillalia	Anaeroferrophillales	Anaeroferrophillaceae	DQWO01	DQWO01 sp011042595
HDJ28801.1	anaerobic carbon-monoxide dehydrogenase catalytic subunit	GCA_011042595.1	Hydrothermal Vent	ENF28_06115	+	HDJ28800.1(COG1490) HDJ28801.1(COG1151) HDJ28802.1(COG0442) HDJ28803.1(COG2884) HDJ28804.1(COG2177) HDJ28805.1(COG4942)	Standalone	Clade E	MAG	Bacteria	Desulfobacterota	Anaeroferrophillalia	Anaeroferrophillales	Anaeroferrophillaceae	DQWO01	DQWO01 sp011042595
HDJ37796.1	CO dehydrogenase/acetyl-CoA synthase complex subunit epsilon	GCA_011042615.1	Hydrothermal Vent	ENF24_01220	+	HDJ37794.1(COG0470) HDJ37795.1(nan) HDJ37796.1(COG1152) HDJ37797.1(COG1880) HDJ37798.1(nan)	WLP	Clade A	MAG	Archaea	Halobacteriota	Methanosarcinia	Methanosarcinales	Methanogasteraceae	Methanogaster_C	Methanogaster_C sp021159385
HDK17299.1	anaerobic carbon-monoxide dehydrogenase catalytic subunit	GCA_011041435.1	Hydrothermal Vent	ENG75_05095	+	HDK17299.1(COG1151) HDK17300.1(COG1905)	NADH:ubiquinone oxidoreductase	Clade E	MAG	Bacteria	Nitrospirota	Thermodesulfovibrionia	UBA6902	BMS3Bbin08	BMS3Bbin08	BMS3Bbin08 sp002897775
HDL08546.1	anaerobic carbon-monoxide dehydrogenase catalytic subunit	GCA_011041785.1	Hydrothermal Vent	ENG35_07420	-	HDL08546.1(COG1151) HDL08547.1(COG0437) HDL08548.1(COG1251)	FNOR	Clade E	MAG	Bacteria	Desulfobacterota	Desulfobacteria	Desulfobacterales
HDL21329.1	anaerobic carbon-monoxide dehydrogenase catalytic subunit	GCA_011040865.1	Hydrothermal Vent	ENH30_08670	+	HDL21329.1(COG1151) HDL21330.1(COG1905) HDL21331.1(COG3411)	NADH:ubiquinone oxidoreductase	Clade E	MAG	Bacteria	Nitrospirota	Thermodesulfovibrionia	Thermodesulfovibrionales	BMS3Bbin05	BMS3Bbin05	BMS3Bbin05 sp002897855
HDL90515.1	anaerobic carbon-monoxide dehydrogenase catalytic subunit	GCA_011041975.1	Hydrothermal Vent	ENG14_06390	+	HDL90514.1(COG2069) HDL90515.1(COG1151)	Incomplete acs cluster	Clade E	MAG	Bacteria	Desulfobacterota	Syntrophobacteria	Syntrophobacterales	Thermodesulforhabdaceae	JAFDGW01	JAFDGW01 sp019309115
HDM24330.1	anaerobic carbon-monoxide dehydrogenase catalytic subunit	GCA_011041895.1	Hydrothermal Vent	ENG22_05285	-	HDM24327.1(COG1009) HDM24328.1(nan) HDM24329.1(COG3640) HDM24330.1(COG1151) HDM24331.1(COG0437) HDM24332.1(nan)	CooC	Clade E	MAG	Archaea	Thermoproteota	DRAE01	DRAE01	DRAE01	DRAE01	DRAE01 sp011041895
HDM75456.1	anaerobic carbon-monoxide dehydrogenase catalytic subunit	GCA_011042895.1	Hydrothermal Vent	ENG51_03185	-	HDM75455.1(COG0836) HDM75456.1(COG1151) HDM75457.1(COG0437)	CooF	Clade E	MAG	Bacteria	Desulfobacterota	Syntrophobacteria	B119-G9	B119-G9	B119-G9	B119-G9 sp003646715
HDM79263.1	anaerobic carbon-monoxide dehydrogenase catalytic subunit	GCA_011042895.1	Hydrothermal Vent	ENG51_22790	+	HDM79262.1(COG2069) HDM79263.1(COG1151) HDM79264.1(COG1614)	WLP	Clade E	MAG	Bacteria	Desulfobacterota	Syntrophobacteria	B119-G9	B119-G9	B119-G9	B119-G9 sp003646715
HDM92767.1	anaerobic carbon-monoxide dehydrogenase catalytic subunit	GCA_011042755.1	Hydrothermal Vent	ENG69_05180	-	HDM92766.1(COG3640) HDM92767.1(COG1151) HDM92768.1(COG0437) HDM92769.1(COG2005) HDM92770.1(COG1719) HDM92771.1(nan) HDM92772.1(COG5012)	CooC	Clade E	MAG	Archaea	Korarchaeota	Korarchaeia	Korarchaeales	Korarchaeaceae	DRBY01
HDN74414.1	CO dehydrogenase/acetyl-CoA synthase complex subunit epsilon	GCA_011043275.1	Hydrothermal Vent	ENG16_05285	+	HDN74414.1(COG1152) HDN74415.1(COG1880)	WLP	Clade A	MAG	Archaea	Halobacteriota	Archaeoglobi	Archaeoglobales	Archaeoglobaceae	JdFR-41
HDN85275.1	anaerobic carbon-monoxide dehydrogenase catalytic subunit	GCA_011041585.1	Hydrothermal Vent	ENG47_05940	-	HDN85274.1(COG0437) HDN85275.1(COG1151) HDN85276.1(COG3640)	CooC	Clade E	MAG	Bacteria	Aerophobota	Aerophobia	Aerophobales	B3-G15	JAGGTG01	JAGGTG01 sp021163905
HDN94901.1	anaerobic carbon-monoxide dehydrogenase catalytic subunit, partial	GCA_011041425.1	Hydrothermal Vent	ENG76_02340	+	HDN94901.1(COG1151) HDN94902.1(COG1905)	NADH:ubiquinone oxidoreductase	Clade E	MAG	Bacteria	Nitrospirota	Thermodesulfovibrionia	UBA6902	UBA6902	BMS3Abin09	BMS3Abin09 sp002897915
HDO42264.1	CO dehydrogenase/acetyl-CoA synthase complex subunit epsilon	GCA_011043095.1	Hydrothermal Vent	ENH03_05125	+	HDO42264.1(COG1152) HDO42265.1(COG1880) HDO42266.1(COG1614)	WLP	Clade A	MAG	Archaea	Thermoproteota	Bathyarchaeia	Bathyarchaeales	DTEX01	DTEX01
HDY67197.1	anaerobic carbon-monoxide dehydrogenase catalytic subunit	GCA_011050115.1	Hydrothermal Vent	ENH85_05335	+	HDY67196.1(COG3640) HDY67197.1(COG1151) HDY67198.1(COG1614) HDY67199.1(COG0740)	WLP	Clade E	MAG	Bacteria	Planctomycetota	Brocadiia	Brocadiales	Scalinduaceae	Scalindua_A	Scalindua_A sediminis
HDY74381.1	anaerobic carbon-monoxide dehydrogenase catalytic subunit	GCA_011050765.1	Hydrothermal Vent	ENH51_04635	-	HDY74380.1(COG0517) HDY74381.1(COG1151) HDY74382.1(COG1818) HDY74383.1(nan)	Standalone	Clade F	MAG	Archaea	Hydrothermarchaeota	Hydrothermarchaeia	Hydrothermarchaeales	SZUA-236	SZUA-236	SZUA-236 sp002923215
HDZ12849.1	anaerobic carbon-monoxide dehydrogenase catalytic subunit	GCA_011050785.1	Hydrothermal Vent	ENH53_11630	-	HDZ12849.1(COG1151) HDZ12850.1(COG0437)	CooF	Clade E	MAG	Bacteria	Zhuqueibacterota	JdFR-76	JdFR-76	BMS3Abin05	BMS3Abin05	BMS3Abin05 sp002898015
HDZ19265.1	CO dehydrogenase/acetyl-CoA synthase complex subunit epsilon	GCA_011050315.1	Hydrothermal Vent	ENH75_13280	+	HDZ19265.1(COG1152)	Standalone	Clade A	MAG	Archaea	Asgardarchaeota	Lokiarchaeia	Sigynarchaeales	SOKP01	Loki-b32
HDZ19712.1	anaerobic carbon-monoxide dehydrogenase catalytic subunit	GCA_011050235.1	Hydrothermal Vent	ENH78_00275	+	HDZ19712.1(COG1151) HDZ19713.1(COG0437) HDZ19714.1(COG1614) HDZ19715.1(COG1456) HDZ19716.1(COG3894) HDZ19717.1(COG3640) HDZ19718.1(COG2069) HDZ19719.1(COG1410) HDZ19720.1(nan) HDZ19721.1(COG0857)	WLP	Clade E	MAG	Bacteria	Planctomycetota	Phycisphaerae	SM23-33	SM23-33	HyVt-337	HyVt-337 sp011050235
HDZ25698.1	anaerobic carbon-monoxide dehydrogenase catalytic subunit	GCA_011050515.1	Hydrothermal Vent	ENH65_04210	-	HDZ25697.1(nan) HDZ25698.1(COG1151)	Standalone	Clade E	MAG	Bacteria	Acidobacteriota	Aminicenantia	Aminicenantales	Aminicenantaceae	SOIV01	SOIV01 sp011049545
HDZ77640.1	anaerobic carbon-monoxide dehydrogenase catalytic subunit	GCA_011051015.1	Hydrothermal Vent	ENH41_06115	-	HDZ77636.1(COG1152) HDZ77637.1(COG1251) HDZ77638.1(COG0437) HDZ77639.1(COG0685) HDZ77640.1(COG1151) HDZ77641.1(COG3640) HDZ77642.1(COG3809) HDZ77643.1(COG0190) HDZ77644.1(COG3404) HDZ77645.1(COG2759) HDZ77646.1(COG0164) HDZ77647.1(COG0335) HDZ77648.1(COG0336) HDZ77649.1(COG0343) HDZ77650.1(COG1073) HDZ77651.1(nan) HDZ77652.1(COG0809) HDZ77653.1(COG2385)	One Carbon Pool	Clade E	MAG	Bacteria	Omnitrophota	Koll11	Ghiorseimicrobiales	Ghiorseimicrobiaceae	DRER01	DRER01 sp011051015
HEA67601.1	anaerobic carbon-monoxide dehydrogenase catalytic subunit	GCA_011049715.1	Hydrothermal Vent	ENI07_12370	+	HEA67601.1(COG1151)	Standalone	Clade E	MAG	Bacteria	Desulfobacterota	Desulfobacteria	Desulfobacterales	UBA2156	UBA2156	UBA2156 sp011049715
HEA67692.1	anaerobic carbon-monoxide dehydrogenase catalytic subunit	GCA_011049715.1	Hydrothermal Vent	ENI07_12835	-	HEA67691.1(nan) HEA67692.1(COG1151) HEA67693.1(COG2226) HEA67694.1(nan) HEA67695.1(COG0407) HEA67696.1(COG2944) HEA67697.1(COG3874) HEA67698.1(nan)	Standalone	Clade D	MAG	Bacteria	Desulfobacterota	Desulfobacteria	Desulfobacterales	UBA2156	UBA2156	UBA2156 sp011049715
HEB30660.1	anaerobic carbon-monoxide dehydrogenase catalytic subunit, partial	GCA_011049595.1	Hydrothermal Vent	ENI15_07260	+	HEB30659.1(COG1959) HEB30660.1(COG1151)	Standalone	Clade E	MAG	Bacteria	Spirochaetota	B62-G9	B62-G9	DRHN01	DRHN01	DRHN01 sp011049595
HEB69212.1	anaerobic carbon-monoxide dehydrogenase catalytic subunit	GCA_011051825.1	Hydrothermal Vent	ENI88_06285	-	HEB69210.1(COG1152) HEB69211.1(COG2069) HEB69212.1(COG1151) HEB69213.1(COG0190) HEB69214.1(COG0507)	WLP	Clade E	MAG	Bacteria	Desulfobacterota	Desulfobulbia	Desulfobulbales	Desulfobulbaceae	DRLX01	DRLX01 sp011051825
HEB72308.1	anaerobic carbon-monoxide dehydrogenase catalytic subunit	GCA_011052055.1	Hydrothermal Vent	ENI77_06770	-	HEB72308.1(COG1151)	Standalone	Clade D	MAG	Bacteria	Nitrospinota	UBA7883	UBA7883	UBA7883	DRJW01	DRJW01 sp011052055
HEB76845.1	anaerobic carbon-monoxide dehydrogenase catalytic subunit	GCA_011051565.1	Hydrothermal Vent	ENJ04_10875	+	HEB76837.1(COG0632) HEB76838.1(COG2255) HEB76839.1(COG3016) HEB76840.1(COG3640) HEB76841.1(COG1410) HEB76842.1(COG2069) HEB76843.1(COG1456) HEB76844.1(COG1614) HEB76845.1(COG1151) HEB76846.1(COG1905) HEB76847.1(COG1894)	WLP	Clade E	MAG	Bacteria	Nitrospirota	Thermodesulfovibrionia	Thermodesulfovibrionales	JdFR-85	BMS3Bbin07	BMS3Bbin07 sp011051565
HEC21835.1	anaerobic carbon-monoxide dehydrogenase catalytic subunit	GCA_011051745.1	Hydrothermal Vent	ENI95_02835	-	HEC21834.1(COG1152) HEC21835.1(COG1151) HEC21836.1(COG2608)	Standalone	Clade E	MAG	Bacteria	Chloroflexota	Anaerolineae	Aggregatilineales	UBA3940	DRKO01	DRKO01 sp011051745
HEC32109.1	anaerobic carbon-monoxide dehydrogenase catalytic subunit, partial	GCA_011052635.1	Hydrothermal Vent	ENI41_06440	+	HEC32108.1(COG0437) HEC32109.1(COG1151)	CooF	Clade E	MAG	Bacteria	Desulfobacterota	Syntrophobacteria	B119-G9	B119-G9	B119-G9	B119-G9 sp003646715
HEC56323.1	CO dehydrogenase/acetyl-CoA synthase complex subunit epsilon	GCA_011052865.1	Hydrothermal Vent	ENI32_00300	+	HEC56323.1(COG1152) HEC56324.1(COG1880) HEC56325.1(COG1614)	WLP	Clade A	MAG	Archaea	Halobacteriota	Syntropharchaeia	Syntropharchaeales	Syntropharchaeaceae	Syntropharchaeum	Syntropharchaeum butanivorans
HEC57451.1	CO dehydrogenase/acetyl-CoA synthase complex subunit epsilon	GCA_011052865.1	Hydrothermal Vent	ENI32_06180	-	HEC57448.1(COG3640) HEC57449.1(COG1614) HEC57450.1(COG1880) HEC57451.1(COG1152)	WLP	Clade A	MAG	Archaea	Halobacteriota	Syntropharchaeia	Syntropharchaeales	Syntropharchaeaceae	Syntropharchaeum	Syntropharchaeum butanivorans
HEC57802.1	anaerobic carbon-monoxide dehydrogenase catalytic subunit	GCA_011052865.1	Hydrothermal Vent	ENI32_08050	-	HEC57801.1(nan) HEC57802.1(COG1151) HEC57803.1(nan)	Standalone	Clade F	MAG	Archaea	Halobacteriota	Syntropharchaeia	Syntropharchaeales	Syntropharchaeaceae	Syntropharchaeum	Syntropharchaeum butanivorans
HEC96631.1	anaerobic carbon-monoxide dehydrogenase catalytic subunit	GCA_011052325.1	Hydrothermal Vent	ENI58_00490	-	HEC96627.1(COG1034) HEC96628.1(COG1149) HEC96629.1(COG1894) HEC96630.1(COG1905) HEC96631.1(COG1151) HEC96632.1(COG1614) HEC96633.1(COG1456) HEC96634.1(COG2069) HEC96635.1(COG1410) HEC96636.1(COG0493) HEC96637.1(COG0543) HEC96638.1(COG3640)	WLP	Clade E	MAG	Bacteria	Nitrospirota	Thermodesulfovibrionia	Thermodesulfovibrionales	JdFR-85	BMS3Bbin07	BMS3Bbin07 sp003232715
HEQ78249.1	anaerobic carbon-monoxide dehydrogenase catalytic subunit, partial	GCA_011055505.1	Hydrothermal Vent	ENI78_01310	+	HEQ78249.1(COG1151)	Standalone	Clade F	MAG	Archaea	Hydrothermarchaeota	Hydrothermarchaeia	Hydrothermarchaeales	BMS3B	BMS3B	BMS3B sp003229935
HEX74824.1	anaerobic carbon-monoxide dehydrogenase catalytic subunit	GCA_011170285.1	Coastal	G4N93_06735	+	HEX74809.1(COG2001) HEX74810.1(COG0275) HEX74811.1(COG0849) HEX74812.1(COG0206) HEX74813.1(COG1327) HEX74814.1(nan) HEX74815.1(COG2856) HEX74816.1(COG0209) HEX74817.1(COG2043) HEX74818.1(COG3640) HEX74819.1(COG2759) HEX74820.1(COG3640) HEX74821.1(COG0190) HEX74822.1(nan) HEX74823.1(COG2069) HEX74824.1(COG1151) HEX74825.1(COG1614) HEX74826.1(COG1456) HEX74827.1(COG1410) HEX74828.1(nan)	WLP	Clade E	MAG	Bacteria	Chloroflexota	Dehalococcoidia	Dehalococcoidales	W498	W498	W498 sp011170285
HEX75099.1	CO dehydrogenase/acetyl-CoA synthase complex subunit epsilon	GCA_011170325.1	Coastal	G4O12_00800	+	HEX75097.1(COG1410) HEX75098.1(COG2069) HEX75099.1(COG1152) HEX75100.1(COG1810) HEX75101.1(COG1880) HEX75102.1(COG1614) HEX75103.1(COG1456) HEX75104.1(COG1905) HEX75105.1(COG1894) HEX75106.1(COG3640)	WLP	Clade A	MAG	Bacteria	Chloroflexota	Dehalococcoidia	GIF9	UBA5629	W265	W265 sp011170325
HEX77237.1	anaerobic carbon-monoxide dehydrogenase catalytic subunit	GCA_011170395.1	Seawater	G4O03_02350	-	HEX77235.1(nan) HEX77236.1(COG1192) HEX77237.1(COG1151) HEX77238.1(COG1040) HEX77239.1(nan) HEX77240.1(COG1514) HEX77241.1(COG2159)	Standalone	Clade E	MAG	Bacteria	Chloroflexota	Dehalococcoidia	JdFR-54	JdFR-54	JdFR-54	JdFR-54 sp002011475
HEX78893.1	anaerobic carbon-monoxide dehydrogenase catalytic subunit	GCA_011170385.1	Coastal	G4O19_01925	-	HEX78887.1(COG3118) HEX78888.1(nan) HEX78889.1(COG1410) HEX78890.1(COG1456) HEX78891.1(COG0535) HEX78892.1(COG1614) HEX78893.1(COG1151) HEX78894.1(COG0735) HEX78895.1(COG2069)	WLP	Clade E	MAG	Bacteria	Chloroflexota	Dehalococcoidia	Dehalococcoidales	W693	W693	W693 sp011170385
HEY33058.1	anaerobic carbon-monoxide dehydrogenase catalytic subunit	GCA_011170375.1	Coastal	G4O10_08135	+	HEY33052.1(COG3640) HEY33053.1(COG2759) HEY33054.1(COG3640) HEY33055.1(COG0190) HEY33056.1(nan) HEY33057.1(COG2069) HEY33058.1(COG1151) HEY33059.1(COG1614) HEY33060.1(COG1456) HEY33061.1(COG1410) HEY33062.1(nan)	WLP	Clade E	MAG	Bacteria	Chloroflexota	Dehalococcoidia	Dehalococcoidales	Fen-1064	W589	W589 sp011170375
HEY33296.1	anaerobic carbon-monoxide dehydrogenase catalytic subunit	GCA_011170375.1	Coastal	G4O10_09380	+	HEY33295.1(nan) HEY33296.1(COG1151) HEY33297.1(nan) HEY33298.1(COG4430) HEY33299.1(COG2452) HEY33300.1(COG1681) HEY33301.1(COG1681) HEY33302.1(COG2874)	Standalone	Clade E	MAG	Bacteria	Chloroflexota	Dehalococcoidia	Dehalococcoidales	Fen-1064	W589	W589 sp011170375
HEY42708.1	anaerobic carbon-monoxide dehydrogenase catalytic subunit	GCA_011174845.1	Coastal	G4O11_01875	+	HEY42705.1(COG0372) HEY42706.1(COG1810) HEY42707.1(COG2608) HEY42708.1(COG1151) HEY42709.1(COG1614) HEY42710.1(COG2069) HEY42711.1(COG1456) HEY42712.1(COG3894) HEY42713.1(COG3640) HEY42714.1(COG1410) HEY42715.1(COG0281) HEY42716.1(COG0492) HEY42717.1(COG0492) HEY42718.1(COG1149)	WLP	Clade E	MAG	Bacteria	Chloroflexota	Anaerolineae	Anaerolineales	E44-bin32	DUEZ01	DUEZ01 sp011174845
HEY47707.1	anaerobic carbon-monoxide dehydrogenase catalytic subunit	GCA_011174825.1	Coastal	G4O14_13115	-	HEY47698.1(COG1148) HEY47699.1(COG0492) HEY47700.1(COG0281) HEY47701.1(COG1410) HEY47702.1(COG3640) HEY47703.1(COG3894) HEY47704.1(COG1456) HEY47705.1(COG2069) HEY47706.1(COG1614) HEY47707.1(COG1151) HEY47708.1(COG2608) HEY47709.1(COG1810) HEY47710.1(COG0372)	WLP	Clade E	MAG	Bacteria	Chloroflexota	Anaerolineae	Anaerolineales	E44-bin32	DUEZ01	DUEZ01 sp011174825
HEY49969.1	anaerobic carbon-monoxide dehydrogenase catalytic subunit	GCA_011174795.1	Coastal	G4O13_08005	+	HEY49969.1(COG1151) HEY49970.1(nan) HEY49971.1(nan)	Standalone	Clade E	MAG	Bacteria	Chloroflexota	Dehalococcoidia	SZUA-161	SZUA-161	W281	W281 sp011174795
HEY51642.1	anaerobic carbon-monoxide dehydrogenase catalytic subunit	GCA_011174815.1	Coastal	G4O20_07560	-	HEY51636.1(COG2271) HEY51637.1(COG0493) HEY51638.1(nan) HEY51639.1(COG1410) HEY51640.1(COG1456) HEY51641.1(COG1614) HEY51642.1(COG1151) HEY51643.1(COG2069) HEY51644.1(nan) HEY51645.1(COG0190) HEY51646.1(COG3640) HEY51647.1(COG3894) HEY51648.1(COG2759) HEY51649.1(COG3640)	WLP	Clade E	MAG	Bacteria	Chloroflexota	Dehalococcoidia	Dehalococcoidales	RBG-16-60-22	E44-bin89	E44-bin89 sp011174815
HEY53963.1	anaerobic carbon-monoxide dehydrogenase catalytic subunit	GCA_011176555.1	Sediment	G4N94_10945	-	HEY53961.1(COG1456) HEY53962.1(COG1614) HEY53963.1(COG1151) HEY53964.1(COG2608) HEY53965.1(COG3093) HEY53966.1(COG3549) HEY53967.1(nan) HEY53968.1(COG0697) HEY53969.1(COG2414) HEY53970.1(COG0438) HEY53971.1(COG0483)	WLP	Clade E	MAG	Bacteria	Chloroflexota	Anaerolineae	J102	J102	DUEF01	DUEF01 sp011176555
HEY55341.1	anaerobic carbon-monoxide dehydrogenase catalytic subunit	GCA_011176635.1	Coastal	G4N91_03590	-	HEY55334.1(COG1894) HEY55335.1(COG1905) HEY55336.1(nan) HEY55337.1(COG0685) HEY55338.1(COG1410) HEY55339.1(COG1456) HEY55340.1(COG1614) HEY55341.1(COG1151) HEY55342.1(COG2069) HEY55343.1(nan) HEY55344.1(COG0190) HEY55345.1(COG3640) HEY55346.1(COG2759) HEY55347.1(COG3640) HEY55348.1(COG0420) HEY55349.1(COG1011) HEY55350.1(COG1233) HEY55351.1(COG0423) HEY55352.1(nan) HEY55353.1(COG2048) HEY55354.1(…	WLP	Clade E	MAG	Bacteria	Chloroflexota	Dehalococcoidia	Dehalococcoidales	BS750m-G39	DUEC01	DUEC01 sp011176635
HEY64951.1	anaerobic carbon-monoxide dehydrogenase catalytic subunit	GCA_011176545.1	Seawater	G4O02_10310	-	HEY64945.1(COG1456) HEY64946.1(COG0694) HEY64947.1(nan) HEY64948.1(COG2069) HEY64949.1(nan) HEY64950.1(COG1614) HEY64951.1(COG1151) HEY64952.1(COG2608) HEY64953.1(COG1810) HEY64954.1(COG2759) HEY64955.1(COG0686) HEY64956.1(COG3707) HEY64957.1(COG3920) HEY64958.1(COG2110)	WLP	Clade E	MAG	Bacteria	Chloroflexota	Anaerolineae	DUEN01	DUEN01	DUEN01	DUEN01 sp011176545
HEY67132.1	anaerobic carbon-monoxide dehydrogenase catalytic subunit	GCA_011192185.1	Sediment	G4N97_02535	+	HEY67128.1(COG2197) HEY67129.1(COG1810) HEY67130.1(COG2759) HEY67131.1(COG2608) HEY67132.1(COG1151) HEY67133.1(COG1614) HEY67134.1(COG2905) HEY67135.1(COG2069) HEY67136.1(COG1456)	WLP	Clade E	MAG	Bacteria	Chloroflexota	Anaerolineae	B4-G1	B4-G1	B30-G15	B30-G15 sp003648085
HEY68680.1	anaerobic carbon-monoxide dehydrogenase catalytic subunit	GCA_011192185.1	Sediment	G4N97_10490	-	HEY68680.1(COG1151) HEY68681.1(COG1142) HEY68682.1(COG2197) HEY68683.1(COG4585) HEY68684.1(COG2374)	CooF	Clade E	MAG	Bacteria	Chloroflexota	Anaerolineae	B4-G1	B4-G1	B30-G15	B30-G15 sp003648085
HEY70697.1	anaerobic carbon-monoxide dehydrogenase catalytic subunit	GCA_011192015.1	Coastal	G4O08_08955	-	HEY70677.1(COG3640) HEY70678.1(COG2048) HEY70679.1(COG0685) HEY70680.1(nan) HEY70681.1(COG1908) HEY70682.1(COG1148) HEY70683.1(COG0784) HEY70684.1(COG2205) HEY70685.1(COG1908) HEY70686.1(COG1148) HEY70687.1(COG1908) HEY70688.1(COG1148) HEY70689.1(COG0281) HEY70690.1(COG1410) HEY70691.1(COG3640) HEY70692.1(nan) HEY70693.1(COG3894) HEY70694.1(COG1456) HEY70695.1(COG2069) HEY70696.1(COG1614) HEY7069…	WLP	Clade E	MAG	Bacteria	Chloroflexota	Anaerolineae	Anaerolineales	E44-bin32	W1033	W1033 sp011192015
HEY74140.1	anaerobic carbon-monoxide dehydrogenase catalytic subunit	GCA_011192155.1	Sediment	G4N99_12825	+	HEY74134.1(COG2197) HEY74135.1(COG4585) HEY74136.1(COG0190) HEY74137.1(COG1810) HEY74138.1(COG2759) HEY74139.1(COG2608) HEY74140.1(COG1151) HEY74141.1(COG1614) HEY74142.1(COG1456) HEY74143.1(COG3894) HEY74144.1(COG0535) HEY74145.1(COG3640) HEY74146.1(COG1410) HEY74147.1(COG0190) HEY74148.1(COG1150) HEY74149.1(COG2048) HEY74150.1(COG1148) HEY74151.1(COG0075) HEY74152.1(COG1148) HEY74153.1(COG1247)…	WLP	Clade E	MAG	Bacteria	Chloroflexota	Anaerolineae	B4-G1	B4-G1	B4-G1	B4-G1 sp003648025
HEY74382.1	anaerobic carbon-monoxide dehydrogenase catalytic subunit	GCA_011192155.1	Sediment	G4N99_14065	+	HEY74380.1(COG1309) HEY74381.1(COG1024) HEY74382.1(COG1151) HEY74383.1(COG0437) HEY74384.1(COG1251)	FNOR	Clade E	MAG	Bacteria	Chloroflexota	Anaerolineae	B4-G1	B4-G1	B4-G1	B4-G1 sp003648025
HEY75019.1	anaerobic carbon-monoxide dehydrogenase catalytic subunit	GCA_011192125.1	Seawater	G4O00_02415	+	HEY75011.1(COG0392) HEY75012.1(COG1088) HEY75013.1(COG0438) HEY75014.1(COG1149) HEY75015.1(COG2197) HEY75016.1(COG1810) HEY75017.1(COG2759) HEY75018.1(COG2608) HEY75019.1(COG1151) HEY75020.1(COG1614) HEY75021.1(COG2069) HEY75022.1(COG1456) HEY75023.1(COG3894) HEY75024.1(COG3640) HEY75025.1(COG1410) HEY75026.1(COG0190) HEY75027.1(COG1150) HEY75028.1(COG2048) HEY75029.1(COG0075) HEY75030.1(COG1148)…	WLP	Clade E	MAG	Bacteria	Chloroflexota	Anaerolineae	B4-G1	DUEL01	DUEL01	DUEL01 sp011192125
HEY78469.1	anaerobic carbon-monoxide dehydrogenase catalytic subunit	GCA_011191985.1	Coastal	G4O09_05080	+	HEY78462.1(COG3640) HEY78463.1(COG2759) HEY78464.1(COG3640) HEY78465.1(nan) HEY78466.1(COG0190) HEY78467.1(nan) HEY78468.1(COG2069) HEY78469.1(COG1151) HEY78470.1(COG1614) HEY78471.1(COG1456) HEY78472.1(COG1410) HEY78473.1(COG1740) HEY78474.1(COG0374) HEY78475.1(nan) HEY78476.1(COG0685) HEY78477.1(nan) HEY78478.1(COG1905) HEY78479.1(COG1894) HEY78480.1(COG3383) HEY78481.1(COG0048) HEY78482.1(COG0…	WLP	Clade E	MAG	Bacteria	Chloroflexota	Dehalococcoidia	Dehalococcoidales	W111	W111	W111 sp011191985
HEY82625.1	anaerobic carbon-monoxide dehydrogenase catalytic subunit	GCA_011192105.1	Seawater	G4O01_04985	+	HEY82617.1(COG0501) HEY82618.1(COG3640) HEY82619.1(COG2759) HEY82620.1(COG3894) HEY82621.1(COG3640) HEY82622.1(COG0190) HEY82623.1(nan) HEY82624.1(COG2069) HEY82625.1(COG1151) HEY82626.1(COG1614) HEY82627.1(COG1456) HEY82628.1(COG1410) HEY82629.1(nan) HEY82630.1(COG1905) HEY82631.1(COG1894) HEY82632.1(COG0493) HEY82633.1(COG3383) HEY82634.1(COG2271)	WLP	Clade E	MAG	Bacteria	Chloroflexota	Dehalococcoidia	Dehalococcoidales	RBG-16-60-22	JdFR-56	JdFR-56 sp002011495
HEY92468.1	anaerobic carbon-monoxide dehydrogenase catalytic subunit	GCA_011191875.1	Coastal	G4O17_01815	+	HEY92458.1(COG0360) HEY92459.1(COG0629) HEY92460.1(COG0238) HEY92461.1(COG3640) HEY92462.1(COG2759) HEY92463.1(COG3640) HEY92464.1(COG0190) HEY92465.1(COG0190) HEY92466.1(nan) HEY92467.1(COG2069) HEY92468.1(COG1151) HEY92469.1(COG1614) HEY92470.1(COG1456) HEY92471.1(COG1410) HEY92472.1(nan) HEY92473.1(COG4076)	WLP	Clade E	MAG	Bacteria	Chloroflexota	Dehalococcoidia	Dehalococcoidales	W498	W498	W498 sp011191875
HEY94607.1	anaerobic carbon-monoxide dehydrogenase catalytic subunit	GCA_011191975.1	Coastal	G4O15_06670	-	HEY94597.1(nan) HEY94598.1(COG0526) HEY94599.1(COG0785) HEY94600.1(COG0746) HEY94601.1(nan) HEY94602.1(COG0685) HEY94603.1(nan) HEY94604.1(COG1410) HEY94605.1(COG1456) HEY94606.1(COG1614) HEY94607.1(COG1151) HEY94608.1(COG2069) HEY94609.1(nan) HEY94610.1(COG0190) HEY94611.1(COG3640) HEY94612.1(COG2759) HEY94613.1(COG3640) HEY94614.1(COG1208)	WLP	Clade E	MAG	Bacteria	Chloroflexota	Dehalococcoidia	Dehalococcoidales	UBA2162	MGML01	MGML01 sp011191975
HEY97218.1	anaerobic carbon-monoxide dehydrogenase catalytic subunit	GCA_011192005.1	Coastal	G4O16_03455	-	HEY97211.1(COG1034) HEY97212.1(COG1894) HEY97213.1(COG1905) HEY97214.1(nan) HEY97215.1(COG1410) HEY97216.1(COG1456) HEY97217.1(COG1614) HEY97218.1(COG1151) HEY97219.1(COG2069) HEY97220.1(nan) HEY97221.1(COG0190) HEY97222.1(nan) HEY97223.1(COG3640) HEY97224.1(COG2759) HEY97225.1(COG3640)	WLP	Clade E	MAG	Bacteria	Chloroflexota	Dehalococcoidia	Dehalococcoidales	RBG-16-60-22	W425	W425 sp011192005
HFC98123.1	anaerobic carbon-monoxide dehydrogenase catalytic subunit	GCA_011322625.1	Hydrothermal Vent	ENJ40_06680	-	HFC98110.1(COG3383) HFC98111.1(COG0493) HFC98112.1(COG1410) HFC98113.1(COG2445) HFC98114.1(COG1669) HFC98115.1(COG1456) HFC98116.1(COG1614) HFC98117.1(COG2069) HFC98118.1(nan) HFC98119.1(COG1908) HFC98120.1(COG1148) HFC98121.1(COG1148) HFC98122.1(COG1148) HFC98123.1(COG1151) HFC98124.1(COG0190) HFC98125.1(COG2759) nan(nan)	WLP	Clade E	MAG	Bacteria	Desulfobacterota	Thermodesulfobacteria	Thermodesulfobacteriales	Thermodesulfobacteriaceae	Thermosulfurimonas_A	Thermosulfurimonas_A dismutans_A
HFD38801.1	anaerobic carbon-monoxide dehydrogenase catalytic subunit, partial	GCA_011322725.1	Hydrothermal Vent	ENJ31_02965	+	HFD38801.1(COG1151) HFD38802.1(COG0437) HFD38803.1(COG5340) HFD38804.1(COG2253) HFD38805.1(COG3383)	One carbon Pool	Clade E	MAG	Bacteria	Chloroflexota	Anaerolineae	JAAYZQ01	JAAYZQ01
HFE66618.1	anaerobic carbon-monoxide dehydrogenase catalytic subunit	GCA_011327455.1	Hydrothermal Vent	ENJ93_05080	+	HFE66617.1(COG2608) HFE66618.1(COG1151) HFE66619.1(nan)	Standalone	Clade E	MAG	Bacteria	Chloroflexota	Anaerolineae	Promineifilales	Promineifilaceae	JAJRTP01
HFQ82304.1	anaerobic carbon-monoxide dehydrogenase catalytic subunit	GCA_011330685.1	Hydrothermal Vent	ENK33_13200	-	HFQ82297.1(COG2226) HFQ82298.1(COG1148) HFQ82299.1(COG1148) HFQ82300.1(COG3383) HFQ82301.1(COG1456) HFQ82302.1(COG1614) HFQ82303.1(COG2069) HFQ82304.1(COG1151) HFQ82305.1(COG0190) HFQ82306.1(COG2804) HFQ82307.1(COG2759) HFQ82308.1(COG1351) HFQ82309.1(COG1104) HFQ82310.1(COG0822) nan(nan)	WLP	Clade E	MAG	Bacteria	Desulfobacterota	Desulfobulbia	Desulfobulbales	VMSU01	JAADIV01	JAADIV01 sp011330685
HFQ89987.1	anaerobic carbon-monoxide dehydrogenase catalytic subunit	GCA_011330795.1	Hydrothermal Vent	ENK27_07900	+	HFQ89986.1(COG0190) HFQ89987.1(COG1151) HFQ89988.1(COG0685)	One Carbon Pool	Clade E	MAG	Bacteria	Desulfobacterota	Desulfobulbia	Desulfobulbales	Desulfobulbaceae	DRKI01	DRKI01 sp015484845
HHB11709.1	anaerobic carbon-monoxide dehydrogenase catalytic subunit	GCA_011332105.1	Hydrothermal Vent	ENK62_00720	+	HHB11708.1(COG0437) HHB11709.1(COG1151) HHB11710.1(COG1251)	FNOR	Clade F	MAG	Bacteria	Pseudomonadota	Gammaproteobacteria	JAJDOJ01	JAJDOJ01	JALVEU01	JALVEU01 sp027030565
HHB74998.1	anaerobic carbon-monoxide dehydrogenase catalytic subunit	GCA_011371125.1	Hydrothermal Vent	ENK84_00435	+	HHB74996.1(COG0824) HHB74997.1(COG0664) HHB74998.1(COG1151)	CooA	Clade E	MAG	Bacteria	Desulfobacterota	Desulfobulbia	Desulfobulbales	Desulfobulbaceae	DRLX01
HHE72946.1	anaerobic carbon-monoxide dehydrogenase catalytic subunit, partial	GCA_011372155.1	Hydrothermal Vent	ENL34_11775	-	HHE72946.1(COG1151)	Standalone	Clade E	MAG	Bacteria	Chloroflexota	Anaerolineae	B4-G1	SLSP01
HHF99007.1	anaerobic carbon-monoxide dehydrogenase catalytic subunit	GCA_011372105.1	Hydrothermal Vent	ENL39_05940	-	HHF99005.1(COG1251) HHF99006.1(COG0437) HHF99007.1(COG1151) HHF99008.1(COG3640)	FNOR	Clade E	MAG	Bacteria	Aerophobota	Aerophobia	Aerophobales	B3-G15	DRTT01	DRTT01 sp021160545
HHH81535.1	anaerobic carbon-monoxide dehydrogenase catalytic subunit	GCA_011374325.1	Hydrothermal Vent	ENL35_00930	-	HHH81531.1(COG3894) HHH81532.1(COG1456) HHH81533.1(COG2069) HHH81534.1(COG1614) HHH81535.1(COG1151) HHH81536.1(COG2608) HHH81537.1(COG1810)	WLP	Clade E	MAG	Bacteria	Chloroflexota	Anaerolineae	Anaerolineales	E44-bin32	E44-bin32
HHI96729.1	anaerobic carbon-monoxide dehydrogenase catalytic subunit	GCA_011321895.1	Hydrothermal Vent	ENJ96_02655	+	HHI96726.1(COG0156) HHI96727.1(COG2759) HHI96728.1(COG0190) HHI96729.1(COG1151) HHI96730.1(COG1148) HHI96731.1(COG1148)	One Carbon Pool	Clade E	MAG	Bacteria	Desulfobacterota	Thermodesulfobacteria	Thermodesulfobacteriales	Thermodesulfatatoraceae	Thermodesulfatator_A	Thermodesulfatator_A atlanticus_A
HHL32959.1	anaerobic carbon-monoxide dehydrogenase catalytic subunit, partial	GCA_011322715.1	Hydrothermal Vent	ENJ30_01185	+	HHL32957.1(COG0824) HHL32958.1(COG0664) HHL32959.1(COG1151)	CooA	Clade E	MAG	Bacteria	Desulfobacterota	Desulfobulbia	Desulfobulbales	Desulfobulbaceae	DRLX01	DRLX01 sp011322715
HHN64389.1	anaerobic carbon-monoxide dehydrogenase catalytic subunit	GCA_011321725.1	Hydrothermal Vent	ENK09_03390	+	HHN64383.1(COG0543) HHN64384.1(COG0493) HHN64385.1(COG1410) HHN64386.1(COG2069) HHN64387.1(COG1456) HHN64388.1(COG1614) HHN64389.1(COG1151) HHN64390.1(COG1905)	WLP	Clade E	MAG	Bacteria	Nitrospirota	Thermodesulfovibrionia	Thermodesulfovibrionales	JdFR-85	JAADHP01	JAADHP01 sp011321725
HHN65015.1	anaerobic carbon-monoxide dehydrogenase catalytic subunit	GCA_011321725.1	Hydrothermal Vent	ENK09_06605	-	HHN65014.1(COG1251) HHN65015.1(COG1151) HHN65016.1(COG0437)	FNOR	Clade F	MAG	Bacteria	Nitrospirota	Thermodesulfovibrionia	Thermodesulfovibrionales	JdFR-85	JAADHP01	JAADHP01 sp011321725
HIC89373.1	anaerobic carbon-monoxide dehydrogenase catalytic subunit	GCA_012962985.1	Hydrothermal Vent	EYP04_08220	+	HIC89373.1(COG1151) HIC89374.1(nan)	Standalone	Clade E	MAG	Bacteria	Chloroflexota	Anaerolineae
HIC91063.1	anaerobic carbon-monoxide dehydrogenase catalytic subunit	GCA_012962595.1	Hydrothermal Vent	EYP21_03175	-	HIC91062.1(COG1148) HIC91063.1(COG1151) HIC91064.1(COG0190) HIC91065.1(COG2759)	One Carbon Pool	Clade E	MAG	Bacteria	Desulfobacterota	DTXE01	DTXE01	DTXE01	DTXE01	DTXE01 sp012962595
HIC95872.1	anaerobic carbon-monoxide dehydrogenase catalytic subunit	GCA_012962795.1	Hydrothermal Vent	EYP12_04490	+	HIC95871.1(COG3383) HIC95872.1(COG1151) HIC95873.1(nan)	One Carbon Pool	Clade E	MAG	Bacteria	Bipolaricaulota	Bipolaricaulia	RBG-16-55-9	JANLFV01
HID06375.1	anaerobic carbon-monoxide dehydrogenase catalytic subunit	GCA_012962865.1	Hydrothermal Vent	EYP10_04425	-	HID06374.1(nan) HID06375.1(COG1151)	Standalone	Clade E	MAG	Bacteria	Armatimonadota	HRBIN17	HRBIN17	DRYI01
HID17165.1	CO dehydrogenase/acetyl-CoA synthase complex subunit epsilon	GCA_012962485.1	Hydrothermal Vent	EYP26_02600	-	HID17163.1(COG1614) HID17164.1(COG1880) HID17165.1(COG1152) HID17166.1(COG1614)	WLP	Clade A	MAG	Archaea	Thermoproteota	Bathyarchaeia	40CM-2-53-6	DTDX01
HID18836.1	CO dehydrogenase/acetyl-CoA synthase complex subunit epsilon	GCA_012962555.1	Hydrothermal Vent	EYP27_04785	-	HID18833.1(COG2069) HID18834.1(COG1614) HID18835.1(COG1880) HID18836.1(COG1152)	WLP	Clade A	MAG	Archaea	Thermoproteota	Bathyarchaeia	Hecatellales	Hecatellaceae	B25
HID20388.1	CO dehydrogenase/acetyl-CoA synthase complex subunit epsilon	GCA_012962515.1	Hydrothermal Vent	EYP28_05585	-	HID20387.1(COG1880) HID20388.1(COG1152)	WLP	Clade A	MAG	Archaea	Halobacteriota	Syntropharchaeia	Alkanophagales	Methanospirareceae	QENH01
HID27728.1	CO dehydrogenase/acetyl-CoA synthase complex subunit epsilon	GCA_012962625.1	Hydrothermal Vent	EYP22_07940	+	HID27728.1(COG1152) HID27729.1(COG1880)	WLP	Clade A	MAG	Archaea	Halobacteriota	Methanosarcinia	Methanosarcinales
HID51142.1	anaerobic carbon-monoxide dehydrogenase catalytic subunit	GCA_012962175.1	Hydrothermal Vent	EYP41_03775	-	HID51139.1(nan) HID51140.1(COG0517) HID51141.1(COG1614) HID51142.1(COG1151) HID51143.1(nan)	WLP	Clade E	MAG	Bacteria	Chloroflexota	Anaerolineae	Promineifilales	Promineifilaceae	JAJRTP01
HID56295.1	anaerobic carbon-monoxide dehydrogenase catalytic subunit	GCA_012962275.1	Hydrothermal Vent	EYP37_07185	+	HID56291.1(COG3640) HID56292.1(COG3640) HID56293.1(nan) HID56294.1(COG2069) HID56295.1(COG1151) HID56296.1(COG1152)	WLP	Clade E	MAG	Bacteria	Poribacteria	WGA-4E	B28-G17	B28-G17	JAGGXZ01
HID58896.1	anaerobic carbon-monoxide dehydrogenase catalytic subunit	GCA_012961955.1	Hydrothermal Vent	EYP50_06845	-	HID58890.1(COG1034) HID58891.1(COG1894) HID58892.1(COG1905) HID58893.1(COG1410) HID58894.1(COG1456) HID58895.1(COG1614) HID58896.1(COG1151) HID58897.1(COG2069) HID58898.1(COG3640)	WLP	Clade E	MAG	Bacteria	Desulfobacterota	Desulfobacteria	C00003060	DTYH01	DTYH01	DTYH01 sp012961955
HID62732.1	anaerobic carbon-monoxide dehydrogenase catalytic subunit	GCA_012962005.1	Hydrothermal Vent	EYP49_08365	-	HID62730.1(COG1235) HID62731.1(COG4012) HID62732.1(COG1151) HID62733.1(COG2814) HID62734.1(COG1524) HID62735.1(COG1524)	Standalone	Clade E	MAG	Bacteria	Chloroflexota	Anaerolineae	E26-bin7	E26-bin7	E26-bin7
HID77198.1	anaerobic carbon-monoxide dehydrogenase catalytic subunit	GCA_012961865.1	Hydrothermal Vent	EYP56_14540	+	HID77197.1(COG3640) HID77198.1(COG1151) HID77199.1(COG0437)	CooC	Clade E	MAG	Bacteria	Planctomycetota	Planctomycetia	Pirellulales	Thermoguttaceae	SZUA-1497	SZUA-1497 sp015661985
HID88121.1	anaerobic carbon-monoxide dehydrogenase catalytic subunit	GCA_012961965.1	Hydrothermal Vent	EYP52_00200	-	HID88120.1(COG1614) HID88121.1(COG1151) HID88122.1(COG2608) HID88123.1(COG2759)	WLP	Clade E	MAG	Bacteria	Chloroflexota	Anaerolineae	B4-G1	DUEL01	DUEL01
HID97469.1	anaerobic carbon-monoxide dehydrogenase catalytic subunit	GCA_012961845.1	Hydrothermal Vent	EYP57_04680	+	HID97468.1(COG1639) HID97469.1(COG1151)	Standalone	Clade E	MAG	Bacteria	Desulfobacterota	Dissulfuribacteria	Dissulfuribacterales	UBA3076	DTYO01	DTYO01 sp012961845
HID97621.1	anaerobic carbon-monoxide dehydrogenase catalytic subunit	GCA_012961845.1	Hydrothermal Vent	EYP57_05465	+	HID97619.1(COG2759) HID97620.1(COG0190) HID97621.1(COG1151) HID97622.1(COG1148) HID97623.1(COG1148) nan(nan)	One Carbon Pool	Clade E	MAG	Bacteria	Desulfobacterota	Dissulfuribacteria	Dissulfuribacterales	UBA3076	DTYO01	DTYO01 sp012961845
HIE07802.1	anaerobic carbon-monoxide dehydrogenase catalytic subunit	GCA_012961705.1	Hydrothermal Vent	EYP64_07130	-	HIE07797.1(COG3842) HIE07798.1(COG0555) HIE07799.1(COG0725) HIE07800.1(COG2360) HIE07801.1(COG1251) HIE07802.1(COG1151)	FNOR	Clade E	MAG	Bacteria	Desulfobacterota	Anaeroferrophillalia	Anaeroferrophillales	Tharpellaceae	Tharpella
HIE12950.1	anaerobic carbon-monoxide dehydrogenase catalytic subunit	GCA_012961725.1	Hydrothermal Vent	EYP63_05945	-	HIE12939.1(COG1219) HIE12940.1(COG0740) HIE12941.1(COG0544) HIE12942.1(COG0493) HIE12943.1(COG0543) HIE12944.1(COG1410) HIE12945.1(COG2069) HIE12946.1(COG3640) HIE12947.1(COG3894) HIE12948.1(COG1456) HIE12949.1(COG1614) HIE12950.1(COG1151) HIE12951.1(COG3383) HIE12952.1(COG1144)	WLP	Clade E	MAG	Bacteria	Bacillota	Desulfotomaculia	Desulfotomaculales	Ammonificaceae	DTYU01	DTYU01 sp012961725
HIE16990.1	CO dehydrogenase/acetyl-CoA synthase complex subunit epsilon	GCA_012961565.1	Hydrothermal Vent	EYP71_02205	-	HIE16983.1(COG0235) HIE16984.1(COG1894) HIE16985.1(COG1905) HIE16986.1(COG1456) HIE16987.1(COG1614) HIE16988.1(COG1880) HIE16989.1(COG1810) HIE16990.1(COG1152)	WLP	Clade A	MAG	Bacteria	Chloroflexota	Dehalococcoidia	GIF9	UBA5629	DTZC01	DTZC01 sp012961565
HIE18785.1	CO dehydrogenase/acetyl-CoA synthase complex subunit epsilon, partial	GCA_012961435.1	Hydrothermal Vent	EYP75_03575	+	HIE18785.1(COG1152) HIE18786.1(COG1880)	WLP	Clade A	MAG	Archaea	Thermoproteota	Bathyarchaeia	Bathyarchaeales	DTEX01	B63
HIE22629.1	CO dehydrogenase/acetyl-CoA synthase complex subunit epsilon	GCA_012961625.1	Hydrothermal Vent	EYP68_00165	+	HIE22628.1(COG3640) HIE22629.1(COG1152) HIE22630.1(COG1880) HIE22631.1(COG1614)	WLP	Clade A	MAG	Archaea	Korarchaeota	Korarchaeia	Korarchaeales	QMVU01	QMVU01
HIE30263.1	anaerobic carbon-monoxide dehydrogenase catalytic subunit	GCA_012961655.1	Hydrothermal Vent	EYP66_23625	+	HIE30260.1(nan) HIE30261.1(COG3640) HIE30262.1(nan) HIE30263.1(COG1151) HIE30264.1(COG1614)	WLP	Clade E	MAG	Bacteria	Poribacteria	WGA-4E	DTYX01	DTYX01	DTYX01	DTYX01 sp012961655
HIE33833.1	CO dehydrogenase/acetyl-CoA synthase complex subunit epsilon	GCA_012961245.1	Hydrothermal Vent	EYP86_01680	+	HIE33833.1(COG1152) HIE33834.1(nan)	Standalone	Clade A	MAG	Archaea	Altiarchaeota	Altiarchaeia	IMC4	QMZM01
HIE44037.1	anaerobic carbon-monoxide dehydrogenase catalytic subunit	GCA_012961455.1	Hydrothermal Vent	EYP78_04495	+	HIE44036.1(COG2069) HIE44037.1(COG1151) HIE44038.1(COG1614) HIE44039.1(nan)	WLP	Clade E	MAG	Bacteria	CAIJMQ01	CAIJMQ01	CAIJMQ01	CAIJMQ01
HIE48418.1	anaerobic carbon-monoxide dehydrogenase catalytic subunit	GCA_012961285.1	Hydrothermal Vent	EYP84_05970	-	HIE48418.1(COG1151) HIE48419.1(COG1410) HIE48420.1(COG2069)	WLP	Clade E	MAG	Bacteria	Bipolaricaulota	Bipolaricaulia	Bipolaricaulales	Bipolaricaulaceae	UBA3574	UBA3574 sp015661965
HII00684.1	CO dehydrogenase/acetyl-CoA synthase complex subunit epsilon	GCA_013329415.1	Coastal	HA351_03195	-	HII00673.1(COG1782) HII00674.1(COG0638) HII00675.1(COG1418) HII00676.1(COG1675) HII00677.1(COG2232) HII00678.1(COG1499) HII00679.1(COG1456) HII00680.1(COG2069) HII00681.1(COG3640) HII00682.1(COG1614) HII00683.1(COG1880) HII00684.1(COG1152)	WLP	Clade A	MAG	Archaea	Halobacteriota	Methanosarcinia	Methanosarcinales	Methanosarcinaceae	MTP4	MTP4 sp9310u
HII02590.1	CO dehydrogenase/acetyl-CoA synthase complex subunit epsilon, partial	GCA_013329415.1	Coastal	HA351_13405	+	HII02590.1(COG1152) HII02591.1(COG1880) nan(nan)	Incomplete acs cluster	Clade A	MAG	Archaea	Halobacteriota	Methanosarcinia	Methanosarcinales	Methanosarcinaceae	MTP4	MTP4 sp9310u
HII02806.1	anaerobic carbon-monoxide dehydrogenase catalytic subunit	GCA_013329415.1	Coastal	HA351_14535	-	HII02800.1(COG0589) HII02801.1(COG3366) HII02802.1(COG0589) HII02803.1(COG1146) HII02804.1(COG0437) HII02805.1(COG3383) HII02806.1(COG1151) nan(nan)	One carbon Pool	Clade E	MAG	Archaea	Halobacteriota	Methanosarcinia	Methanosarcinales	Methanosarcinaceae	MTP4	MTP4 sp9310u
HII07402.1	CO dehydrogenase/acetyl-CoA synthase complex subunit epsilon	GCA_013329455.1	Coastal	HA349_08870	+	HII07400.1(COG1465) HII07401.1(COG0710) HII07402.1(COG1152) HII07403.1(COG1880)	WLP	Clade A	MAG	Archaea	Halobacteriota	Methanosarcinia	Methanotrichales	Methanotrichaceae	Methanocrinis	Methanocrinis sp9297u
HIJ41829.1	anaerobic carbon-monoxide dehydrogenase catalytic subunit, partial	GCA_013349725.1	Coastal	HPP90_12245	+	HIJ41827.1(COG3640) HIJ41828.1(COG2069) HIJ41829.1(COG1151)	WLP	Clade E	MAG	Bacteria	Desulfobacterota	DSM-4660	Desulfatiglandales	Desulfatiglandaceae	DUZB01
HIJ51875.1	anaerobic carbon-monoxide dehydrogenase catalytic subunit	GCA_013349615.1	Coastal	HPP66_01830	-	HIJ51868.1(nan) HIJ51869.1(COG1410) HIJ51870.1(COG2069) HIJ51871.1(COG3640) HIJ51872.1(COG3894) HIJ51873.1(COG1456) HIJ51874.1(COG1614) HIJ51875.1(COG1151) HIJ51876.1(COG1034) HIJ51877.1(COG1894) HIJ51878.1(COG1905) HIJ51879.1(COG5817) HIJ51880.1(COG3852) HIJ51881.1(COG3411) HIJ51882.1(COG0437) HIJ51883.1(COG3640) HIJ51884.1(nan) HIJ51885.1(COG2165) HIJ51886.1(COG0521) HIJ51887.1(COG0303) HIJ5188…	WLP	Clade E	MAG	Bacteria	Planctomycetota	Phycisphaerae	Sedimentisphaerales	Anaerobacaceae	CS2-K091	CS2-K091 sp013349615
HIJ78566.1	anaerobic carbon-monoxide dehydrogenase catalytic subunit	GCA_013349285.1	Coastal	HPP69_04540	+	HIJ78564.1(nan) HIJ78565.1(COG0664) HIJ78566.1(COG1151)	CooA	Clade E	MAG	Bacteria	Desulfobacterota	Desulfobulbia	Desulfobulbales	Desulfurivibrionaceae	DUZU01	DUZU01 sp013349285
HIJ79121.1	anaerobic carbon-monoxide dehydrogenase catalytic subunit	GCA_013349285.1	Coastal	HPP69_07375	-	HIJ79115.1(COG1908) HIJ79116.1(COG1148) HIJ79117.1(COG3383) HIJ79118.1(COG1456) HIJ79119.1(COG1614) HIJ79120.1(COG2069) HIJ79121.1(COG1151) HIJ79122.1(COG0190) HIJ79123.1(COG2804) HIJ79124.1(COG2759) HIJ79125.1(COG1351) HIJ79126.1(COG1104) HIJ79127.1(COG0822) HIJ79128.1(COG0322) HIJ79129.1(COG0437) HIJ79130.1(COG0243)	WLP	Clade E	MAG	Bacteria	Desulfobacterota	Desulfobulbia	Desulfobulbales	Desulfurivibrionaceae	DUZU01	DUZU01 sp013349285
HIJ90146.1	anaerobic carbon-monoxide dehydrogenase catalytic subunit	GCA_013349295.1	Coastal	HPP95_04730	-	HIJ90146.1(COG1151)	Standalone	Clade E	MAG	Bacteria	Desulfobacterota	Desulfobulbia	Desulfobulbales	Desulfurivibrionaceae	Thiovibrio	Thiovibrio sp013349295
HIP16999.1	CO dehydrogenase/acetyl-CoA synthase complex subunit epsilon	GCA_015663075.1	Hydrothermal Vent	EYG76_01675	+	HIP16999.1(COG1152) HIP17000.1(COG1880) HIP17001.1(COG1142)	WLP	Clade A	MAG	Archaea	Methanobacteriota	Methanococci	Methanococcales	Methanococcaceae	Methanofervidicoccus	Methanofervidicoccus okinawensis_C
HIP25262.1	anaerobic carbon-monoxide dehydrogenase catalytic subunit, partial	GCA_015662965.1	Hydrothermal Vent	EYG81_02175	-	HIP25262.1(COG1151)	Standalone	Clade C	MAG	Archaea	Halobacteriota	Archaeoglobi	Archaeoglobales	Archaeoglobaceae
HIP25575.1	CO dehydrogenase/acetyl-CoA synthase complex subunit epsilon	GCA_015662965.1	Hydrothermal Vent	EYG81_03850	+	HIP25574.1(COG1153) HIP25575.1(COG1152) HIP25576.1(COG1614) HIP25577.1(COG3640) HIP25578.1(COG2069)	WLP	Clade A	MAG	Archaea	Halobacteriota	Archaeoglobi	Archaeoglobales	Archaeoglobaceae
HIP36788.1	anaerobic carbon-monoxide dehydrogenase catalytic subunit	GCA_015662905.1	Hydrothermal Vent	EYG85_08020	-	HIP36787.1(COG3640) HIP36788.1(COG1151) HIP36789.1(COG1142) HIP36790.1(COG4191) HIP36791.1(COG0745)	CooC	Clade F	MAG	Bacteria	Bacteroidota	Bacteroidia	Flavobacteriales	Crocinitomicaceae	Putridiphycobacter	Putridiphycobacter sp015662905
HIP39693.1	anaerobic carbon-monoxide dehydrogenase catalytic subunit	GCA_015662865.1	Hydrothermal Vent	EYG88_09995	-	HIP39687.1(COG1148) HIP39688.1(COG1148) HIP39689.1(COG3383) HIP39690.1(COG1456) HIP39691.1(COG1614) HIP39692.1(COG2069) HIP39693.1(COG1151) HIP39694.1(COG0190) HIP39695.1(COG0281) nan(nan)	WLP	Clade E	MAG	Bacteria	Desulfobacterota	Desulfobulbia	Desulfobulbales	Desulfocapsaceae	Desulfocapsa	Desulfocapsa sulfexigens_B
HIP39912.1	anaerobic carbon-monoxide dehydrogenase catalytic subunit	GCA_015662865.1	Hydrothermal Vent	EYG88_11130	-	HIP39912.1(COG1151) HIP39913.1(COG0664)	CooA	Clade E	MAG	Bacteria	Desulfobacterota	Desulfobulbia	Desulfobulbales	Desulfocapsaceae	Desulfocapsa	Desulfocapsa sulfexigens_B
HIP57995.1	CO dehydrogenase/acetyl-CoA synthase complex subunit epsilon, partial	GCA_015662635.1	Hydrothermal Vent	EYH00_01650	-	HIP57995.1(COG1152) HIP57996.1(COG1153) HIP57997.1(COG1029) HIP57998.1(COG4871)	Standalone	Clade A	MAG	Archaea	Halobacteriota	Archaeoglobi	Archaeoglobales	Archaeoglobaceae
HIP58154.1	anaerobic carbon-monoxide dehydrogenase catalytic subunit	GCA_015662635.1	Hydrothermal Vent	EYH00_02465	-	HIP58154.1(COG1151)	Standalone	Clade C	MAG	Archaea	Halobacteriota	Archaeoglobi	Archaeoglobales	Archaeoglobaceae
HIP74617.1	anaerobic carbon-monoxide dehydrogenase catalytic subunit	GCA_015662375.1	Hydrothermal Vent	EYH13_00310	+	HIP74616.1(COG0437) HIP74617.1(COG1151) HIP74618.1(COG3640) HIP74619.1(COG1532) HIP74620.1(nan)	CooC	Clade E	MAG	Archaea	Methanobacteriota_B	Thermococci	Thermococcales	Thermococcaceae	Thermococcus_B	Thermococcus_B paralvinellae_A
HIP74807.1	anaerobic carbon-monoxide dehydrogenase catalytic subunit, partial	GCA_015662375.1	Hydrothermal Vent	EYH13_01360	-	HIP74807.1(COG1151)	Standalone	Clade C	MAG	Archaea	Methanobacteriota_B	Thermococci	Thermococcales	Thermococcaceae	Thermococcus_B	Thermococcus_B paralvinellae_A
HIP82973.1	anaerobic carbon-monoxide dehydrogenase catalytic subunit	GCA_015662255.1	Hydrothermal Vent	EYH19_05285	-	HIP82973.1(COG1151) HIP82974.1(COG0190)	One Carbon Pool	Clade E	MAG	Bacteria	Desulfobacterota	Desulfobulbia	Desulfobulbales	Desulfocapsaceae	Desulfocapsa	Desulfocapsa sulfexigens_A
HIP84136.1	CO dehydrogenase/acetyl-CoA synthase complex subunit epsilon	GCA_015662355.1	Hydrothermal Vent	EYH15_01400	+	HIP84123.1(COG1006) HIP84124.1(COG0651) HIP84125.1(nan) HIP84126.1(nan) HIP84127.1(nan) HIP84128.1(COG4624) HIP84129.1(COG1143) HIP84130.1(COG3260) HIP84131.1(COG0650) HIP84132.1(COG0161) HIP84133.1(COG2266) HIP84134.1(COG3161) HIP84135.1(COG1180) HIP84136.1(COG1152) HIP84137.1(COG1880) HIP84138.1(COG1142) HIP84139.1(COG0655)	WLP	Clade A	MAG	Archaea	Methanobacteriota	Methanococci	Methanococcales	Methanococcaceae	Methanofervidicoccus	Methanofervidicoccus okinawensis_A
HIP86810.1	anaerobic carbon-monoxide dehydrogenase catalytic subunit	GCA_015662115.1	Hydrothermal Vent	EYH27_00040	+	HIP86806.1(COG5905) HIP86807.1(COG1810) HIP86808.1(COG2759) HIP86809.1(COG2608) HIP86810.1(COG1151) HIP86811.1(COG1152)	One Carbon Pool	Clade E	MAG	Bacteria	Chloroflexota	Anaerolineae	B4-G1	DUEL01	DUEL01
HIP89309.1	anaerobic carbon-monoxide dehydrogenase catalytic subunit	GCA_015662175.1	Hydrothermal Vent	EYH24_05140	-	HIP89305.1(COG0650) HIP89306.1(COG0651) HIP89307.1(COG1532) HIP89308.1(COG3640) HIP89309.1(COG1151) HIP89310.1(COG0437) HIP89311.1(COG2005) HIP89312.1(COG1719)	Energy Converting Hydrogenase	Clade E	MAG	Archaea	Methanobacteriota_B	Thermococci	Thermococcales	Thermococcaceae	Thermococcus_B	Thermococcus_B paralvinellae_A
HIP97146.1	anaerobic carbon-monoxide dehydrogenase catalytic subunit, partial	GCA_015662015.1	Hydrothermal Vent	EYH32_08045	-	HIP97146.1(COG1151)	Standalone	Clade E	MAG	Bacteria	Chloroflexota	Anaerolineae	JACIWR01	JACIWR01	JACIWR01
HIP98972.1	anaerobic carbon-monoxide dehydrogenase catalytic subunit	GCA_015661965.1	Hydrothermal Vent	EYH33_00285	-	HIP98971.1(nan) HIP98972.1(COG1151) HIP98973.1(COG1410)	WLP	Clade E	MAG	Bacteria	Bipolaricaulota	Bipolaricaulia	Bipolaricaulales	Bipolaricaulaceae	UBA3574	UBA3574 sp015661965
HIP99127.1	anaerobic carbon-monoxide dehydrogenase catalytic subunit	GCA_015661965.1	Hydrothermal Vent	EYH33_01085	-	HIP99127.1(COG1151) HIP99128.1(COG3383)	One carbon Pool	Clade E	MAG	Bacteria	Bipolaricaulota	Bipolaricaulia	Bipolaricaulales	Bipolaricaulaceae	UBA3574	UBA3574 sp015661965
HIQ01661.1	anaerobic carbon-monoxide dehydrogenase catalytic subunit	GCA_015662065.1	Hydrothermal Vent	EYH30_05975	+	HIQ01659.1(COG2759) HIQ01660.1(COG2608) HIQ01661.1(COG1151) HIQ01662.1(COG1614) HIQ01663.1(COG2069) HIQ01664.1(COG1456)	WLP	Clade E	MAG	Bacteria	Chloroflexota	Anaerolineae	B4-G1	DUEL01	SZUA-1492	SZUA-1492 sp015662065
HIQ20844.1	anaerobic carbon-monoxide dehydrogenase catalytic subunit	GCA_015661985.1	Hydrothermal Vent	EYH34_06375	+	HIQ20843.1(COG3640) HIQ20844.1(COG1151) HIQ20845.1(COG0437)	CooC	Clade E	MAG	Bacteria	Planctomycetota	Planctomycetia	Pirellulales	Thermoguttaceae	SZUA-1497	SZUA-1497 sp015661985
HIQ55090.1	anaerobic carbon-monoxide dehydrogenase catalytic subunit, partial	GCA_015661485.1	Hydrothermal Vent	EYH59_00205	-	HIQ55090.1(COG1151) HIQ55091.1(COG0437)	CooF	Clade E	MAG	Archaea	Thermoproteota	Thermoprotei_A	Sulfolobales	Pyrodictiaceae	SZUA-1443
KAB3547301.1	anaerobic carbon-monoxide dehydrogenase catalytic subunit	GCA_003336385.2	Sediment	C5617_004390	-	KAB3547301.1(COG1151) KAB3547302.1(nan)	Standalone	Clade F	MAG	Archaea	Halobacteriota	Methanosarcinia	Methanosarcinales	Methanogasteraceae	Methanogaster_A	Methanogaster_A sp030604085
KAB3548110.1	CO dehydrogenase/acetyl-CoA synthase complex subunit epsilon	GCA_003336385.2	Sediment	C5617_000145	-	KAB3548109.1(COG1880) KAB3548110.1(COG1152) KAB3548111.1(nan) KAB3548112.1(COG0470) KAB3548113.1(nan) KAB3548114.1(COG1615) KAB3548115.1(COG1615)	WLP	Clade A	MAG	Archaea	Halobacteriota	Methanosarcinia	Methanosarcinales	Methanogasteraceae	Methanogaster_A	Methanogaster_A sp030604085
KAF5410242.1	Acetyl-CoA decarbonylase/synthase complex subunit alpha 2	GCA_013374385.1	Sediment	C5S43_05100	-	KAF5410237.1(COG1456) KAF5410238.1(COG2069) KAF5410239.1(COG3640) KAF5410240.1(COG1614) KAF5410241.1(COG1880) KAF5410242.1(COG1152)	WLP	Clade A	MAG	Archaea	Halobacteriota	Methanosarcinia	Methanosarcinales	Methanocomedenaceae	QBUR01	QBUR01 sp013374385
KAF5412862.1	Acetyl-CoA decarbonylase/synthase complex subunit alpha 2	GCA_013374405.1	Sediment	C5S47_00495	+	KAF5412862.1(COG1152) KAF5412863.1(COG1880) KAF5412864.1(nan) KAF5412865.1(nan) KAF5412866.1(COG1708) KAF5412867.1(COG1895)	WLP	Clade A	MAG	Archaea	Halobacteriota	Methanosarcinia	Methanosarcinales	Methanogasteraceae	Methanogaster_C	Methanogaster_C sp034658695
KAF5414267.1	Carbon monoxide dehydrogenase	GCA_013374355.1	Sediment	C5S48_09625	+	KAF5414266.1(COG2144) KAF5414267.1(COG1151) KAF5414268.1(nan)	Standalone	Clade F	MAG	Archaea	Halobacteriota	Methanosarcinia	Methanosarcinales	Methanogasteraceae	Methanogaster_A
KAF5420843.1	carbon-monoxide dehydrogenase catalytic subunit	GCA_013374455.1	Sediment	C5S44_07705	+	KAF5420838.1(nan) KAF5420839.1(COG2764) KAF5420840.1(nan) KAF5420841.1(nan) KAF5420842.1(nan) KAF5420843.1(COG1151) KAF5420844.1(COG0184) KAF5420845.1(nan) KAF5420846.1(nan) KAF5420847.1(nan)	Standalone	Clade E	MAG	Archaea	Halobacteriota	Methanosarcinia	Methanosarcinales	Methanocomedenaceae	Methanocomedens	Methanocomedens sp009649835
KAF5422128.1	carbon-monoxide dehydrogenase catalytic subunit	GCA_013374465.1	Sediment	C5S45_02755	+	KAF5422127.1(COG4257) KAF5422128.1(COG1151) KAF5422129.1(COG0184) KAF5422130.1(nan) KAF5422131.1(nan) KAF5422132.1(nan)	Standalone	Clade E	MAG	Archaea	Halobacteriota	Methanosarcinia	Methanosarcinales	Methanocomedenaceae	Methanocomedens	Methanocomedens sp009649835
KAF5426018.1	acetyl-CoA decarbonylase/synthase complex subunit alpha	GCA_013374525.1	Sediment	C5S42_08785	+	KAF5426014.1(nan) KAF5426015.1(COG0456) KAF5426016.1(COG0462) KAF5426017.1(COG0826) KAF5426018.1(COG1152) KAF5426019.1(COG1880) KAF5426020.1(COG1614) KAF5426021.1(COG3640) KAF5426022.1(COG2069) KAF5426023.1(COG1456)	WLP	Clade A	MAG	Archaea	Halobacteriota	Methanosarcinia	Methanosarcinales	Methanocomedenaceae	Methanomarinus	Methanomarinus sp002926195
KAF5427540.1	carbon-monoxide dehydrogenase catalytic subunit	GCA_013374525.1	Sediment	C5S42_04880	+	KAF5427540.1(COG1151) KAF5427541.1(COG4936)	Standalone	Clade F	MAG	Archaea	Halobacteriota	Methanosarcinia	Methanosarcinales	Methanocomedenaceae	Methanomarinus	Methanomarinus sp002926195
KAF5432952.1	acetyl-CoA decarbonylase/synthase complex subunit alpha	GCA_013374565.1	Sediment	C5S35_16760	+	KAF5432952.1(COG1152) KAF5432953.1(COG1880) KAF5432954.1(COG1035)	WLP	Clade A	MAG	Archaea	Halobacteriota	Syntropharchaeia	Alkanophagales	Methanospirareceae	QENJ01	QENJ01 sp028572065
KKG44782.1	acetyl-CoA decarbonylase/synthase complex subunit alpha	GCA_000979515.1	Coastal	DU35_05215	-	KKG44781.1(COG1880) KKG44782.1(COG1152)	WLP	Clade A	-	Archaea	Halobacteriota	Methanosarcinia	Methanosarcinales	Methanosarcinaceae	Methanosarcina	Methanosarcina mazei
KON30510.1	acetyl-CoA decarbonylase/synthase complex subunit alpha	GCA_001273375.1	Coastal	AC480_00990	-	KON30496.1(COG1456) KON30497.1(COG1880) KON30506.1(COG1522) KON30507.1(COG3894) KON30508.1(COG2069) KON30509.1(COG1614) KON30510.1(COG1152)	WLP	Clade A	MAG	Archaea	Thermoproteota	Bathyarchaeia	RBG-16-48-13	GCA-020355125
KON30654.1	acetyl-CoA decarbonylase/synthase complex subunit alpha	GCA_001273415.1	Coastal	AC482_03375	+	KON30647.1(COG3631) KON30648.1(COG1880) KON30649.1(COG1456) KON30652.1(COG3894) KON30653.1(COG0517) KON30654.1(COG1152)	Incomplete acs cluster	Clade A	MAG	Archaea	Thermoproteota	Bathyarchaeia	TCS64	TCS64	B46-G15
KON32187.1	acetyl-CoA decarbonylase/synthase complex subunit alpha	GCA_001273335.1	Coastal	AC478_01035	-	KON32175.1(COG1215) KON32176.1(COG0110) KON32177.1(nan) KON32178.1(nan) KON32179.1(nan) KON32180.1(COG1287) KON32181.1(COG1456) KON32182.1(COG2069) KON32183.1(COG1880) KON32184.1(COG0483) KON32185.1(nan) KON32186.1(COG1614) KON32187.1(COG1152)	WLP	Clade A	MAG	Archaea	Thermoproteota	Bathyarchaeia	Bathyarchaeales	Bathycorpusculaceae	SG8-32-3	SG8-32-3 sp001273335
KON34459.1	acetyl-CoA decarbonylase/synthase complex subunit alpha	GCA_001273385.1	Coastal	AC479_00620	-	KON34394.1(COG1599) KON34395.1(COG0071) KON34396.1(COG0483) KON34397.1(COG1456) KON34398.1(COG2069) KON34399.1(COG1880) KON34400.1(COG3640) KON34401.1(COG3640) KON34458.1(COG1614) KON34459.1(COG1152)	WLP	Clade A	MAG	Archaea	Thermoproteota	Bathyarchaeia	Bathyarchaeales	Bathycorpusculaceae	AD8-1	AD8-1 sp001273385
KPJ52187.1	carbon monoxide dehydrogenase	GCA_001304355.1	Coastal	AMS16_06740	-	KPJ52186.1(COG1152) KPJ52187.1(COG1151) KPJ52188.1(COG1034) KPJ52189.1(COG1894)	NADH:ubiquinone oxidoreductase	Clade E	MAG	Bacteria	Planctomycetota	DG-23	DATKVD01	DATKVD01	DATKVD01
KPJ58813.1	carbon monoxide dehydrogenase	GCA_001302825.1	Coastal	AMS15_07605	+	KPJ58810.1(COG0407) KPJ58811.1(COG0733) KPJ58812.1(COG3640) KPJ58813.1(COG1151) KPJ58814.1(COG1614)	WLP	Clade E	MAG	Bacteria	Planctomycetota	DG-23	DG-23	DG-23	DG-23	DG-23 sp001302825
KPJ75001.1	carbon monoxide dehydrogenase	GCA_001302675.1	Coastal	AMS14_04440	+	KPJ75000.1(COG3640) KPJ75001.1(COG1151) KPJ75002.1(COG1614) KPJ75003.1(COG1456)	WLP	Clade E	MAG	Bacteria	Planctomycetota	Phycisphaerae	FEN-1346	FEN-1346	JAUVZF01
KPJ75933.1	carbon monoxide dehydrogenase, partial	GCA_001303025.1	Coastal	AMJ54_13490	+	KPJ75932.1(COG0285) KPJ75933.1(COG1151) KPJ75938.1(nan)	Standalone	Clade E	MAG	Bacteria	Desulfobacterota	Desulfobacteria	Desulfobacterales	SG8-13	SG8-13	SG8-13 sp001303025
KPJ78019.1	carbon monoxide dehydrogenase	GCA_001303025.1	Coastal	AMJ54_05465	+	KPJ78019.1(COG1151)	Standalone	Clade E	MAG	Bacteria	Desulfobacterota	Desulfobacteria	Desulfobacterales	SG8-13	SG8-13	SG8-13 sp001303025
KPJ79069.1	carbon monoxide dehydrogenase	GCA_001303025.1	Coastal	AMJ54_00835	+	KPJ79069.1(COG1151)	Standalone	Clade E	MAG	Bacteria	Desulfobacterota	Desulfobacteria	Desulfobacterales	SG8-13	SG8-13	SG8-13 sp001303025
KPJ86381.1	carbon monoxide dehydrogenase	GCA_001302885.1	Coastal	AMS17_12660	+	KPJ86380.1(COG3640) KPJ86381.1(COG1151) KPJ86382.1(COG0437) KPJ86383.1(COG1905) KPJ86384.1(COG1152) KPJ86385.1(COG1894) KPJ86386.1(COG1034)	NADH:ubiquinone oxidoreductase	Clade E	MAG	Bacteria	Spirochaetota	B62-G9	B62-G9	DRHN01	JAUVYC01
KPJ87388.1	carbon monoxide dehydrogenase	GCA_001302885.1	Coastal	AMS17_08640	+	KPJ87387.1(COG0432) KPJ87388.1(COG1151) KPJ87389.1(COG0437) KPJ87390.1(COG3411) KPJ87391.1(COG3829) KPJ87392.1(COG5817) KPJ87393.1(COG1905) KPJ87394.1(COG1614) KPJ87395.1(COG1894) KPJ87396.1(COG1034)	WLP	Clade E	MAG	Bacteria	Spirochaetota	B62-G9	B62-G9	DRHN01	JAUVYC01
KPJ88820.1	carbon monoxide dehydrogenase	GCA_001302885.1	Coastal	AMS17_04190	-	KPJ88807.1(COG1410) KPJ88808.1(COG2069) KPJ88809.1(COG3640) KPJ88810.1(COG3894) KPJ88811.1(COG1456) KPJ88812.1(COG1614) KPJ88813.1(COG1034) KPJ88814.1(COG1894) KPJ88815.1(COG1905) KPJ88816.1(nan) KPJ88817.1(COG3852) KPJ88818.1(COG3411) KPJ88819.1(COG0437) KPJ88820.1(COG1151) KPJ88821.1(COG3640)	WLP	Clade E	MAG	Bacteria	Spirochaetota	B62-G9	B62-G9	DRHN01	JAUVYC01
KPJ89503.1	carbon monoxide dehydrogenase	GCA_001302885.1	Coastal	AMS17_01615	-	KPJ89501.1(COG3411) KPJ89502.1(COG0437) KPJ89503.1(COG1151) KPJ89504.1(COG3640) KPJ89505.1(COG0432) KPJ89506.1(nan) KPJ89507.1(COG0568) KPJ89508.1(COG1559) KPJ89509.1(COG3605) KPJ89510.1(nan)	CooC	Clade E	MAG	Bacteria	Spirochaetota	B62-G9	B62-G9	DRHN01	JAUVYC01
KPJ97326.1	carbon monoxide dehydrogenase, partial	GCA_001303345.1	Coastal	AMJ60_11745	-	KPJ97326.1(COG1151) KPJ97327.1(COG0190)	One Carbon Pool	Clade E	MAG	Bacteria	Desulfobacterota	Desulfobulbia	Desulfobulbales	BM004	BM004
KPJ97998.1	carbon monoxide dehydrogenase	GCA_001303405.1	Coastal	AMK71_12140	-	KPJ97994.1(nan) KPJ97995.1(nan) KPJ97996.1(nan) KPJ97997.1(COG2897) KPJ97998.1(COG1151)	Standalone	Clade F	MAG	Bacteria	Nitrospirota	Thermodesulfovibrionia	UBA6902	UBA6902
KPJ99241.1	carbon monoxide dehydrogenase	GCA_001303345.1	Coastal	AMJ60_05710	-	KPJ99241.1(COG1151) KPJ99242.1(COG4651)	Standalone	Clade E	MAG	Bacteria	Desulfobacterota	Desulfobulbia	Desulfobulbales	BM004	BM004
KPK14387.1	carbon monoxide dehydrogenase	GCA_001303205.1	Coastal	AMK69_28735	-	KPK14383.1(COG1148) KPK14384.1(COG1148) KPK14385.1(COG0190) KPK14386.1(COG2759) KPK14387.1(COG1151)	One Carbon Pool	Clade E	MAG	Bacteria	Desulfobacterota	DSM-4660	Desulfatiglandales	HGW-15
KPK16481.1	carbon monoxide dehydrogenase	GCA_001303415.1	Coastal	AMJ62_05235	+	KPK16478.1(nan) KPK16479.1(COG1881) KPK16480.1(COG0437) KPK16481.1(COG1151) KPK16482.1(COG3640) KPK16483.1(COG1251) KPK16507.1(nan) KPK16508.1(COG0778)	FNOR	Clade E	MAG	Bacteria	Myxococcota	Polyangia	Polyangiales	SG8-38	SG8-38	SG8-38 sp001303415
KPK18485.1	carbon monoxide dehydrogenase	GCA_001303205.1	Coastal	AMK69_24825	+	KPK18481.1(COG2759) KPK18482.1(COG0190) KPK18483.1(COG1148) KPK18484.1(nan) KPK18485.1(COG1151)	One Carbon Pool	Clade E	MAG	Bacteria	Desulfobacterota	DSM-4660	Desulfatiglandales	HGW-15
KPK26995.1	carbon monoxide dehydrogenase	GCA_001303205.1	Coastal	AMK69_11175	+	KPK26989.1(COG2077) KPK26990.1(COG2033) KPK26991.1(COG1773) KPK26992.1(nan) KPK26993.1(COG0426) KPK26994.1(nan) KPK26995.1(COG1151) KPK26996.1(COG0778) KPK26999.1(COG1528) KPK27000.1(COG1141)	Standalone	Clade E	MAG	Bacteria	Desulfobacterota	DSM-4660	Desulfatiglandales	HGW-15
KPK27500.1	carbon monoxide dehydrogenase	GCA_001303325.1	Coastal	AMJ61_05540	+	KPK27499.1(COG0190) KPK27500.1(COG1151) KPK27501.1(COG1614) KPK27502.1(COG1456) KPK27503.1(COG1148) KPK27504.1(COG2314) KPK27505.1(nan) KPK27506.1(nan) KPK27518.1(COG2069) KPK27519.1(COG1148) KPK27520.1(nan) KPK27521.1(COG2067)	WLP	Clade E	MAG	Bacteria	Desulfobacterota	Desulfobulbia	Desulfobulbales	BM004	BM004
KPK35117.1	carbon monoxide dehydrogenase, partial	GCA_001303465.1	Coastal	AMJ65_17595	+	KPK35117.1(COG1151) KPK35118.1(COG1614) KPK35119.1(COG1456)	WLP	Clade E	MAG	Bacteria	Planctomycetota	Phycisphaerae	Sedimentisphaerales	Anaerobacaceae	SG8-4	SG8-4 sp001303465
KPK42541.1	carbon monoxide dehydrogenase	GCA_001303605.1	Coastal	AMK72_14255	-	KPK42539.1(COG1456) KPK42540.1(COG1614) KPK42541.1(COG1151) KPK42542.1(COG3640)	WLP	Clade E	MAG	Bacteria	Planctomycetota	Phycisphaerae	FEN-1346	FEN-1346	JAUVZF01
KPK45128.1	hypothetical protein AMK74_04085	GCA_001303745.1	Coastal	AMK74_04085	+	KPK45127.1(COG1614) KPK45128.1(COG1151) KPK45129.1(COG1905) KPK45130.1(COG2768) KPK45131.1(COG1034)	WLP	Clade E	MAG	Bacteria	Nitrospirota	Thermodesulfovibrionia	Thermodesulfovibrionales	SM23-35	JALHSV01
KPK56471.1	carbon monoxide dehydrogenase	GCA_001303285.1	Coastal	AMJ59_22205	-	KPK56470.1(COG1251) KPK56471.1(COG1151) KPK56472.1(COG0437)	FNOR	Clade E	MAG	Bacteria	Pseudomonadota	Gammaproteobacteria	XN24	XN24	JAHEFR01
KPK59799.1	carbon monoxide dehydrogenase	GCA_001303285.1	Coastal	AMJ59_09160	+	KPK59798.1(COG0437) KPK59799.1(COG1151) KPK59800.1(COG1251)	FNOR	Clade E	MAG	Bacteria	Pseudomonadota	Gammaproteobacteria	XN24	XN24	JAHEFR01
KPK75971.1	carbon monoxide dehydrogenase	GCA_001303695.1	Coastal	AMJ79_08925	+	KPK75964.1(COG3640) KPK75965.1(COG0437) KPK75966.1(nan) KPK75967.1(COG3852) KPK75968.1(nan) KPK75969.1(COG1905) KPK75970.1(COG1034) KPK75971.1(COG1151) KPK75972.1(COG1152) KPK75973.1(COG1894)	NADH:ubiquinone oxidoreductase	Clade E	MAG	Bacteria	Planctomycetota	Phycisphaerae	Sedimentisphaerales	SM23-30	SM23-30	SM23-30 sp001303695
KPK92297.1	carbon monoxide dehydrogenase	GCA_001304105.1	Coastal	AMJ94_05435	+	KPK92281.1(COG0374) KPK92282.1(nan) KPK92283.1(COG0685) KPK92284.1(COG2205) KPK92285.1(COG0745) KPK92286.1(COG0685) KPK92287.1(COG0745) KPK92288.1(COG1150) KPK92289.1(COG2048) KPK92290.1(COG1148) KPK92291.1(COG1908) KPK92292.1(nan) KPK92293.1(COG0685) KPK92294.1(COG3894) KPK92295.1(nan) KPK92296.1(COG2069) KPK92297.1(COG1151) KPK92298.1(COG1614) KPK92299.1(COG1456) KPK92300.1(COG1410) KPK92301.1(…	WLP	Clade E	MAG	Bacteria	Desulfobacterota	SM23-61	SM23-61	SM23-61	SM23-61	SM23-61 sp001304105
KPK93004.1	carbon monoxide dehydrogenase	GCA_001304105.1	Coastal	AMJ94_03855	+	KPK92998.1(COG4665) KPK92999.1(COG4664) KPK93000.1(COG2721) KPK93001.1(COG2721) KPK93002.1(COG0451) KPK93003.1(COG1433) KPK93004.1(COG1151) KPK93005.1(nan) KPK93006.1(COG0731) KPK93007.1(COG3640) KPK93008.1(COG1532) KPK93009.1(COG0822) KPK93010.1(COG0685) KPK93011.1(COG0484) KPK93012.1(nan) KPK93013.1(COG3118) KPK93014.1(COG0484) KPK93031.1(COG1080) KPK93032.1(COG1237)	One Carbon Pool	Clade E	MAG	Bacteria	Desulfobacterota	SM23-61	SM23-61	SM23-61	SM23-61	SM23-61 sp001304105
KPK97464.1	carbon monoxide dehydrogenase	GCA_001304135.1	Coastal	AMJ95_08890	-	KPK97453.1(COG0766) KPK97454.1(COG2890) KPK97455.1(COG0216) KPK97456.1(COG0254) KPK97457.1(COG0237) KPK97458.1(COG0297) KPK97459.1(COG0749) KPK97460.1(COG3914) KPK97461.1(COG1614) KPK97462.1(COG1251) KPK97463.1(COG0437) KPK97464.1(COG1151) KPK97465.1(COG0685) KPK97466.1(nan) KPK97467.1(COG0190) KPK97468.1(COG2759) KPK97469.1(COG0512) KPK97470.1(COG1158)	WLP	Clade E	MAG	Bacteria	Omnitrophota	Koll11	Gygaellales	Profunditerraquicolaceae	BS750m-G77
KPK97685.1	carbon monoxide dehydrogenase	GCA_001304135.1	Coastal	AMJ95_07790	+	KPK97666.1(COG0779) KPK97667.1(COG0195) KPK97668.1(COG0180) KPK97669.1(COG1354) KPK97670.1(nan) KPK97671.1(nan) KPK97672.1(COG1636) KPK97673.1(nan) KPK97674.1(COG2385) KPK97675.1(COG0809) KPK97676.1(COG0343) KPK97677.1(COG0336) KPK97678.1(COG0335) KPK97679.1(COG0164) KPK97680.1(COG0792) KPK97681.1(COG2759) KPK97682.1(COG0190) KPK97683.1(nan) KPK97684.1(COG0685) KPK97685.1(COG1151) KPK97686.1(COG1…	WLP	Clade E	MAG	Bacteria	Omnitrophota	Koll11	Gygaellales	Profunditerraquicolaceae	BS750m-G77
KPK97898.1	carbon monoxide dehydrogenase	GCA_001304135.1	Coastal	AMJ95_06825	-	KPK97880.1(nan) KPK97881.1(COG0330) KPK97882.1(COG0330) KPK97883.1(COG0517) KPK97884.1(COG4191) KPK97885.1(nan) KPK97886.1(COG1720) KPK97887.1(COG2214) KPK97888.1(COG0011) KPK97889.1(COG3118) KPK97890.1(COG0375) KPK97891.1(nan) KPK97892.1(COG1237) KPK97893.1(COG1833) KPK97894.1(COG1959) KPK97895.1(COG1573) KPK97896.1(COG0242) KPK97897.1(COG1578) KPK97898.1(COG1151) KPK97899.1(COG0822) KPK97900.1(…	Hydrogenase-maturase	Clade E	MAG	Bacteria	Omnitrophota	Koll11	Gygaellales	Profunditerraquicolaceae	BS750m-G77
KPL00363.1	carbon monoxide dehydrogenase	GCA_001304295.1	Coastal	AMK75_05555	+	KPL00362.1(COG1034) KPL00363.1(COG1151) KPL00364.1(COG1614) KPL00365.1(COG1456) KPL00366.1(COG3894)	WLP	Clade E	MAG	Bacteria	Planctomycetota	DG-23	DATKVD01	DATKVD01	DATKVD01
KPL19102.1	carbon monoxide dehydrogenase, partial	GCA_001304175.1	Coastal	AMJ93_13300	-	KPL19102.1(COG1151) KPL19103.1(COG2608) KPL19104.1(COG2759) KPL19105.1(COG0190) KPL19106.1(COG3404)	One Carbon Pool	Clade E	MAG	Bacteria	Chloroflexota	Anaerolineae	UBA2200	UBA2200	JBFEPU01
KPL24095.1	carbon monoxide dehydrogenase	GCA_001304275.1	Coastal	AMJ75_04550	+	KPL24087.1(COG3640) KPL24088.1(COG0437) KPL24089.1(COG3411) KPL24090.1(COG3852) KPL24091.1(COG5817) KPL24092.1(COG1905) KPL24093.1(COG1894) KPL24094.1(COG1034) KPL24095.1(COG1151) KPL24096.1(COG1614) KPL24097.1(COG1456) KPL24098.1(COG3894) KPL24099.1(nan) KPL24100.1(COG3640) KPL24101.1(COG2069) KPL24102.1(COG1410) KPL24103.1(COG2759)	WLP	Clade E	MAG	Bacteria	Planctomycetota	Phycisphaerae	Sedimentisphaerales	Anaerobacaceae
KQC03420.1	carbon monoxide dehydrogenase	GCA_001412355.1	Coastal	APR53_05595	-	KQC03404.1(COG3640) KQC03420.1(COG1151)	CooC	Clade E	MAG	Archaea	Halobacteriota	Methanomicrobia	Methanomicrobiales	Methanomicrobiaceae	LKUD01	LKUD01 sp001412355
KQC15557.1	hypothetical protein APR56_13840	GCA_001412415.1	Coastal	APR56_13840	-	KQC15555.1(COG0493) KQC15556.1(COG0543) KQC15557.1(COG1151)	Standalone	Clade F	MAG	Archaea	Halobacteriota	Methanosarcinia	Methanotrichales	Methanotrichaceae	Methanocrinis	Methanocrinis harundinacea_D
KXA90963.1	hypothetical protein AKJ57_02970	GCA_001548885.1	Seawater	AKJ57_02970	+	KXA90963.1(COG1152) KXA90964.1(nan) KXA90965.1(COG2069) KXA90966.1(COG1456)	Incomplete acs cluster	Clade A	-	Archaea	Hadarchaeota	Hadarchaeia	Hadarchaeales	JAGGTB01
KXA93265.1	acetyl-CoA decarbonylase/synthase complex subunit alpha, partial	GCA_001549095.1	Seawater	AKJ65_06475	+	KXA93265.1(COG1152)	Standalone	Clade A	-	Archaea	Hadarchaeota	Hadarchaeia	Hadarchaeales	JAGGTB01
KXA93303.1	hypothetical protein AKJ64_00960	GCA_001548935.1	Seawater	AKJ64_00960	+	KXA93299.1(nan) KXA93300.1(COG1456) KXA93303.1(COG1152)	Incomplete acs cluster	Clade A	-	Archaea	Hadarchaeota	Hadarchaeia
KXA93594.1	carbon monoxide dehydrogenase	GCA_001548955.1	Seawater	AKJ66_01595	-	KXA93593.1(COG1251) KXA93594.1(COG1151) KXA93595.1(COG0437)	FNOR	Clade E	-	Archaea	Hadarchaeota	Hadarchaeia
KXA97824.1	hypothetical protein AKJ38_00100	GCA_001549015.1	Seawater	AKJ38_00100	-	KXA97822.1(COG2069) KXA97823.1(nan) KXA97824.1(COG1152) KXA97825.1(COG3640) KXA97826.1(nan) KXA97827.1(COG0140) KXA97828.1(COG0141) KXA97829.1(COG0107) KXA97830.1(COG0131) KXA97831.1(COG0106) KXA97832.1(COG0040) KXA97833.1(COG0079) KXA97834.1(COG1387) KXA97844.1(COG1456) KXA97845.1(COG0139)	Incomplete acs cluster	Clade A	-	Archaea	Hadarchaeota	Hadarchaeia	Hadarchaeales	JAGGTB01
KXA97877.1	carbon monoxide dehydrogenase	GCA_001548995.1	Seawater	AKJ37_02100	-	KXA97876.1(COG1251) KXA97877.1(COG1151) KXA97878.1(COG0437)	FNOR	Clade E	-	Archaea	Hadarchaeota	Hadarchaeia	Hadarchaeales	JAGGTB01
KXB01086.1	hypothetical protein AKJ41_02780	GCA_001549135.1	Seawater	AKJ41_02780	-	KXB01085.1(COG4974) KXB01086.1(COG1152) KXB01087.1(COG0409) KXB01088.1(nan)	Standalone	Clade A	-	Archaea	Hadarchaeota	Hadarchaeia	Hadarchaeales	JAGGTB01
KXB02732.1	acetyl-CoA decarbonylase/synthase complex subunit alpha	GCA_001549175.1	Seawater	AKJ43_00705	-	KXB02731.1(COG1880) KXB02732.1(COG1152) KXB02733.1(nan) KXB02750.1(COG1456) KXB02751.1(COG2069)	Incomplete acs cluster	Clade A	-	Archaea	Hadarchaeota	Hadarchaeia	Hadarchaeales	JAGGTB01
KXB05050.1	hypothetical protein AKJ50_01785	GCA_001549435.1	Seawater	AKJ50_01785	+	KXB05048.1(nan) KXB05049.1(COG3640) KXB05050.1(COG1152) KXB05051.1(COG1880)	Incomplete acs cluster	Clade A	-	Archaea	Hadarchaeota	Hadarchaeia	Hadarchaeales	JAGGTB01
KXB05709.1	hypothetical protein AKJ49_00305	GCA_001549255.1	Seawater	AKJ49_00305	+	KXB05701.1(COG1387) KXB05702.1(COG0079) KXB05703.1(COG0040) KXB05704.1(COG0106) KXB05705.1(COG0131) KXB05706.1(COG0140) KXB05707.1(nan) KXB05708.1(COG3640) KXB05709.1(COG1152) KXB05710.1(COG1880) KXB05711.1(COG0141) KXB05712.1(COG0139)	Incomplete acs cluster	Clade A	-	Archaea	Hadarchaeota	Hadarchaeia	Hadarchaeales	JAGGTB01
KXB06377.1	hypothetical protein AKJ53_00445	GCA_001549285.1	Seawater	AKJ53_00445	+	KXB06375.1(COG2345) KXB06376.1(COG0409) KXB06377.1(COG1152) KXB06378.1(COG0526) KXB06379.1(COG0785) KXB06380.1(COG0672) KXB06381.1(COG1321) KXB06390.1(COG1149)	Standalone	Clade A	-	Archaea	Hadarchaeota	Hadarchaeia	Hadarchaeales	JAGGTB01
KYH36488.1	acetyl-CoA decarbonylase/synthase complex subunit alpha, partial	GCA_001593855.1	Sediment	AYL30_007530	+	KYH36488.1(COG1152) KYH36489.1(COG1880) KYH36490.1(COG1614) KYH36491.1(COG2069)	WLP	Clade A	MAG	Archaea	Thermoproteota	Bathyarchaeia	Hecatellales	Hecatellaceae	B25	B25 sp001593855
KYH37445.1	acetyl-CoA decarbonylase/synthase complex subunit alpha	GCA_001593865.1	Sediment	AYL29_006760	-	KYH37444.1(COG1880) KYH37445.1(COG1152)	WLP	Clade A	MAG	Archaea	Thermoproteota	Bathyarchaeia	B24	B24	B24	B24 sp001593865
KYH40968.1	acetyl-CoA decarbonylase/synthase complex subunit alpha, partial	GCA_001593935.1	Sediment	AYL32_007860	-	KYH40968.1(COG1152) KYH40969.1(COG1082)	Standalone	Clade A	MAG	Archaea	Thermoproteota	Bathyarchaeia	Bathyarchaeales	B26-1	B26-1	B26-1 sp001593935
KYH41259.1	acetyl-CoA decarbonylase/synthase complex subunit alpha	GCA_001593845.1	Sediment	AYL33_004680	+	KYH41259.1(COG1152) KYH41260.1(COG1880) KYH41261.1(COG1614) KYH41262.1(COG2069)	WLP	Clade A	MAG	Archaea	Thermoproteota	Bathyarchaeia	Bathyarchaeales	DTEX01	B63	B63 sp001593845
KYK35828.1	acetyl-CoA decarbonylase/synthase complex subunit alpha	GCA_001595815.1	Coastal	AYK19_22210	+	KYK35827.1(nan) KYK35828.1(COG1152) KYK35829.1(COG1880) KYK35830.1(COG1614) KYK35831.1(COG3640) KYK35832.1(COG2069) KYK35833.1(COG1456) KYK35834.1(COG1456) KYK35835.1(nan) KYK35836.1(COG1246) KYK35837.1(COG3173)	WLP	Clade A	MAG	Archaea	Methanobacteriota_B	Thermococci	Methanofastidiosales	SZ-28-30
MAE11257.1	carbon-monoxide dehydrogenase catalytic subunit	GCA_002685815.1	Seawater	CL876_05025	-	MAE11252.1(COG1905) MAE11253.1(COG1034) MAE11254.1(COG1410) MAE11255.1(COG1456) MAE11256.1(COG1614) MAE11257.1(COG1151) MAE11258.1(COG1592) MAE11259.1(COG0735) MAE11260.1(COG2069) MAE11261.1(nan) MAE11262.1(COG0190) nan(nan)	WLP	Clade E	MAG	Bacteria	Chloroflexota	Dehalococcoidia	Dehalococcoidales	UBA2162	GCA-2685815	GCA-2685815 sp002685815
MAF11193.1	carbon-monoxide dehydrogenase catalytic subunit	GCA_002687025.1	Seawater	CMK11_12145	-	MAF11186.1(COG1149) MAF11187.1(COG1418) MAF11188.1(COG3640) MAF11189.1(COG3894) MAF11190.1(COG1410) MAF11191.1(COG1456) MAF11192.1(COG1614) MAF11193.1(COG1151) MAF11194.1(COG2069) MAF11195.1(nan) MAF11196.1(COG1532) MAF11197.1(nan) MAF11198.1(COG3640) MAF11199.1(nan)	WLP	Clade E	MAG	Bacteria	Poribacteria	WGA-4E	GCA-2687025	GCA-2687025	GCA-2687025	GCA-2687025 sp002687025
MAF33543.1	carbon-monoxide dehydrogenase catalytic subunit	GCA_002687435.1	Seawater	CL941_06260	-	MAF33533.1(COG2221) MAF33534.1(COG1773) MAF33535.1(COG0655) MAF33536.1(nan) MAF33537.1(COG0426) MAF33538.1(COG1528) MAF33539.1(COG2033) MAF33540.1(COG1592) MAF33541.1(COG0735) MAF33542.1(nan) MAF33543.1(COG1151) nan(nan)	Standalone	Clade E	MAG	Bacteria	Desulfobacterota	Desulfobacteria	Desulfobacterales	UBA2156	UBA2156	UBA2156 sp002328165
MAF86167.1	carbon-monoxide dehydrogenase catalytic subunit	GCA_002688105.1	Seawater	CL875_06835	+	MAF86157.1(COG1109) MAF86158.1(COG1208) MAF86159.1(COG1208) MAF86160.1(COG0449) MAF86161.1(COG3640) MAF86162.1(COG2759) MAF86163.1(COG3640) MAF86164.1(COG0190) MAF86165.1(nan) MAF86166.1(COG2069) MAF86167.1(COG1151) MAF86168.1(COG1614) MAF86169.1(COG1456) MAF86170.1(COG1410) MAF86171.1(nan) MAF86172.1(COG1905) MAF86173.1(COG1894)	WLP	Clade E	MAG	Bacteria	Chloroflexota	Dehalococcoidia	Dehalococcoidales	GCA-2688105	GCA-2688105	GCA-2688105 sp002688105
MAG13677.1	carbon-monoxide dehydrogenase catalytic subunit	GCA_002688185.1	Seawater	CMN78_03670	+	MAG13676.1(COG3640) MAG13677.1(COG1151) MAG13678.1(COG0437) MAG13679.1(nan) MAG13680.1(nan) MAG13681.1(COG1905) MAG13682.1(COG1894) MAG13683.1(COG1034) MAG13684.1(COG1614) MAG13685.1(COG1456) MAG13686.1(COG3894) MAG13687.1(COG3640) MAG13688.1(COG2069) MAG13689.1(COG1410)	WLP	Clade E	MAG	Bacteria	Spirochaetota	Spirochaetia	ARS1246	ARS1246	JAFGHN01
MAG14629.1	carbon-monoxide dehydrogenase catalytic subunit	GCA_002688435.1	Seawater	CL874_01930	+	MAG14621.1(COG0501) MAG14622.1(COG3640) MAG14623.1(COG2759) MAG14624.1(COG3894) MAG14625.1(COG3640) MAG14626.1(COG0190) MAG14627.1(nan) MAG14628.1(COG2069) MAG14629.1(COG1151) MAG14630.1(COG1614) MAG14631.1(COG1456) MAG14632.1(COG1410) MAG14633.1(nan) MAG14634.1(COG0493) MAG14635.1(COG1905) MAG14636.1(COG1894) MAG14637.1(COG3383) MAG14638.1(COG2271)	WLP	Clade E	MAG	Bacteria	Chloroflexota	Dehalococcoidia	Dehalococcoidales	RBG-16-60-22	GCA-2688435	GCA-2688435 sp002688435
MAH39001.1	carbon-monoxide dehydrogenase catalytic subunit, partial	GCA_002690375.1	Seawater	CL873_00475	-	MAH39001.1(COG1151) MAH39002.1(COG1592) MAH39003.1(COG0735) MAH39004.1(COG2069) MAH39005.1(nan) MAH39006.1(COG0190) MAH39007.1(COG3640) MAH39008.1(COG3894) MAH39009.1(COG2759) MAH39010.1(COG3640)	WLP	Clade E	MAG	Bacteria	Chloroflexota	Dehalococcoidia	Dehalococcoidales	ARS1013	ARS1013
MAT99861.1	carbon-monoxide dehydrogenase catalytic subunit	GCA_002699125.1	Seawater	CL608_22190	-	MAT99847.1(COG0589) MAT99848.1(COG1055) MAT99849.1(COG2334) MAT99850.1(COG3640) MAT99851.1(COG3640) MAT99852.1(nan) MAT99853.1(COG0685) MAT99854.1(COG0492) MAT99855.1(COG0281) MAT99856.1(COG1410) MAT99857.1(COG0535) MAT99858.1(COG3894) MAT99859.1(COG1456) MAT99860.1(COG1614) MAT99861.1(COG1151) MAT99862.1(COG2608)	WLP	Clade E	MAG	Bacteria	Chloroflexota	Anaerolineae	Promineifilales	Promineifilaceae	Leptofilum	Leptofilum sp002699125
MBA1341473.1	Acetyl-CoA decarbonylase/synthase complex subunit alpha 2	GCA_013572335.1	Sediment	C5S40_04970	+	MBA1341473.1(COG1152) MBA1341474.1(COG1880) MBA1341475.1(COG1614) MBA1341476.1(COG3640) MBA1341477.1(COG2069) MBA1341478.1(COG1456)	WLP	Clade A	MAG	Archaea	Halobacteriota	Methanosarcinia	Methanosarcinales	Methanocomedenaceae	Methanocomedens	Methanocomedens sp7939u
MBA1342447.1	Acetyl-CoA decarbonylase/synthase complex subunit alpha	GCA_013572355.1	Sediment	C5S52_02490	+	MBA1342445.1(COG0470) MBA1342446.1(COG1522) MBA1342447.1(COG1152) MBA1342448.1(COG1880)	WLP	Clade A	MAG	Archaea	Halobacteriota	Methanosarcinia	Methanosarcinales	Methanogasteraceae	Methanogaster_A	Methanogaster_A sp013572355
MBA5942497.1	CO dehydrogenase/acetyl-CoA synthase complex subunit epsilon	GCA_014061035.1	Sediment	H0M93_04140	-	MBA5942495.1(COG1614) MBA5942496.1(COG1880) MBA5942497.1(COG1152) MBA5942498.1(COG1810) MBA5942499.1(COG3640)	WLP	Clade A	MAG	Archaea	Halobacteriota	Syntropharchaeia	Alkanophagales	Methanospirareceae	JACGMN01	JACGMN01 sp014061035
MBA7466296.1	Carbon monoxide dehydrogenase 1	GCA_013282395.1	Sediment	ES707_01476	+	MBA7466289.1(COG3640) MBA7466290.1(COG2759) MBA7466291.1(COG3894) MBA7466292.1(COG3640) MBA7466293.1(COG0190) MBA7466294.1(nan) MBA7466295.1(COG2069) MBA7466296.1(COG1151) MBA7466297.1(COG1614) MBA7466298.1(COG1456) MBA7466299.1(COG1410) MBA7466300.1(nan)	WLP	Clade E	MAG	Archaea	Thermoproteota	Bathyarchaeia	TCS64
MBA7484478.1	Carbon monoxide dehydrogenase/acetyl-CoA synthase subunit beta	GCA_013282395.1	Sediment	ES707_20005	-	MBA7484478.1(COG1151)	Standalone	Clade E	MAG	Archaea	Thermoproteota	Bathyarchaeia	TCS64
MBA7508551.1	Carbon monoxide dehydrogenase 2	GCA_013282435.1	Sediment	ES705_00483	+	MBA7508545.1(COG0728) MBA7508546.1(COG0481) MBA7508547.1(nan) MBA7508548.1(COG3894) MBA7508549.1(COG3640) MBA7508550.1(COG2069) MBA7508551.1(COG1151) MBA7508552.1(COG1614) MBA7508553.1(COG1456) MBA7508554.1(COG2759) MBA7508555.1(COG0190)	WLP	Clade E	MAG	Archaea	Asgardarchaeota	Lokiarchaeia	Sigynarchaeales	SOKP01
MBA7510835.1	Carbon monoxide dehydrogenase 1	GCA_013282435.1	Sediment	ES705_02824	-	MBA7510815.1(COG0650) MBA7510816.1(COG0437) MBA7510817.1(COG0543) MBA7510818.1(nan) MBA7510819.1(COG2344) MBA7510820.1(COG1526) MBA7510821.1(COG0746) MBA7510822.1(nan) MBA7510823.1(COG3383) MBA7510824.1(COG1410) MBA7510825.1(COG2069) MBA7510826.1(COG3640) MBA7510827.1(COG3894) MBA7510828.1(COG1456) MBA7510829.1(COG4747) MBA7510830.1(COG1614) MBA7510831.1(COG1034) MBA7510832.1(COG1894) MBA7510833.…	WLP	Clade E	MAG	Archaea	Asgardarchaeota	Lokiarchaeia	Sigynarchaeales	SOKP01
MBA7618775.1	Carbon monoxide dehydrogenase 1	GCA_013282475.1	Sediment	ES703_26107	-	MBA7618773.1(COG1456) MBA7618774.1(COG1614) MBA7618775.1(COG1151) MBA7618776.1(COG2069)	WLP	Clade E	MAG	Unclassified
MBC2697403.1	anaerobic carbon-monoxide dehydrogenase catalytic subunit	GCA_014237145.1	Sediment	HF974_03495	+	MBC2697399.1(nan) MBC2697400.1(nan) MBC2697401.1(nan) MBC2697402.1(COG3386) MBC2697403.1(COG1151) MBC2697404.1(COG1598) MBC2697405.1(COG1724) MBC2697406.1(nan)	Standalone	Clade E	MAG	Archaea	Halobacteriota	Methanosarcinia	Methanosarcinales	Methanocomedenaceae	Methanocomedens	Methanocomedens sp014237145
MBC2697888.1	CO dehydrogenase/acetyl-CoA synthase complex subunit epsilon	GCA_014237145.1	Sediment	HF974_06000	-	MBC2697881.1(COG0457) MBC2697882.1(COG1456) MBC2697883.1(COG2069) MBC2697884.1(nan) MBC2697885.1(COG3640) MBC2697886.1(COG1614) MBC2697887.1(COG1880) MBC2697888.1(COG1152)	WLP	Clade A	MAG	Archaea	Halobacteriota	Methanosarcinia	Methanosarcinales	Methanocomedenaceae	Methanocomedens	Methanocomedens sp014237145
MBC2701708.1	CO dehydrogenase/acetyl-CoA synthase complex subunit epsilon	GCA_014237135.1	Sediment	HF976_09910	-	MBC2701701.1(COG0457) MBC2701702.1(COG1456) MBC2701703.1(COG2069) MBC2701704.1(nan) MBC2701705.1(COG3640) MBC2701706.1(COG1614) MBC2701707.1(COG1880) MBC2701708.1(COG1152)	WLP	Clade A	MAG	Archaea	Halobacteriota	Methanosarcinia	Methanosarcinales	Methanocomedenaceae	Methanocomedens	Methanocomedens sp014237145
MBC2710539.1	anaerobic carbon-monoxide dehydrogenase catalytic subunit	GCA_014237405.1	Sediment	HGJ94_05945	-	MBC2710539.1(COG1151)	Standalone	Clade E	MAG	Bacteria	Desulfobacterota	Desulfobacteria	Desulfobacterales	Desulfosarcinaceae	Desulfosarcina	Desulfosarcina sp014237405
MBC2711041.1	anaerobic carbon-monoxide dehydrogenase catalytic subunit	GCA_014237405.1	Sediment	HGJ94_08625	+	MBC2711039.1(COG1251) MBC2711040.1(COG0437) MBC2711041.1(COG1151)	FNOR	Clade E	MAG	Bacteria	Desulfobacterota	Desulfobacteria	Desulfobacterales	Desulfosarcinaceae	Desulfosarcina	Desulfosarcina sp014237405
MBC2711684.1	anaerobic carbon-monoxide dehydrogenase catalytic subunit	GCA_014237405.1	Sediment	HGJ94_12065	+	MBC2711681.1(COG0427) MBC2711682.1(COG3894) MBC2711683.1(COG2069) MBC2711684.1(COG1151) MBC2711685.1(COG1456)	Incomplete acs cluster	Clade E	MAG	Bacteria	Desulfobacterota	Desulfobacteria	Desulfobacterales	Desulfosarcinaceae	Desulfosarcina	Desulfosarcina sp014237405
MBC2714040.1	anaerobic carbon-monoxide dehydrogenase catalytic subunit	GCA_014237465.1	Sediment	HGJ92_01905	-	MBC2714037.1(COG1410) MBC2714038.1(COG1456) MBC2714039.1(COG1614) MBC2714040.1(COG1151) MBC2714041.1(COG2069) MBC2714042.1(COG3894) MBC2714043.1(COG0398) MBC2714044.1(COG0531) MBC2714045.1(COG2374)	WLP	Clade E	MAG	Bacteria	Desulfobacterota	Desulfobacteria	Desulfobacterales	Desulfosalsimonadaceae	SURF-3	SURF-3 sp014237465
MBC2734330.1	anaerobic carbon-monoxide dehydrogenase catalytic subunit	GCA_014237205.1	Sediment	HF981_08235	+	MBC2734329.1(nan) MBC2734330.1(COG1151) MBC2734331.1(COG0437) MBC2734332.1(COG1251) MBC2734333.1(COG5581) MBC2734334.1(COG3676) MBC2734335.1(COG2201) MBC2734336.1(COG0840) MBC2734337.1(COG0835) MBC2734338.1(COG4753) MBC2734339.1(COG0840) MBC2734340.1(COG0643)	FNOR	Clade E	MAG	Bacteria	Desulfobacterota	Desulfobacteria	Desulfobacterales	UBA5852	JABZFP01	JABZFP01 sp014237395
MBC2734947.1	anaerobic carbon-monoxide dehydrogenase catalytic subunit	GCA_014237205.1	Sediment	HF981_11380	+	MBC2734942.1(nan) MBC2734943.1(COG1272) MBC2734944.1(COG1902) MBC2734945.1(COG1251) MBC2734946.1(COG0437) MBC2734947.1(COG1151)	FNOR	Clade E	MAG	Bacteria	Desulfobacterota	Desulfobacteria	Desulfobacterales	UBA5852	JABZFP01	JABZFP01 sp014237395
MBC2735094.1	anaerobic carbon-monoxide dehydrogenase catalytic subunit	GCA_014237205.1	Sediment	HF981_12120	-	MBC2735093.1(nan) MBC2735094.1(COG1151)	Standalone	Clade E	MAG	Bacteria	Desulfobacterota	Desulfobacteria	Desulfobacterales	UBA5852	JABZFP01	JABZFP01 sp014237395
MBC2735858.1	anaerobic carbon-monoxide dehydrogenase catalytic subunit	GCA_014237205.1	Sediment	HF981_15985	+	MBC2735855.1(COG0427) MBC2735856.1(COG3894) MBC2735857.1(COG2069) MBC2735858.1(COG1151) MBC2735859.1(COG1614) MBC2735860.1(COG1456) MBC2735861.1(COG1410) MBC2735862.1(nan) MBC2735863.1(COG0574) MBC2735864.1(COG0057)	WLP	Clade E	MAG	Bacteria	Desulfobacterota	Desulfobacteria	Desulfobacterales	UBA5852	JABZFP01	JABZFP01 sp014237395
MBC2763043.1	CO dehydrogenase/acetyl-CoA synthase complex subunit epsilon	GCA_014237125.1	Sediment	HF970_06980	-	MBC2763038.1(COG1456) MBC2763039.1(COG2069) MBC2763040.1(COG3640) MBC2763041.1(COG1614) MBC2763042.1(COG1880) MBC2763043.1(COG1152)	WLP	Clade A	MAG	Archaea	Halobacteriota	Methanosarcinia	Methanosarcinales	Methanocomedenaceae	Methanocomedens	Methanocomedens sp014237145
MBC7080159.1	CO dehydrogenase/acetyl-CoA synthase complex subunit epsilon	GCA_014361255.1	Oil Field	H5T42_06805	+	MBC7080159.1(COG1152) MBC7080160.1(COG1880) MBC7080161.1(COG1614) MBC7080162.1(nan) MBC7080163.1(nan) MBC7080164.1(COG3640) MBC7080165.1(COG2069) MBC7080166.1(COG1456) MBC7080167.1(COG2050) MBC7080168.1(COG0065)	WLP	Clade A	MAG	Archaea	Halobacteriota	Methanosarcinia	Methanotrichales	Methanotrichaceae	Methanothrix_B	Methanothrix_B thermoacetophila
MBC7083081.1	anaerobic carbon-monoxide dehydrogenase catalytic subunit	GCA_014360195.1	Oil Field	H5T95_06270	-	MBC7083068.1(COG1894) MBC7083069.1(COG0105) MBC7083070.1(COG2759) MBC7083071.1(COG0493) MBC7083072.1(COG0543) MBC7083073.1(COG2030) MBC7083074.1(COG1410) MBC7083075.1(COG2069) MBC7083076.1(COG3640) MBC7083077.1(COG3894) MBC7083078.1(COG1456) MBC7083079.1(COG1614) MBC7083080.1(COG1251) MBC7083081.1(COG1151) MBC7083082.1(COG1142) MBC7083083.1(COG3640) MBC7083084.1(COG2344) MBC7083085.1(COG2445) MBC…	WLP	Clade F	MAG	Bacteria	Bacillota	SHA-98	UBA4971	UBA4971	UBA6256	UBA6256 sp014360195
MBC7084951.1	CO dehydrogenase/acetyl-CoA synthase complex subunit epsilon	GCA_014361205.1	Oil Field	H5T43_01085	+	MBC7084951.1(COG1152) MBC7084952.1(COG1880) MBC7084953.1(COG1614) MBC7084954.1(COG3640) MBC7084955.1(COG2069) MBC7084956.1(COG1456) MBC7084957.1(nan) MBC7084958.1(COG2768) MBC7084959.1(COG1499) MBC7084960.1(COG2232) MBC7084961.1(COG1675) MBC7084962.1(COG1418) MBC7084963.1(COG0638) MBC7084964.1(COG1782)	WLP	Clade A	MAG	Archaea	Halobacteriota	Methanosarcinia	Methanosarcinales	Methanosarcinaceae	Methanomethylovorans	Methanomethylovorans sp014361205
MBC7112008.1	CO dehydrogenase/acetyl-CoA synthase complex subunit epsilon	GCA_014361435.1	Oil Field	H5T35_07370	-	MBC7112006.1(COG1614) MBC7112007.1(COG1880) MBC7112008.1(COG1152)	WLP	Clade A	MAG	Archaea	Methanobacteriota	Methanobacteria	Methanobacteriales	Methanothermobacteraceae	Methanothermobacter	Methanothermobacter thermautotrophicus
MBC7114660.1	CO dehydrogenase/acetyl-CoA synthase complex subunit epsilon	GCA_014361165.1	Oil Field	H5T47_03410	+	MBC7114660.1(COG1152) MBC7114661.1(COG1880) MBC7114662.1(COG1614) MBC7114663.1(COG2069) MBC7114664.1(COG4871) MBC7114665.1(COG1456) MBC7114666.1(COG0611)	WLP	Clade A	MAG	Archaea	Halobacteriota	Archaeoglobi	Mnemosynellales	Mnemosynellaceae	Mnemosynella	Mnemosynella bozhongmuii
MBC7190548.1	anaerobic carbon-monoxide dehydrogenase catalytic subunit	GCA_014359445.1	Oil Field	H5U35_10195	+	MBC7190547.1(COG3640) MBC7190548.1(COG1151) MBC7190549.1(COG0437) MBC7190550.1(COG1905)	NADH:ubiquinone oxidoreductase	Clade E	MAG	Bacteria	Aerophobota	Aerophobia	Aerophobales	B3-G15	Kmv34
MBC7223364.1	anaerobic carbon-monoxide dehydrogenase catalytic subunit	GCA_014360965.1	Oil Field	H5T59_03675	+	MBC7223364.1(COG1151) MBC7223365.1(COG1614)	WLP	Clade E	MAG	Bacteria	Chloroflexota	Anaerolineae	DTPP01	DTPP01	DAOTYM01
MBC7226876.1	anaerobic carbon-monoxide dehydrogenase catalytic subunit	GCA_014360895.1	Oil Field	H5T61_06535	-	MBC7226856.1(nan) MBC7226857.1(COG2442) MBC7226858.1(COG0075) MBC7226859.1(COG0569) MBC7226860.1(COG2048) MBC7226861.1(COG1150) MBC7226862.1(COG2886) MBC7226863.1(COG0190) MBC7226864.1(COG1410) MBC7226865.1(COG5428) MBC7226866.1(COG3640) MBC7226867.1(COG4634) MBC7226868.1(COG2442) MBC7226869.1(COG0535) MBC7226870.1(COG3894) MBC7226871.1(COG1456) MBC7226872.1(COG2069) MBC7226873.1(COG1614) MBC7226…	WLP	Clade E	MAG	Bacteria	Chloroflexota	Anaerolineae	B4-G1	DUEL01	SpSt-77	SpSt-77 sp014360895
MBC7228613.1	anaerobic carbon-monoxide dehydrogenase catalytic subunit	GCA_014360895.1	Oil Field	H5T61_15505	+	MBC7228611.1(nan) MBC7228612.1(COG0437) MBC7228613.1(COG1151)	CooF	Clade E	MAG	Bacteria	Chloroflexota	Anaerolineae	B4-G1	DUEL01	SpSt-77	SpSt-77 sp014360895
MBC7229369.1	anaerobic carbon-monoxide dehydrogenase catalytic subunit	GCA_014360645.1	Oil Field	H5T74_03120	+	MBC7229362.1(COG2945) MBC7229363.1(COG2759) MBC7229364.1(COG3894) MBC7229365.1(COG3640) MBC7229366.1(COG3404) MBC7229367.1(COG0190) MBC7229368.1(COG2069) MBC7229369.1(COG1151) MBC7229370.1(COG1614) MBC7229371.1(COG1456) MBC7229372.1(nan) MBC7229373.1(COG0685) MBC7229374.1(COG0620) MBC7229375.1(COG0320) MBC7229376.1(COG1410) MBC7229377.1(COG1905) MBC7229378.1(COG1894) MBC7229379.1(COG3383) MBC7229…	WLP	Clade E	MAG	Bacteria	Actinomycetota	Geothermincolia	Geothermincolales	RBG-13-55-18	Solincola_B	Solincola_B sp014360645
MBC7232975.1	anaerobic carbon-monoxide dehydrogenase catalytic subunit	GCA_014360755.1	Oil Field	H5T68_07040	+	MBC7232965.1(COG1181) MBC7232966.1(COG0456) MBC7232967.1(nan) MBC7232968.1(COG1313) MBC7232969.1(COG1254) MBC7232970.1(COG4254) MBC7232971.1(COG3404) MBC7232972.1(COG0190) MBC7232973.1(COG2759) MBC7232974.1(COG2608) MBC7232975.1(COG1151) MBC7232976.1(COG1614) MBC7232977.1(COG2905) MBC7232978.1(COG2905) MBC7232979.1(COG2905) MBC7232980.1(COG2069) MBC7232981.1(COG1456) MBC7232982.1(COG1073) MBC7232…	WLP	Clade E	MAG	Bacteria	Chloroflexota	Anaerolineae	UBA2200	UBA2200	JACIWX01	JACIWX01 sp014360755
MBC7234397.1	anaerobic carbon-monoxide dehydrogenase catalytic subunit	GCA_014360745.1	Oil Field	H5T69_01040	-	MBC7234396.1(nan) MBC7234397.1(COG1151) MBC7234398.1(COG2608) MBC7234399.1(COG2759) MBC7234400.1(COG0190) MBC7234401.1(COG3404) MBC7234402.1(COG0543) MBC7234403.1(COG1150) MBC7234404.1(nan) MBC7234405.1(COG1908) MBC7234406.1(COG1148) MBC7234407.1(COG3383) MBC7234408.1(COG1148) MBC7234409.1(COG1150) MBC7234410.1(COG0685) MBC7234411.1(nan) MBC7234412.1(COG1908) MBC7234413.1(COG1148) MBC7234414.1(CO…	F420-reducing hydrogenase	Clade E	MAG	Bacteria	Chloroflexota	Anaerolineae	UBA1429	UBA1429	JACIWY01	JACIWY01 sp014360745
MBC7240829.1	anaerobic carbon-monoxide dehydrogenase catalytic subunit	GCA_014360855.1	Oil Field	H5T60_00080	+	MBC7240820.1(COG1148) MBC7240821.1(COG1908) MBC7240822.1(nan) MBC7240823.1(COG0685) MBC7240824.1(COG2048) MBC7240825.1(COG3404) MBC7240826.1(COG0190) MBC7240827.1(COG2759) MBC7240828.1(COG2608) MBC7240829.1(COG1151) MBC7240830.1(COG1614) MBC7240831.1(COG0517) MBC7240832.1(COG2069) MBC7240833.1(COG1456) MBC7240834.1(COG3894) MBC7240835.1(COG4485) MBC7240836.1(COG3640) MBC7240837.1(COG1410) MBC7240…	WLP	Clade E	MAG	Bacteria	Chloroflexota	Anaerolineae	JACIWP01	JACIWP01	JACIWP01	JACIWP01 sp014360855
MBC7244049.1	anaerobic carbon-monoxide dehydrogenase catalytic subunit	GCA_014360905.1	Oil Field	H5T67_01780	+	MBC7244046.1(COG0433) MBC7244047.1(COG2759) MBC7244048.1(COG2608) MBC7244049.1(COG1151) MBC7244050.1(COG1614) MBC7244051.1(COG2905) MBC7244052.1(COG2069) MBC7244053.1(COG1456) MBC7244054.1(COG1073) MBC7244055.1(COG0671) MBC7244056.1(COG3894) MBC7244057.1(COG3640) MBC7244058.1(COG1410) MBC7244059.1(COG0075) MBC7244060.1(COG0329) MBC7244061.1(COG0277) MBC7244062.1(COG1913) MBC7244063.1(COG0673) MBC…	WLP	Clade E	MAG	Bacteria	Chloroflexota	Anaerolineae	UBA2200	UBA2200	JACIWX01	JACIWX01 sp014360905
MBC7246451.1	anaerobic carbon-monoxide dehydrogenase catalytic subunit	GCA_014360655.1	Oil Field	H5T73_01560	+	MBC7246443.1(COG2945) MBC7246444.1(nan) MBC7246445.1(COG2759) MBC7246446.1(COG3894) MBC7246447.1(COG3640) MBC7246448.1(COG3404) MBC7246449.1(COG0190) MBC7246450.1(COG2069) MBC7246451.1(COG1151) MBC7246452.1(COG1614) MBC7246453.1(COG1456) MBC7246454.1(nan) MBC7246455.1(COG0685) MBC7246456.1(nan) MBC7246457.1(COG0320) MBC7246458.1(COG1410) MBC7246459.1(COG1905) MBC7246460.1(COG1894) MBC7246461.1(CO…	WLP	Clade E	MAG	Bacteria	Actinomycetota	Geothermincolia	Geothermincolales	RBG-13-55-18	JACIXC01	JACIXC01 sp014360655
MBC7249644.1	anaerobic carbon-monoxide dehydrogenase catalytic subunit	GCA_014360845.1	Oil Field	H5T62_05110	-	MBC7249639.1(COG1456) MBC7249640.1(nan) MBC7249641.1(COG2069) MBC7249642.1(COG2905) MBC7249643.1(COG1614) MBC7249644.1(COG1151) MBC7249645.1(COG2608) MBC7249646.1(COG2759) MBC7249647.1(COG0190) MBC7249648.1(COG3404) MBC7249649.1(COG1524) MBC7249650.1(COG1994)	WLP	Clade E	MAG	Bacteria	Chloroflexota	Anaerolineae	JACIWR01	JACIWR01	JACIWR01	JACIWR01 sp014360845
MBC7249744.1	anaerobic carbon-monoxide dehydrogenase catalytic subunit	GCA_014360845.1	Oil Field	H5T62_05610	+	MBC7249743.1(COG1142) MBC7249744.1(COG1151) MBC7249745.1(COG1905) MBC7249746.1(COG1894) MBC7249747.1(COG1034)	CooF	Clade E	MAG	Bacteria	Chloroflexota	Anaerolineae	JACIWR01	JACIWR01	JACIWR01	JACIWR01 sp014360845
MBC7253689.1	anaerobic carbon-monoxide dehydrogenase catalytic subunit	GCA_014360685.1	Oil Field	H5T72_06955	+	MBC7253681.1(COG2945) MBC7253682.1(COG5502) MBC7253683.1(COG2759) MBC7253684.1(COG3894) MBC7253685.1(COG3640) MBC7253686.1(COG3404) MBC7253687.1(COG0190) MBC7253688.1(COG2069) MBC7253689.1(COG1151) MBC7253690.1(COG1614) MBC7253691.1(COG1456) MBC7253692.1(nan) MBC7253693.1(COG0685) MBC7253694.1(nan) MBC7253695.1(COG0320) MBC7253696.1(COG1410) MBC7253697.1(COG1905) MBC7253698.1(COG1894) MBC7253699.…	WLP	Clade E	MAG	Bacteria	Actinomycetota	Geothermincolia	Geothermincolales	RBG-13-55-18	Solincola_A	Solincola_A sp014360685
MBC7257787.1	anaerobic carbon-monoxide dehydrogenase catalytic subunit	GCA_014360805.1	Oil Field	H5T65_00915	-	MBC7257782.1(COG1013) MBC7257783.1(COG0674) MBC7257784.1(COG2025) MBC7257785.1(COG2086) MBC7257786.1(COG1960) MBC7257787.1(COG1151) MBC7257788.1(COG4309) MBC7257789.1(COG3945) MBC7257790.1(COG0843) MBC7257791.1(COG1622)	Standalone	Clade E	MAG	Bacteria	Chloroflexota	Anaerolineae	DTLA01	DTLA01	DTLA01	DTLA01 sp014360805
MBC7258881.1	anaerobic carbon-monoxide dehydrogenase catalytic subunit	GCA_014360805.1	Oil Field	H5T65_06510	-	MBC7258874.1(COG1410) MBC7258875.1(COG3894) MBC7258876.1(COG1456) MBC7258877.1(nan) MBC7258878.1(COG2069) MBC7258879.1(COG2905) MBC7258880.1(COG1614) MBC7258881.1(COG1151) MBC7258882.1(COG2608) MBC7258883.1(COG2759) MBC7258884.1(COG0190) MBC7258885.1(COG3404) MBC7258886.1(COG4447) MBC7258887.1(COG2819) MBC7258888.1(COG1752) MBC7258889.1(nan) MBC7258890.1(COG0493) MBC7258891.1(COG1738) MBC7258892.…	WLP	Clade E	MAG	Bacteria	Chloroflexota	Anaerolineae	DTLA01	DTLA01	DTLA01	DTLA01 sp014360805
MBC7263757.1	anaerobic carbon-monoxide dehydrogenase catalytic subunit	GCA_014360825.1	Oil Field	H5T64_05285	+	MBC7263748.1(COG0493) MBC7263749.1(COG0425) MBC7263750.1(COG0476) MBC7263751.1(nan) MBC7263752.1(COG0685) MBC7263753.1(COG3404) MBC7263754.1(COG0190) MBC7263755.1(COG2759) MBC7263756.1(COG2608) MBC7263757.1(COG1151) MBC7263758.1(COG1614) MBC7263759.1(COG2905) MBC7263760.1(COG2069) MBC7263761.1(COG1456) MBC7263762.1(COG1073) MBC7263763.1(COG0671) MBC7263764.1(COG3894) MBC7263765.1(COG3640) MBC7263…	WLP	Clade E	MAG	Bacteria	Chloroflexota	Anaerolineae	UBA2200	JACIWT01	JACIWT01	JACIWT01 sp014360825
MBC7287916.1	anaerobic carbon-monoxide dehydrogenase catalytic subunit	GCA_014360365.1	Oil Field	H5T86_07705	+	MBC7287916.1(COG1151)	Standalone	Clade E	MAG	Bacteria	Armatimonadota	Zipacnadia	Zipacnadales	FEN-943
MBC7332852.1	anaerobic carbon-monoxide dehydrogenase catalytic subunit	GCA_014360385.1	Oil Field	H5T85_00025	-	MBC7332848.1(COG4576) MBC7332849.1(COG2759) MBC7332850.1(COG1456) MBC7332851.1(COG1614) MBC7332852.1(COG1151) MBC7332853.1(COG2069) MBC7332854.1(COG3640) MBC7332855.1(COG3894) MBC7332856.1(COG0481) MBC7332857.1(COG0728)	WLP	Clade E	MAG	Bacteria	Actinomycetota	Humimicrobiia	Humimicrobiales	Humimicrobiaceae	JACIXO01	JACIXO01 sp014360385
MBC7338451.1	anaerobic carbon-monoxide dehydrogenase catalytic subunit	GCA_014360055.1	Oil Field	H5U04_01055	+	MBC7338443.1(COG0312) MBC7338444.1(COG0312) MBC7338445.1(COG0596) MBC7338446.1(COG2206) MBC7338447.1(nan) MBC7338448.1(COG5573) MBC7338449.1(nan) MBC7338450.1(COG2069) MBC7338451.1(COG1151) MBC7338452.1(COG1614) MBC7338453.1(COG1456) MBC7338454.1(COG1410) MBC7338455.1(nan) MBC7338456.1(COG3640) MBC7338457.1(COG3894) MBC7338458.1(COG1150) MBC7338459.1(COG2048) MBC7338460.1(COG1148) MBC7338461.1(CO…	WLP	Clade E	MAG	Bacteria	Bacillota	JACIYH01	JACIYH01	JACIYH01	JACIYH01	JACIYH01 sp014360055
MBC7341199.1	anaerobic carbon-monoxide dehydrogenase catalytic subunit	GCA_014360065.1	Oil Field	H5U02_01890	+	MBC7341189.1(nan) MBC7341190.1(nan) MBC7341191.1(nan) MBC7341192.1(COG4973) MBC7341193.1(COG2984) MBC7341194.1(COG4120) MBC7341195.1(COG1101) MBC7341196.1(COG3640) MBC7341197.1(nan) MBC7341198.1(COG2069) MBC7341199.1(COG1151) MBC7341200.1(COG1614) MBC7341201.1(COG1456) MBC7341202.1(COG1410) MBC7341203.1(nan) MBC7341204.1(COG3640) MBC7341205.1(COG3894) MBC7341206.1(nan) MBC7341207.1(COG1522) MBC73…	WLP	Clade E	MAG	Bacteria	Bacillota	Moorellia	Moorellales	JACIYF01	JACIYF01	JACIYF01 sp014360065
MBC7341633.1	anaerobic carbon-monoxide dehydrogenase catalytic subunit	GCA_014360065.1	Oil Field	H5U02_04180	-	MBC7341623.1(nan) MBC7341624.1(COG3260) MBC7341625.1(COG1143) MBC7341626.1(COG3261) MBC7341627.1(COG1009) MBC7341628.1(COG0651) MBC7341629.1(COG4237) MBC7341630.1(COG0650) MBC7341631.1(COG0651) MBC7341632.1(COG0437) MBC7341633.1(COG1151) MBC7341634.1(COG3829) MBC7341635.1(COG2186) MBC7341636.1(COG1924) MBC7341637.1(COG3580)	Energy Converting Hydrogenase	Clade F	MAG	Bacteria	Bacillota	Moorellia	Moorellales	JACIYF01	JACIYF01	JACIYF01 sp014360065
MBC7346194.1	anaerobic carbon-monoxide dehydrogenase catalytic subunit	GCA_014360105.1	Oil Field	H5U00_01900	+	MBC7346189.1(COG3937) MBC7346190.1(COG2984) MBC7346191.1(COG4120) MBC7346192.1(COG1101) MBC7346193.1(COG3640) MBC7346194.1(COG1151) MBC7346195.1(COG1614) MBC7346196.1(COG1456) nan(nan)	WLP	Clade F	MAG	Bacteria	Bacillota	Moorellia	Moorellales	SLTJ01	JACIYD01	JACIYD01 sp014360105
MBC7359334.1	anaerobic carbon-monoxide dehydrogenase catalytic subunit	GCA_014359885.1	Oil Field	H5U10_12445	+	MBC7359333.1(COG5581) MBC7359334.1(COG1151) MBC7359335.1(COG0437) MBC7359336.1(COG3383) MBC7359337.1(COG1142) MBC7359338.1(COG1143) MBC7359339.1(COG4771) MBC7359340.1(nan) MBC7359341.1(COG0642) MBC7359342.1(COG5001) MBC7359343.1(COG5001)	One carbon Pool	Clade E	MAG	Bacteria	Desulfobacterota	Syntrophobacteria	Syntrophobacterales	DSM-9756	Desulfacinum	Desulfacinum sp014359885
MBC8177887.1	anaerobic carbon-monoxide dehydrogenase catalytic subunit	GCA_014382715.1	Seawater	H8E19_10830	+	MBC8177884.1(COG1150) MBC8177885.1(COG0543) MBC8177886.1(nan) MBC8177887.1(COG1151) MBC8177888.1(COG0437) MBC8177889.1(COG1251) MBC8177890.1(COG0304) MBC8177891.1(COG0304) MBC8177892.1(COG0318)	FNOR	Clade F	MAG	Bacteria	Desulfobacterota	DSM-4660	Desulfatiglandales	Desulfatiglandaceae	Desulfacyla	Desulfacyla euxinica
MBC8178098.1	anaerobic carbon-monoxide dehydrogenase catalytic subunit	GCA_014382715.1	Seawater	H8E19_11895	+	MBC8178096.1(COG3640) MBC8178097.1(COG2069) MBC8178098.1(COG1151) MBC8178099.1(COG1614) MBC8178100.1(COG1456) MBC8178101.1(COG1410) MBC8178102.1(COG0489)	WLP	Clade E	MAG	Bacteria	Desulfobacterota	DSM-4660	Desulfatiglandales	Desulfatiglandaceae	Desulfacyla	Desulfacyla euxinica
MBC8181435.1	anaerobic carbon-monoxide dehydrogenase catalytic subunit	GCA_014381395.1	Seawater	H8E88_09965	+	MBC8181434.1(COG3640) MBC8181435.1(COG1151) MBC8181436.1(COG1614) MBC8181437.1(nan) MBC8181438.1(nan) MBC8181439.1(nan) MBC8181440.1(nan) MBC8181441.1(COG1520) MBC8181442.1(COG0438) MBC8181443.1(COG1136) MBC8181444.1(COG4591) MBC8181445.1(nan) MBC8181446.1(nan) MBC8181447.1(COG0739)	WLP	Clade E	MAG	Bacteria	Zhuqueibacterota	Zhuqueibacteria	Thermofontimicrobiales	Thermofontimicrobiaceae	Nigeripontimicrobium	Nigeripontimicrobium bulgaricum
MBC8198872.1	anaerobic carbon-monoxide dehydrogenase catalytic subunit	GCA_014381545.1	Seawater	H8E80_02320	+	MBC8198870.1(COG2759) MBC8198871.1(COG0190) MBC8198872.1(COG1151) MBC8198873.1(COG1148) MBC8198874.1(COG0413) MBC8198875.1(COG5495) MBC8198876.1(COG1908) MBC8198877.1(COG1150) MBC8198878.1(COG1908) MBC8198879.1(nan) MBC8198880.1(COG0685) MBC8198881.1(COG2069) MBC8198882.1(COG1614) MBC8198883.1(COG1456) MBC8198884.1(COG1410) MBC8198885.1(COG3383)	WLP	Clade E	MAG	Bacteria	Desulfobacterota	Desulfobacteria	Desulfobacterales	ETH-SRB1	Desulfaltia	Desulfaltia bathyphila
MBC8224452.1	CO dehydrogenase/acetyl-CoA synthase complex subunit epsilon	GCA_014381835.1	Seawater	H8E65_07680	-	MBC8224446.1(COG3640) MBC8224447.1(COG3640) MBC8224448.1(COG1456) MBC8224449.1(COG2069) MBC8224450.1(COG1614) MBC8224451.1(COG1880) MBC8224452.1(COG1152) MBC8224453.1(nan)	WLP	Clade A	MAG	Archaea	Thermoproteota	Bathyarchaeia	TCS64	TCS64	GCA-2726865	GCA-2726865 sp014381835
MBC8233679.1	anaerobic carbon-monoxide dehydrogenase catalytic subunit	GCA_014381605.1	Seawater	H8E77_29380	+	MBC8233675.1(nan) MBC8233676.1(COG1820) MBC8233677.1(nan) MBC8233678.1(COG3640) MBC8233679.1(COG1151) MBC8233680.1(COG1614) MBC8233681.1(nan)	WLP	Clade E	MAG	Bacteria	Poribacteria	WGA-4E	DTYX01	DTYX01	DTYX01
MBC8316882.1	anaerobic carbon-monoxide dehydrogenase catalytic subunit	GCA_014382295.1	Seawater	H8E41_03185	+	MBC8316882.1(COG1151) MBC8316883.1(COG4191) MBC8316884.1(COG4642)	Standalone	Clade E	MAG	Bacteria	Desulfobacterota	Desulfobulbia	Desulfobulbales	SURF-16	Desulfobia	Desulfobia pelagia
MBC8317133.1	anaerobic carbon-monoxide dehydrogenase catalytic subunit	GCA_014382295.1	Seawater	H8E41_04450	+	MBC8317130.1(COG2759) MBC8317131.1(COG2804) MBC8317132.1(COG0190) MBC8317133.1(COG1151) MBC8317134.1(COG2069) MBC8317135.1(COG1614) MBC8317136.1(COG1456) MBC8317137.1(COG0493)	WLP	Clade E	MAG	Bacteria	Desulfobacterota	Desulfobulbia	Desulfobulbales	SURF-16	Desulfobia	Desulfobia pelagia
MBC8333008.1	anaerobic carbon-monoxide dehydrogenase catalytic subunit	GCA_014382605.1	Seawater	H8E28_13590	+	MBC8333007.1(COG2217) MBC8333008.1(COG1151) MBC8333009.1(COG1614) MBC8333010.1(COG1456) MBC8333011.1(COG3894) MBC8333012.1(COG1410)	WLP	Clade E	MAG	Bacteria	Chloroflexota	Anaerolineae	Anaerolineales	UBA11858	NIOZ-UU35	NIOZ-UU35 sp014382605
MBC8334533.1	anaerobic carbon-monoxide dehydrogenase catalytic subunit	GCA_014382535.1	Seawater	H8E29_04655	+	MBC8334532.1(COG2608) MBC8334533.1(COG1151) MBC8334534.1(COG1614) MBC8334535.1(COG1456) MBC8334536.1(COG3894) MBC8334537.1(COG1410) MBC8334538.1(COG0685) MBC8334539.1(nan) MBC8334540.1(COG3640) MBC8334541.1(COG3640) MBC8334542.1(nan)	WLP	Clade E	MAG	Bacteria	Chloroflexota	Anaerolineae	Anaerolineales	Villigracilaceae	Desulfolinea	Desulfolinea nitratireducens
MBC8357357.1	anaerobic carbon-monoxide dehydrogenase catalytic subunit, partial	GCA_014382045.1	Seawater	H8E54_00205	-	MBC8357357.1(COG1151) MBC8357358.1(nan)	Standalone	Clade E	MAG	Bacteria	Acidobacteriota	Aminicenantia	Aminicenantales	Aminicenantaceae	JADHWO01	JADHWO01 sp016783445
MBC8360699.1	anaerobic carbon-monoxide dehydrogenase catalytic subunit	GCA_014382665.1	Seawater	H8E23_04820	+	MBC8360699.1(COG1151)	Standalone	Clade E	MAG	Bacteria	Desulfobacterota	Desulfobacteria	Desulfobacterales	UBA11574	Desulfatibia	Desulfatibia profunda
MBC8360963.1	anaerobic carbon-monoxide dehydrogenase catalytic subunit	GCA_014382665.1	Seawater	H8E23_06165	+	MBC8360960.1(COG0427) MBC8360961.1(COG3894) MBC8360962.1(COG2069) MBC8360963.1(COG1151) MBC8360964.1(COG1614)	WLP	Clade E	MAG	Bacteria	Desulfobacterota	Desulfobacteria	Desulfobacterales	UBA11574	Desulfatibia	Desulfatibia profunda
MBC8387341.1	anaerobic carbon-monoxide dehydrogenase catalytic subunit	GCA_014382865.1	Seawater	H8E13_04750	-	MBC8387339.1(COG1456) MBC8387340.1(COG1614) MBC8387341.1(COG1151) MBC8387342.1(COG2069) MBC8387343.1(COG3640) MBC8387344.1(COG3894)	WLP	Clade E	MAG	Unclassified Bacteria
MBC8387583.1	anaerobic carbon-monoxide dehydrogenase catalytic subunit	GCA_014382865.1	Seawater	H8E13_05975	-	MBC8387579.1(COG0190) MBC8387580.1(COG2759) MBC8387581.1(COG1456) MBC8387582.1(COG1614) MBC8387583.1(COG1151) MBC8387584.1(COG2069) MBC8387585.1(COG3640) MBC8387586.1(COG3894) MBC8387587.1(nan) MBC8387588.1(COG0481) MBC8387589.1(COG0728)	WLP	Clade E	MAG	Unclassified Bacteria
MBC8412134.1	anaerobic carbon-monoxide dehydrogenase catalytic subunit	GCA_014382155.1	Seawater	H8E50_00510	+	MBC8412133.1(COG1614) MBC8412134.1(COG1151) MBC8412135.1(COG1905) MBC8412136.1(COG1894)	WLP	Clade E	MAG	Bacteria	Nitrospirota	Thermodesulfovibrionia	UBA6902	UBA6902	JACNKH01	JACNKH01 sp014382155
MBC8419029.1	anaerobic carbon-monoxide dehydrogenase catalytic subunit	GCA_014382905.1	Seawater	H8E10_10590	+	MBC8419027.1(COG1251) MBC8419028.1(COG0437) MBC8419029.1(COG1151)	FNOR	Clade E	MAG	Bacteria	Desulfobacterota	DSM-4660	Desulfatiglandales	Desulfatiglandaceae	JACNIU01	JACNIU01 sp014382905
MBC8429591.1	anaerobic carbon-monoxide dehydrogenase catalytic subunit	GCA_014383355.1	Seawater	H8D89_01320	-	MBC8429590.1(nan) MBC8429591.1(COG1151) MBC8429592.1(COG2069)	WLP	Clade E	MAG	Bacteria	Chloroflexota	Dehalococcoidia	Dehalococcoidales	BS750m-G39	BS750m-G39	BS750m-G39 sp016783245
MBC8439179.1	anaerobic carbon-monoxide dehydrogenase catalytic subunit	GCA_014383445.1	Seawater	H8D87_05800	-	MBC8439174.1(COG3640) MBC8439175.1(nan) MBC8439176.1(COG1410) MBC8439177.1(COG1456) MBC8439178.1(COG1614) MBC8439179.1(COG1151) MBC8439180.1(COG2069)	WLP	Clade E	MAG	Bacteria	Desulfobacterota	Desulfobacteria	Desulfobacterales	Desulfobacteraceae	Desulfobacula	Desulfobacula maris
MBC8441610.1	anaerobic carbon-monoxide dehydrogenase catalytic subunit	GCA_014383445.1	Seawater	H8D87_18225	-	MBC8441610.1(COG1151) MBC8441611.1(nan)	Standalone	Clade E	MAG	Bacteria	Desulfobacterota	Desulfobacteria	Desulfobacterales	Desulfobacteraceae	Desulfobacula	Desulfobacula maris
MBC8450195.1	anaerobic carbon-monoxide dehydrogenase catalytic subunit	GCA_014383605.1	Seawater	H8D78_20885	-	MBC8450195.1(COG1151) MBC8450196.1(COG2608) MBC8450197.1(COG2759) MBC8450198.1(COG1388)	One Carbon Pool	Clade E	MAG	Bacteria	Chloroflexota	Anaerolineae	UBA3071	UBA3071	JARYMM01
MBC8462145.1	anaerobic carbon-monoxide dehydrogenase catalytic subunit	GCA_014383825.1	Seawater	H8D67_29610	-	MBC8462142.1(COG3894) MBC8462143.1(COG1456) MBC8462144.1(COG1614) MBC8462145.1(COG1151) MBC8462146.1(COG3640)	WLP	Clade E	MAG	Bacteria	Desulfobacterota	DSM-4660	Desulfatiglandales	Desulfatiglandaceae
MBC8463913.1	anaerobic carbon-monoxide dehydrogenase catalytic subunit	GCA_014383965.1	Seawater	H8D61_02935	+	MBC8463913.1(COG1151) MBC8463914.1(COG2014) MBC8463915.1(COG5561)	Standalone	Clade E	MAG	Bacteria	Desulfobacterota	Desulfobacteria	Desulfobacterales	JAUYIZ01
MBC8470277.1	anaerobic carbon-monoxide dehydrogenase catalytic subunit	GCA_014384025.1	Seawater	H8D56_12465	+	MBC8470257.1(COG0696) MBC8470258.1(COG1917) MBC8470259.1(COG0323) MBC8470260.1(COG0614) MBC8470261.1(COG0609) MBC8470262.1(COG1120) MBC8470263.1(COG1734) MBC8470264.1(COG3024) MBC8470265.1(nan) MBC8470266.1(COG1086) MBC8470267.1(COG4251) MBC8470268.1(COG2202) MBC8470269.1(nan) MBC8470270.1(COG2005) MBC8470271.1(COG0725) MBC8470272.1(COG0555) MBC8470273.1(COG3842) MBC8470274.1(COG0746) MBC8470275.…	WLP	Clade E	MAG	Bacteria	Planctomycetota	Phycisphaerae	Sedimentisphaerales	Anaerobacaceae	NIOZ-UU13	NIOZ-UU13 sp014384025
MBC8473233.1	anaerobic carbon-monoxide dehydrogenase catalytic subunit	GCA_014384055.1	Seawater	H8D54_00270	+	MBC8473231.1(COG0190) MBC8473232.1(COG0685) MBC8473233.1(COG1151) MBC8473234.1(nan)	One Carbon Pool	Clade E	MAG	Bacteria	Omnitrophota	Koll11	Gorgyraeales	Gorgyraeaceae	JAHILY01
MBC8550700.1	anaerobic carbon-monoxide dehydrogenase catalytic subunit	GCA_014384865.1	Seawater	H8D23_13735	+	MBC8550700.1(COG1151) MBC8550701.1(COG1614) MBC8550702.1(nan) MBC8550703.1(COG0340)	WLP	Clade E	MAG	Bacteria	Planctomycetota	Brocadiia	Brocadiales	Scalinduaceae	Scalindua
MBC8873896.1	anaerobic carbon-monoxide dehydrogenase catalytic subunit	GCA_014451015.1	Seawater	H8E44_31025	+	MBC8873895.1(COG3640) MBC8873896.1(COG1151) MBC8873897.1(COG1614) MBC8873898.1(COG1456) MBC8873899.1(COG3894) MBC8873900.1(COG3640) MBC8873901.1(COG2069) MBC8873902.1(COG1410)	WLP	Clade E	MAG	Bacteria	Planctomycetota	Planctomycetia	Pirellulales	Pirellulaceae	JADHUC01	JADHUC01 sp016784735
MBD3871958.1	anaerobic carbon-monoxide dehydrogenase catalytic subunit	GCA_014764595.1	Coastal	IFK91_03405	-	MBD3871956.1(COG1456) MBD3871957.1(COG1614) MBD3871958.1(COG1151) MBD3871959.1(COG3640) MBD3871960.1(nan) MBD3871961.1(COG3640)	WLP	Clade E	MAG	Bacteria	Acidobacteriota	Thermoanaerobaculia	Thermoanaerobaculales	Sulfomarinibacteraceae	Sulfomarinibacter
MBE0518529.1	anaerobic carbon-monoxide dehydrogenase catalytic subunit	GCA_014859835.1	Sediment	IH630_04815	-	MBE0518528.1(nan) MBE0518529.1(COG1614) MBE0518530.1(COG3640) MBE0518531.1(nan) MBE0518532.1(nan)	WLP	Clade F	MAG	Archaea	Thermoplasmatota	Thermoplasmata	UBA10834	UBA10834	UBA9653	UBA9653 sp014859835
MBE0527821.1	anaerobic carbon-monoxide dehydrogenase catalytic subunit, partial	GCA_014859865.1	Sediment	IH629_01285	+	MBE0527819.1(nan) MBE0527820.1(COG2608) MBE0527821.1(COG1151)	Standalone	Clade E	MAG	Bacteria	Actinomycetota	Thermoleophilia	UBA2241	UBA2241	CAIXSE01
MBE0585936.1	anaerobic carbon-monoxide dehydrogenase catalytic subunit	GCA_014860245.1	Sediment	IH612_19525	+	MBE0585936.1(COG1151) MBE0585937.1(nan) MBE0585938.1(COG2204)	Standalone	Clade E	MAG	Bacteria	Desulfobacterota	Desulfobulbia	Desulfobulbales	Desulfocapsaceae	Desulfofustis
MBE0586370.1	anaerobic carbon-monoxide dehydrogenase catalytic subunit	GCA_014860245.1	Sediment	IH612_21725	-	MBE0586365.1(COG3640) MBE0586366.1(nan) MBE0586367.1(COG1410) MBE0586368.1(COG1456) MBE0586369.1(COG1614) MBE0586370.1(COG1151) MBE0586371.1(nan)	WLP	Clade E	MAG	Bacteria	Desulfobacterota	Desulfobulbia	Desulfobulbales	Desulfocapsaceae	Desulfofustis
MBE0684307.1	anaerobic carbon-monoxide dehydrogenase catalytic subunit	GCA_014860745.1	Sediment	IH589_20575	-	MBE0684295.1(COG0492) MBE0684296.1(COG0281) MBE0684297.1(nan) MBE0684298.1(COG1247) MBE0684299.1(COG0685) MBE0684300.1(COG1410) MBE0684301.1(COG3894) MBE0684302.1(COG1456) MBE0684303.1(COG2069) MBE0684304.1(COG2905) MBE0684305.1(COG2193) MBE0684306.1(COG1614) MBE0684307.1(COG1151) MBE0684308.1(COG2608)	WLP	Clade E	MAG	Bacteria	Chloroflexota	Anaerolineae	Anaerolineales	Villigracilaceae	Villigracilis	Villigracilis sp014860745
MBE8540523.1	CO dehydrogenase/acetyl-CoA synthase complex subunit epsilon	GCA_015163485.1	Hydrothermal Vent	ICJ57_10455	-	MBE8540517.1(COG0498) MBE8540518.1(COG1456) MBE8540519.1(COG2069) MBE8540520.1(COG3640) MBE8540521.1(COG1614) MBE8540522.1(COG1880) MBE8540523.1(COG1152) MBE8540524.1(COG1153) MBE8540525.1(COG1029) MBE8540526.1(COG1456)	WLP	Clade A	-	Archaea	Halobacteriota	Archaeoglobi	Archaeoglobales	Archaeoglobaceae	Geoglobus	Geoglobus acetivorans
MBE9474842.1	anaerobic carbon-monoxide dehydrogenase catalytic subunit	GCA_015222395.1	Sediment	IMY85_08110	+	MBE9474841.1(COG2608) MBE9474842.1(COG1151) MBE9474843.1(COG1614)	WLP	Clade E	MAG	Bacteria	Chloroflexota	Anaerolineae	Anaerolineales	UBA4823	PFL25	PFL25 sp030669775
MBE9478207.1	anaerobic carbon-monoxide dehydrogenase catalytic subunit	GCA_015222315.1	Sediment	IMY81_03060	+	MBE9478200.1(COG2759) MBE9478201.1(COG3894) MBE9478202.1(COG3640) MBE9478203.1(COG0190) MBE9478204.1(COG0190) MBE9478205.1(nan) MBE9478206.1(COG2069) MBE9478207.1(COG1151) MBE9478208.1(COG1152)	WLP	Clade E	MAG	Bacteria	Chloroflexota	Dehalococcoidia	Dehalococcoidales	UBA5760	UBA5760	UBA5760 sp030639215
MBE9483818.1	anaerobic carbon-monoxide dehydrogenase catalytic subunit	GCA_015222175.1	Sediment	IMY74_03170	+	MBE9483818.1(COG1151)	Standalone	Clade E	MAG	Bacteria	Bacteroidota	Bacteroidia	Bacteroidales	B18-G4	B18-G4	B18-G4 sp023145125
MBE9501587.1	anaerobic carbon-monoxide dehydrogenase catalytic subunit	GCA_015222405.1	Sediment	IMY87_04075	+	MBE9501587.1(COG1151)	Standalone	Clade E	MAG	Bacteria	Chloroflexota	Dehalococcoidia	E44-bin15	E44-bin15	JADFVG01	JADFVG01 sp015222405
MBE9513378.1	anaerobic carbon-monoxide dehydrogenase catalytic subunit	GCA_015222205.1	Sediment	IMY77_04955	-	MBE9513375.1(COG1410) MBE9513376.1(COG1456) MBE9513377.1(COG1614) MBE9513378.1(COG1151) MBE9513379.1(COG2069) MBE9513380.1(nan) MBE9513381.1(COG0190) MBE9513382.1(COG3640) MBE9513383.1(COG3894) MBE9513384.1(COG2759) MBE9513385.1(COG3640)	WLP	Clade E	MAG	Bacteria	Chloroflexota	Dehalococcoidia	Dehalococcoidales	UBA5760	UBA5760	UBA5760 sp015222205
MBE9513959.1	CO dehydrogenase/acetyl-CoA synthase complex subunit epsilon	GCA_015222295.1	Sediment	IMY83_02875	-	MBE9513957.1(COG1614) MBE9513958.1(COG1880) MBE9513959.1(COG1152) MBE9513960.1(COG2069) MBE9513961.1(COG1410) MBE9513962.1(COG1034) MBE9513963.1(COG2759) MBE9513964.1(COG3640) MBE9513965.1(COG1410) MBE9513966.1(COG3894) MBE9513967.1(nan) MBE9513968.1(COG0407) MBE9513969.1(COG5012) MBE9513970.1(COG0407)	WLP	Clade A	MAG	Bacteria	Chloroflexota	Dehalococcoidia	GIF9	AB-539-J10	JADFUZ01	JADFUZ01 sp015222295
MBE9529663.1	anaerobic carbon-monoxide dehydrogenase catalytic subunit	GCA_015222625.1	Sediment	IMF00_00200	-	MBE9529663.1(COG1151)	Standalone	Clade E	MAG	Bacteria	Desulfobacterota	Desulfobacteria	Desulfobacterales	UBA11574	S5133MH16	S5133MH16 sp001751005
MBE9533721.1	anaerobic carbon-monoxide dehydrogenase catalytic subunit, partial	GCA_015222695.1	Sediment	IMF03_01880	-	MBE9533721.1(COG1151)	Standalone	Clade E	MAG	Bacteria	Desulfobacterota	Syntrophobacteria	BM002	BM002	BM002
MBE9551577.1	anaerobic carbon-monoxide dehydrogenase catalytic subunit	GCA_015222895.1	Sediment	IMF13_05970	+	MBE9551575.1(COG0365) MBE9551576.1(COG0727) MBE9551577.1(COG1151)	Standalone	Clade E	MAG	Bacteria	Desulfobacterota	Desulfobacteria	C00003060	C00003106	C00003106	C00003106 sp001751015
MBE9580484.1	anaerobic carbon-monoxide dehydrogenase catalytic subunit	GCA_015222985.1	Sediment	IMF18_02570	-	MBE9580472.1(nan) MBE9580473.1(COG0493) MBE9580474.1(COG5002) MBE9580475.1(COG0745) MBE9580476.1(COG3706) MBE9580477.1(COG0685) MBE9580478.1(nan) MBE9580479.1(COG0493) MBE9580480.1(COG0493) MBE9580481.1(nan) MBE9580482.1(COG1908) MBE9580483.1(COG1148) MBE9580484.1(COG1151) MBE9580485.1(COG0190) MBE9580486.1(COG2759)	F420-reducing hydrogenase	Clade E	MAG	Bacteria	Desulfobacterota	Desulfobacteria	C00003060	C00003060	JAFGFW01	JAFGFW01 sp015222985
MBG0778818.1	anaerobic carbon-monoxide dehydrogenase catalytic subunit	GCA_015709325.1	Oil Field	H0S81_02690	+	MBG0778817.1(COG0491) MBG0778818.1(COG1151) MBG0778819.1(COG1309)	Standalone	Clade E	MAG	Bacteria	Desulfobacterota	Desulfobacteria	Desulfobacterales	Desulfobacteraceae	Desulfotignum	Desulfotignum balticum
MBG0778961.1	anaerobic carbon-monoxide dehydrogenase catalytic subunit	GCA_015709325.1	Oil Field	H0S81_03440	+	MBG0778960.1(COG2069) MBG0778961.1(COG1151)	Incomplete acs cluster	Clade E	MAG	Bacteria	Desulfobacterota	Desulfobacteria	Desulfobacterales	Desulfobacteraceae	Desulfotignum	Desulfotignum balticum
MBG7617345.1	anaerobic carbon-monoxide dehydrogenase catalytic subunit, partial	GCA_015767235.1	Coastal	IZT57_03100	+	MBG7617345.1(COG1151)	Standalone	Clade E	MAG	Bacteria	Chloroflexota	Dehalococcoidia	Dehalococcoidales	JAUXAE01	DAOUMG01
MBI9074719.1	anaerobic carbon-monoxide dehydrogenase catalytic subunit	GCA_016342355.1	Seawater	JEZ02_04835	-	MBI9074712.1(COG2128) MBI9074713.1(COG0611) MBI9074714.1(COG2145) MBI9074715.1(nan) MBI9074716.1(COG1410) MBI9074717.1(COG1456) MBI9074718.1(COG1614) MBI9074719.1(COG1151) MBI9074720.1(COG2069) MBI9074721.1(COG3894) MBI9074722.1(COG1180) MBI9074723.1(COG0064)	WLP	Clade E	MAG	Bacteria	Desulfobacterota	Desulfobacteria	Desulfobacterales	Desulfatibacillaceae	Desulfatibacillum	Desulfatibacillum sp016342355
MBI9077537.1	anaerobic carbon-monoxide dehydrogenase catalytic subunit	GCA_016342355.1	Seawater	JEZ02_19185	-	MBI9077530.1(COG0841) MBI9077531.1(COG0845) MBI9077532.1(COG1538) MBI9077533.1(COG0491) MBI9077534.1(COG5001) MBI9077535.1(nan) MBI9077536.1(COG0426) MBI9077537.1(COG1151) MBI9077538.1(nan) MBI9077539.1(COG1489) MBI9077540.1(COG1413) MBI9077541.1(COG3370) MBI9077542.1(COG1141) MBI9077543.1(COG0426) MBI9077544.1(COG1773) MBI9077545.1(nan) MBI9077546.1(nan) MBI9077547.1(nan)	Standalone	Clade E	MAG	Bacteria	Desulfobacterota	Desulfobacteria	Desulfobacterales	Desulfatibacillaceae	Desulfatibacillum	Desulfatibacillum sp016342355
MBI9079604.1	anaerobic carbon-monoxide dehydrogenase catalytic subunit	GCA_016342345.1	Seawater	JEY79_07685	+	MBI9079603.1(COG0664) MBI9079604.1(COG1151) MBI9079605.1(COG3640)	CooC	Clade E	MAG	Bacteria	Desulfobacterota_I	Desulfovibrionia	Desulfovibrionales	Desulfovibrionaceae	Pseudodesulfovibrio	Pseudodesulfovibrio sp016342345
MBI9084775.1	anaerobic carbon-monoxide dehydrogenase catalytic subunit	GCA_016342285.1	Seawater	JEZ11_14365	+	MBI9084775.1(COG1151)	Standalone	Clade E	MAG	Bacteria	Desulfobacterota	Desulfobacteria	Desulfobacterales	JAEINQ01	JAEINQ01	JAEINQ01 sp016342285
MBI9086509.1	anaerobic carbon-monoxide dehydrogenase catalytic subunit	GCA_016342285.1	Seawater	JEZ11_23130	-	MBI9086507.1(COG1251) MBI9086508.1(COG0437) MBI9086509.1(COG1151) MBI9086510.1(COG2202)	FNOR	Clade E	MAG	Bacteria	Desulfobacterota	Desulfobacteria	Desulfobacterales	JAEINQ01	JAEINQ01	JAEINQ01 sp016342285
MBI9087193.1	anaerobic carbon-monoxide dehydrogenase catalytic subunit	GCA_016342285.1	Seawater	JEZ11_26600	-	MBI9087190.1(COG1410) MBI9087191.1(COG1456) MBI9087192.1(COG1614) MBI9087193.1(COG1151) MBI9087194.1(COG2069) MBI9087195.1(COG0427) MBI9087196.1(COG0507) MBI9087197.1(COG1720)	WLP	Clade E	MAG	Bacteria	Desulfobacterota	Desulfobacteria	Desulfobacterales	JAEINQ01	JAEINQ01	JAEINQ01 sp016342285
MBI9088179.1	anaerobic carbon-monoxide dehydrogenase catalytic subunit	GCA_016342325.1	Seawater	JEZ12_03075	-	MBI9088174.1(COG3640) MBI9088175.1(nan) MBI9088176.1(COG1410) MBI9088177.1(COG1456) MBI9088178.1(COG1614) MBI9088179.1(COG1151) MBI9088180.1(nan) MBI9088181.1(COG2069)	WLP	Clade E	MAG	Bacteria	Desulfobacterota	Desulfobacteria	Desulfobacterales	Desulfobacteraceae	Desulforapulum	Desulforapulum sp016342325
MBI9091467.1	anaerobic carbon-monoxide dehydrogenase catalytic subunit	GCA_016342325.1	Seawater	JEZ12_19825	+	MBI9091467.1(COG1151) MBI9091468.1(COG3517)	Standalone	Clade E	MAG	Bacteria	Desulfobacterota	Desulfobacteria	Desulfobacterales	Desulfobacteraceae	Desulforapulum	Desulforapulum sp016342325
MBI9099703.1	anaerobic carbon-monoxide dehydrogenase catalytic subunit	GCA_016342385.1	Seawater	JEY91_14585	-	MBI9099699.1(COG1034) MBI9099700.1(COG1894) MBI9099701.1(COG1905) MBI9099702.1(COG0437) MBI9099703.1(COG1151) MBI9099704.1(COG3640)	NADH:ubiquinone oxidoreductase	Clade E	MAG	Bacteria	Spirochaetota	Spirochaetia	Spirochaetales_E	DSM-2461	Spirochaeta_F	Spirochaeta_F sp016342385
MBI9105998.1	anaerobic carbon-monoxide dehydrogenase catalytic subunit	GCA_016342525.1	Seawater	JEZ04_04585	-	MBI9105988.1(COG1410) MBI9105989.1(COG2069) MBI9105990.1(COG3640) MBI9105991.1(COG3894) MBI9105992.1(COG1456) MBI9105993.1(COG1614) MBI9105994.1(COG1034) MBI9105995.1(COG1894) MBI9105996.1(COG1905) MBI9105997.1(COG0437) MBI9105998.1(COG1151) MBI9105999.1(COG3640)	WLP	Clade E	MAG	Bacteria	Spirochaetota	Spirochaetia	UBA9216	UBA9216	Thalassospirochaeta	Thalassospirochaeta sp016839055
MBI9110542.1	anaerobic carbon-monoxide dehydrogenase catalytic subunit	GCA_016342405.1	Seawater	JEY82_04970	-	MBI9110541.1(COG3640) MBI9110542.1(COG1151) MBI9110543.1(COG0664) MBI9110544.1(COG1295) MBI9110545.1(COG2982) MBI9110546.1(COG1578)	CooC	Clade E	MAG	Bacteria	Desulfobacterota_I	Desulfovibrionia	Desulfovibrionales	Desulfovibrionaceae	Maridesulfovibrio	Maridesulfovibrio ferrireducens_A
MBL1197206.1	anaerobic carbon-monoxide dehydrogenase catalytic subunit	GCA_016743525.1	Seawater	D8M60_22895	+	MBL1197205.1(COG2608) MBL1197206.1(COG1151) MBL1197207.1(COG1614) MBL1197208.1(COG2905) MBL1197209.1(COG2069) MBL1197210.1(COG1456) MBL1197211.1(COG3894) MBL1197212.1(COG1410) MBL1197213.1(COG0281) MBL1197214.1(COG0492) MBL1197215.1(COG0685) MBL1197216.1(nan) MBL1197217.1(COG3640) MBL1197218.1(COG3640)	WLP	Clade E	MAG	Bacteria	Chloroflexota	Anaerolineae	Anaerolineales	UBA11579	CFX15	CFX15 sp013112575
MBL1244365.1	anaerobic carbon-monoxide dehydrogenase catalytic subunit	GCA_002733945.2	Seawater	COA39_008250	-	MBL1244364.1(COG3640) MBL1244365.1(COG1151) MBL1244366.1(COG1142) MBL1244367.1(COG4191)	CooC	Clade F	MAG	Bacteria	Campylobacterota	Campylobacteria	Campylobacterales	Sulfurimonadaceae	Sulfurimonas	Sulfurimonas sp002733945
MBL4902682.1	anaerobic carbon-monoxide dehydrogenase catalytic subunit	GCA_016765495.1	Sediment	JKY62_08510	+	MBL4902681.1(COG0190) MBL4902682.1(COG1151) MBL4902683.1(COG2069) MBL4902684.1(COG1614) MBL4902685.1(COG1456) MBL4902686.1(COG3383) MBL4902687.1(COG1148) MBL4902688.1(COG1908)	WLP	Clade E	MAG	Bacteria	Desulfobacterota	Desulfobulbia	Desulfobulbales	Desulfocapsaceae	Desulfocapsa	Desulfocapsa sp016765495
MBL4903090.1	anaerobic carbon-monoxide dehydrogenase catalytic subunit	GCA_016765495.1	Sediment	JKY62_10610	-	MBL4903082.1(nan) MBL4903083.1(COG3852) MBL4903084.1(COG0683) MBL4903085.1(COG0840) MBL4903086.1(COG0486) MBL4903087.1(COG0502) MBL4903088.1(nan) MBL4903089.1(COG1027) MBL4903090.1(COG1151)	Standalone	Clade E	MAG	Bacteria	Desulfobacterota	Desulfobulbia	Desulfobulbales	Desulfocapsaceae	Desulfocapsa	Desulfocapsa sp016765495
MBL6982865.1	anaerobic carbon-monoxide dehydrogenase catalytic subunit	GCA_016785015.1	Seawater	ISR58_16955	+	MBL6982864.1(COG2608) MBL6982865.1(COG1151) MBL6982866.1(COG1614) MBL6982867.1(COG1456) MBL6982868.1(COG3894) MBL6982869.1(COG1410) MBL6982870.1(COG0281)	WLP	Clade E	MAG	Bacteria	Chloroflexota	Anaerolineae	Anaerolineales	UBA11858	NIOZ-UU35	NIOZ-UU35 sp016785015
MBL6993077.1	anaerobic carbon-monoxide dehydrogenase catalytic subunit	GCA_016785005.1	Seawater	ISR66_04145	+	MBL6993075.1(COG0059) MBL6993076.1(COG0491) MBL6993077.1(COG1151)	Standalone	Clade E	MAG	Bacteria	Desulfobacterota	Desulfobacteria	Desulfobacterales	Desulfobacteraceae	Desulfobacula	Desulfobacula maris
MBL7061481.1	CO dehydrogenase/acetyl-CoA synthase complex subunit epsilon	GCA_016783155.1	Seawater	ISS54_01935	+	MBL7061479.1(COG1410) MBL7061480.1(COG2069) MBL7061481.1(COG1152) MBL7061482.1(COG1810) MBL7061483.1(COG1880) MBL7061484.1(COG1614) MBL7061485.1(COG1456) MBL7061486.1(COG1905) MBL7061487.1(COG1894) MBL7061488.1(COG0235)	WLP	Clade A	MAG	Bacteria	Chloroflexota	Dehalococcoidia	GIF9	UBA5629	9FT-COMBO-48-23	9FT-COMBO-48-23 sp016783155
MBL7063687.1	anaerobic carbon-monoxide dehydrogenase catalytic subunit, partial	GCA_016783285.1	Seawater	ISS49_05685	-	MBL7063687.1(COG1151) MBL7063688.1(COG2608) MBL7063689.1(COG2759) MBL7063690.1(COG1810) MBL7063691.1(COG2197) MBL7063692.1(COG0730) MBL7063693.1(COG1959) MBL7063694.1(COG2211) MBL7063695.1(COG1357) MBL7063696.1(COG4632) MBL7063697.1(nan) MBL7063698.1(COG1262) MBL7063699.1(nan) MBL7063700.1(COG1504)	One Carbon Pool	Clade E	MAG	Bacteria	Chloroflexota	Anaerolineae	B4-G1	B4-G1
MBL7068674.1	anaerobic carbon-monoxide dehydrogenase catalytic subunit	GCA_016783555.1	Seawater	ISS34_02300	+	MBL7068656.1(nan) MBL7068657.1(COG2804) MBL7068658.1(COG1459) MBL7068659.1(COG2165) MBL7068660.1(COG4970) MBL7068661.1(nan) MBL7068662.1(COG4966) MBL7068663.1(COG3156) MBL7068664.1(COG4972) MBL7068665.1(COG3167) MBL7068666.1(COG0789) MBL7068667.1(COG3267) MBL7068668.1(nan) MBL7068669.1(COG1450) MBL7068670.1(COG2759) MBL7068671.1(COG3404) MBL7068672.1(COG0190) MBL7068673.1(COG0685) MBL7068674.1(CO…	WLP	Clade E	MAG	Bacteria	Omnitrophota	Koll11	JABMRJ01	JABMRJ01	BS750m-G22	BS750m-G22 sp016783555
MBL7069853.1	anaerobic carbon-monoxide dehydrogenase catalytic subunit	GCA_016783715.1	Seawater	ISS27_00090	-	MBL7069836.1(nan) MBL7069837.1(COG0135) MBL7069838.1(COG0134) MBL7069839.1(COG0547) MBL7069840.1(COG0512) MBL7069841.1(COG0766) MBL7069842.1(COG2890) MBL7069843.1(COG0216) MBL7069844.1(COG0254) MBL7069845.1(COG1158) MBL7069846.1(COG0237) MBL7069847.1(COG0297) MBL7069848.1(COG0749) MBL7069849.1(COG3914) MBL7069850.1(COG1614) MBL7069851.1(COG1251) MBL7069852.1(COG0437) MBL7069853.1(COG1151) MBL7069…	WLP	Clade E	MAG	Bacteria	Omnitrophota	Koll11	Gygaellales	Profunditerraquicolaceae	BS750m-G15	BS750m-G15 sp016783715
MBL7079537.1	CO dehydrogenase/acetyl-CoA synthase complex subunit epsilon	GCA_016783485.1	Seawater	ISS39_04350	-	MBL7079528.1(COG1574) MBL7079529.1(nan) MBL7079530.1(COG4071) MBL7079531.1(COG3640) MBL7079532.1(COG3640) MBL7079533.1(COG1456) MBL7079534.1(COG2069) MBL7079535.1(COG1614) MBL7079536.1(COG1880) MBL7079537.1(COG1152) MBL7079538.1(nan)	WLP	Clade A	MAG	Archaea	Thermoproteota	Bathyarchaeia	TCS64	TCS64	GCA-2726865	GCA-2726865 sp014381835
MBL7091945.1	anaerobic carbon-monoxide dehydrogenase catalytic subunit	GCA_016783765.1	Seawater	ISS24_00880	+	MBL7091926.1(COG0310) MBL7091927.1(nan) MBL7091928.1(COG0619) MBL7091929.1(COG1122) MBL7091930.1(COG0667) MBL7091931.1(COG0053) MBL7091932.1(COG0694) MBL7091933.1(COG2836) MBL7091934.1(COG0325) MBL7091935.1(COG0483) MBL7091936.1(nan) MBL7091937.1(COG0242) MBL7091938.1(COG0138) MBL7091939.1(COG0302) MBL7091940.1(nan) MBL7091941.1(COG2759) MBL7091942.1(COG3404) MBL7091943.1(COG0685) MBL7091944.1(CO…	WLP	Clade E	MAG	Bacteria	Omnitrophota	Koll11	JAFGHF01	JAFGHF01	JAHIIS01	JAHIIS01 sp018899075
MBL7119487.1	CO dehydrogenase/acetyl-CoA synthase complex subunit epsilon, partial	GCA_016783205.1	Seawater	ISS53_02235	+	MBL7119485.1(COG1410) MBL7119486.1(COG2069) MBL7119487.1(COG1152)	Incomplete acs cluster	Clade A	MAG	Bacteria	Chloroflexota	Dehalococcoidia	RBG-13-53-26	RBG-13-53-26	B9-G15
MBL7124083.1	anaerobic carbon-monoxide dehydrogenase catalytic subunit	GCA_016783995.1	Seawater	ISS14_04245	+	MBL7124081.1(COG3640) MBL7124082.1(COG2069) MBL7124083.1(COG1151) MBL7124084.1(COG1614) MBL7124085.1(COG1456) MBL7124086.1(COG2759)	WLP	Clade E	MAG	Bacteria	Actinomycetota	Humimicrobiia	Humimicrobiales	Humimicrobiaceae	Hydromicrobium
MBL7126215.1	anaerobic carbon-monoxide dehydrogenase catalytic subunit	GCA_016783105.1	Seawater	ISS58_03260	-	MBL7126210.1(COG0493) MBL7126211.1(nan) MBL7126212.1(COG1410) MBL7126213.1(COG1456) MBL7126214.1(COG1614) MBL7126215.1(COG1151) MBL7126216.1(COG2069) MBL7126217.1(nan) MBL7126218.1(COG0190) MBL7126219.1(COG3640) MBL7126220.1(COG3894) MBL7126221.1(COG2759) MBL7126222.1(COG3640)	WLP	Clade E	MAG	Bacteria	Chloroflexota	Dehalococcoidia	Dehalococcoidales	RBG-16-60-22	E44-bin89
MBL7132192.1	anaerobic carbon-monoxide dehydrogenase catalytic subunit	GCA_016783385.1	Seawater	ISS45_12470	-	MBL7132190.1(COG1251) MBL7132191.1(COG0437) MBL7132192.1(COG1151) MBL7132193.1(COG3640) MBL7132194.1(COG2026) MBL7132195.1(nan) MBL7132196.1(COG0685) MBL7132197.1(nan) MBL7132198.1(COG0190)	FNOR	Clade E	MAG	Bacteria	Omnitrophota	Koll11	Velamenicoccales	JABMQK01
MBL7139691.1	anaerobic carbon-monoxide dehydrogenase catalytic subunit	GCA_016782785.1	Seawater	ISS74_02145	-	MBL7139687.1(COG3640) MBL7139688.1(COG3894) MBL7139689.1(COG1456) MBL7139690.1(COG1614) MBL7139691.1(COG1151) MBL7139692.1(COG0446) MBL7139693.1(COG3640)	WLP	Clade E	MAG	Bacteria	Planctomycetota	Phycisphaerae	FEN-1346	FEN-1346	BS750m-G62	BS750m-G62 sp016782785
MBL7147966.1	hypothetical protein ISS82_04020	GCA_016782615.1	Seawater	ISS82_04020	+	MBL7147965.1(nan) MBL7147966.1(COG1151)	Standalone	CladeG	MAG	Archaea	Nanobdellota	Nanobdellia	SCGC-AAA011-G17	GW2011-AR20
MBL7154076.1	anaerobic carbon-monoxide dehydrogenase catalytic subunit	GCA_016782675.1	Seawater	ISS79_10180	+	MBL7154074.1(nan) MBL7154075.1(COG3640) MBL7154076.1(COG1151) MBL7154077.1(COG1614) MBL7154078.1(COG1456)	WLP	Clade E	MAG	Bacteria	Planctomycetota	Phycisphaerae	Sedimentisphaerales	Anaerobacaceae	JAFGCD01
MBL7155638.1	anaerobic carbon-monoxide dehydrogenase catalytic subunit	GCA_016782495.1	Seawater	ISS90_00670	+	MBL7155630.1(nan) MBL7155631.1(COG1506) MBL7155632.1(nan) MBL7155633.1(nan) MBL7155634.1(nan) MBL7155635.1(COG1752) MBL7155636.1(COG4782) MBL7155637.1(nan) MBL7155638.1(COG1151) MBL7155639.1(COG0437) MBL7155640.1(COG1251) MBL7155641.1(COG1614) MBL7155642.1(COG1456)	WLP	Clade E	MAG	Bacteria	Omnitrophota	Koll11	JABMRN01	RBG-13-46-9	BS750m-G78	BS750m-G78 sp016782495
MBL7156650.1	anaerobic carbon-monoxide dehydrogenase catalytic subunit	GCA_016782425.1	Seawater	ISS92_00660	-	MBL7156630.1(COG1959) MBL7156631.1(nan) MBL7156632.1(COG1528) MBL7156633.1(COG1149) MBL7156634.1(COG1979) MBL7156635.1(COG1900) MBL7156636.1(COG0031) MBL7156637.1(COG1959) MBL7156638.1(COG0655) MBL7156639.1(COG0694) MBL7156640.1(COG0451) MBL7156641.1(COG0857) MBL7156642.1(COG1410) MBL7156643.1(COG2069) MBL7156644.1(COG3640) MBL7156645.1(COG3894) MBL7156646.1(COG1456) MBL7156647.1(COG1614) MBL7156…	WLP	Clade E	MAG	Bacteria	Omnitrophota	Koll11	JABMRN01	RBG-13-46-9	JABMQJ01	JABMQJ01 sp016782425
MBL7164248.1	anaerobic carbon-monoxide dehydrogenase catalytic subunit	GCA_016783125.1	Seawater	ISS57_16795	+	MBL7164247.1(nan) MBL7164248.1(COG1151) MBL7164249.1(COG1614) MBL7164250.1(COG1456)	WLP	Clade E	MAG	Bacteria	Chloroflexota	Anaerolineae	Anaerolineales	UBA11858	NIOZ-UU35	NIOZ-UU35 sp016783125
MBL7165443.1	anaerobic carbon-monoxide dehydrogenase catalytic subunit	GCA_016783135.1	Seawater	ISS55_03050	+	MBL7165437.1(COG3640) MBL7165438.1(COG2759) MBL7165439.1(COG3640) MBL7165440.1(COG0190) MBL7165441.1(nan) MBL7165442.1(COG2069) MBL7165443.1(COG1151) MBL7165444.1(COG1614) MBL7165445.1(COG1456) MBL7165446.1(COG1410) MBL7165447.1(nan) MBL7165448.1(nan) MBL7165449.1(COG0785) MBL7165450.1(nan) MBL7165451.1(COG0183) MBL7165452.1(COG4799) MBL7165453.1(COG1466) MBL7165454.1(COG2226) MBL7165455.1(COG073…	WLP	Clade E	MAG	Bacteria	Chloroflexota	Dehalococcoidia	Dehalococcoidales	Fen-1064	DUES01	DUES01 sp016783135
MBL7168839.1	CO dehydrogenase/acetyl-CoA synthase complex subunit epsilon	GCA_016783455.1	Seawater	ISS40_09195	+	MBL7168839.1(COG1152) MBL7168840.1(COG1880) MBL7168841.1(COG1614) MBL7168842.1(COG2069) MBL7168843.1(COG1456) MBL7168844.1(COG3640) MBL7168845.1(COG3640) MBL7168846.1(COG4071)	WLP	Clade A	MAG	Archaea	Thermoproteota	Bathyarchaeia	TCS64	TCS64	BS750m-G28	BS750m-G28 sp016783455
MBL7180798.1	anaerobic carbon-monoxide dehydrogenase catalytic subunit	GCA_016782965.1	Seawater	ISS65_11435	-	MBL7180797.1(COG1610) MBL7180798.1(COG1151)	Standalone	Clade E	MAG	Bacteria	Desulfobacterota	Desulfobacteria	Desulfobacterales	UBA11574	Desulfatibia	Desulfatibia profunda
MBL7186424.1	anaerobic carbon-monoxide dehydrogenase catalytic subunit	GCA_016782865.1	Seawater	ISS70_08865	-	MBL7186414.1(COG2226) MBL7186415.1(nan) MBL7186416.1(nan) MBL7186417.1(COG0370) MBL7186418.1(COG1918) MBL7186419.1(nan) MBL7186420.1(COG1136) MBL7186421.1(COG4591) MBL7186422.1(COG4591) MBL7186423.1(COG3259) MBL7186424.1(COG1151) MBL7186425.1(COG1520) MBL7186426.1(COG1108) MBL7186427.1(COG1108) MBL7186428.1(COG0803) MBL7186429.1(nan) MBL7186430.1(COG1368) MBL7186431.1(nan) MBL7186432.1(nan) MBL71…	F420-reducing hydrogenase	Clade E	MAG	Bacteria	Planctomycetota	Phycisphaerae	Sedimentisphaerales	Anaerobacaceae	SG8-4	SG8-4 sp016782865
MBL7187682.1	anaerobic carbon-monoxide dehydrogenase catalytic subunit	GCA_016782865.1	Seawater	ISS70_15275	-	MBL7187681.1(COG1152) MBL7187682.1(COG1151) MBL7187683.1(COG3640) MBL7187684.1(nan) MBL7187685.1(COG0746) MBL7187686.1(COG3842) MBL7187687.1(COG0555) MBL7187688.1(COG0725) MBL7187689.1(nan) MBL7187690.1(COG4251) MBL7187691.1(COG2205) MBL7187692.1(COG0784) MBL7187693.1(COG4251) MBL7187694.1(COG3852) MBL7187695.1(COG3706)	CooC	Clade E	MAG	Bacteria	Planctomycetota	Phycisphaerae	Sedimentisphaerales	Anaerobacaceae	SG8-4	SG8-4 sp016782865
MBL7189652.1	anaerobic carbon-monoxide dehydrogenase catalytic subunit	GCA_016782865.1	Seawater	ISS70_25260	+	MBL7189643.1(nan) MBL7189644.1(COG3640) MBL7189645.1(COG0437) MBL7189646.1(COG1905) MBL7189647.1(COG3852) MBL7189648.1(COG5817) MBL7189649.1(COG1905) MBL7189650.1(COG1894) MBL7189651.1(COG1034) MBL7189652.1(COG1151) MBL7189653.1(COG1614) MBL7189654.1(COG1456)	WLP	Clade E	MAG	Bacteria	Planctomycetota	Phycisphaerae	Sedimentisphaerales	Anaerobacaceae	SG8-4	SG8-4 sp016782865
MBL7198767.1	anaerobic carbon-monoxide dehydrogenase catalytic subunit	GCA_016783145.1	Seawater	ISS56_01320	-	MBL7198759.1(nan) MBL7198760.1(COG1810) MBL7198761.1(COG1247) MBL7198762.1(COG1410) MBL7198763.1(COG3640) MBL7198764.1(COG3894) MBL7198765.1(COG1456) MBL7198766.1(COG1614) MBL7198767.1(COG1151) MBL7198768.1(COG2608) MBL7198769.1(nan) MBL7198770.1(nan) MBL7198771.1(nan)	WLP	Clade E	MAG	Bacteria	Chloroflexota	Anaerolineae	JAFGEY01	JAFGEY01	BS750m-G44	BS750m-G44 sp016783145
MBL7204603.1	anaerobic carbon-monoxide dehydrogenase catalytic subunit	GCA_016783005.1	Seawater	ISS63_09755	+	MBL7204601.1(COG3640) MBL7204602.1(COG2069) MBL7204603.1(COG1151) MBL7204604.1(COG1614) MBL7204605.1(COG1456)	WLP	Clade E	MAG	Bacteria	Desulfobacterota	DSM-4660	Desulfatiglandales	Desulfatiglandaceae	Desulfacyla
MBL7220797.1	anaerobic carbon-monoxide dehydrogenase catalytic subunit	GCA_016782885.1	Seawater	ISS69_11835	+	MBL7220797.1(COG1151) MBL7220798.1(COG0437) MBL7220799.1(COG3411) MBL7220800.1(COG3852) MBL7220801.1(nan)	CooF	Clade E	MAG	Bacteria	Planctomycetota	Phycisphaerae	SM23-33	SM23-33	BS750m-G57	BS750m-G57 sp016782885
MBM9602803.1	anaerobic carbon-monoxide dehydrogenase catalytic subunit	GCA_016919005.1	Coastal	JWG88_00990	+	MBM9602801.1(COG3894) MBM9602801.1(COG3894) MBM9602802.1(COG2069) MBM9602802.1(COG2069) MBM9602803.1(COG1151) MBM9602803.1(COG1151) MBM9602804.1(COG1614) MBM9602804.1(COG1614) MBM9602805.1(COG1456) MBM9602805.1(COG1456) MBM9602806.1(COG1410) MBM9602806.1(COG1410) MBM9602807.1(nan) MBM9602807.1(nan) MBM9602808.1(COG3640) MBM9602808.1(COG3640) MBM9602809.1(COG1151) MBM9602809.1(COG1151) MBM9602810.…	WLP	Clade E	-	Bacteria	Desulfobacterota	Desulfobulbia	Desulfobulbales	Desulfocapsaceae	Desulfopila_A	Desulfopila_A inferna
MBM9602809.1	anaerobic carbon-monoxide dehydrogenase catalytic subunit	GCA_016919005.1	Coastal	JWG88_01020	+	MBM9602801.1(COG3894) MBM9602801.1(COG3894) MBM9602802.1(COG2069) MBM9602802.1(COG2069) MBM9602803.1(COG1151) MBM9602803.1(COG1151) MBM9602804.1(COG1614) MBM9602804.1(COG1614) MBM9602805.1(COG1456) MBM9602805.1(COG1456) MBM9602806.1(COG1410) MBM9602806.1(COG1410) MBM9602807.1(nan) MBM9602807.1(nan) MBM9602808.1(COG3640) MBM9602808.1(COG3640) MBM9602809.1(COG1151) MBM9602809.1(COG1151) MBM9602810.…	WLP	Clade E	-	Bacteria	Desulfobacterota	Desulfobulbia	Desulfobulbales	Desulfocapsaceae	Desulfopila_A	Desulfopila_A inferna
MBO8128146.1	anaerobic carbon-monoxide dehydrogenase catalytic subunit	GCA_017656185.1	Sediment	H0Z39_02960	+	MBO8128145.1(COG0437) MBO8128146.1(COG1151)	CooF	Clade E	MAG	Bacteria	Bacillota	Desulfotomaculia	Desulfotomaculales	JACDOK01	JACDOK01	JACDOK01 sp017656185
MBO8138422.1	anaerobic carbon-monoxide dehydrogenase catalytic subunit	GCA_017656165.1	Sediment	H0Z40_09870	+	MBO8138421.1(COG0664) MBO8138422.1(COG1151) MBO8138423.1(COG3640) nan(nan)	CooC	Clade F	MAG	Bacteria	Bacillota	Desulfotomaculia	Desulfotomaculales	Desulfohalotomaculaceae	Desulforadius	Desulforadius sp017656165
MBO8167693.1	anaerobic carbon-monoxide dehydrogenase catalytic subunit	GCA_017656305.1	Sediment	H0Z35_00750	-	MBO8167673.1(nan) MBO8167674.1(nan) MBO8167675.1(COG0436) MBO8167676.1(COG0613) MBO8167677.1(COG2355) MBO8167678.1(COG2359) MBO8167679.1(nan) MBO8167680.1(COG1418) MBO8167681.1(COG2137) MBO8167682.1(COG0468) MBO8167683.1(COG1514) MBO8167684.1(COG2129) MBO8167685.1(COG0465) MBO8167686.1(nan) MBO8167687.1(COG0309) MBO8167688.1(COG0409) MBO8167689.1(COG0298) MBO8167690.1(COG0068) MBO8167691.1(COG037…	Energy Converting Hydrogenase	Clade F	MAG	Bacteria	Bacillota	JADQBR01	JADQBR01	JADQBR01	JACDOG01	JACDOG01 sp017656305
MBO8169557.1	anaerobic carbon-monoxide dehydrogenase catalytic subunit	GCA_017656305.1	Sediment	H0Z35_10285	+	MBO8169554.1(COG1595) MBO8169555.1(COG2206) MBO8169556.1(COG0437) MBO8169557.1(COG1151) MBO8169558.1(COG1251) MBO8169559.1(nan) MBO8169560.1(nan) MBO8169561.1(nan) MBO8169562.1(nan) MBO8169563.1(COG3023) MBO8169564.1(nan) MBO8169565.1(COG3829) MBO8169566.1(nan) MBO8169567.1(COG1454) MBO8169568.1(COG2414) MBO8169569.1(nan) MBO8169570.1(COG3944)	FNOR	Clade F	MAG	Bacteria	Bacillota	JADQBR01	JADQBR01	JADQBR01	JACDOG01	JACDOG01 sp017656305
MBO8169800.1	anaerobic carbon-monoxide dehydrogenase catalytic subunit	GCA_017656305.1	Sediment	H0Z35_11545	+	MBO8169794.1(nan) MBO8169795.1(nan) MBO8169796.1(nan) MBO8169797.1(nan) MBO8169798.1(nan) MBO8169799.1(COG3640) MBO8169800.1(COG1151) MBO8169801.1(COG1614) MBO8169802.1(COG1456) MBO8169803.1(COG3894) MBO8169804.1(COG3640) MBO8169805.1(COG2069) MBO8169806.1(COG1410) MBO8169807.1(COG1150) MBO8169808.1(COG2048) MBO8169809.1(COG1148) MBO8169810.1(COG1908) MBO8169811.1(nan) MBO8169812.1(COG0685) MBO81…	WLP	Clade F	MAG	Bacteria	Bacillota	JADQBR01	JADQBR01	JADQBR01	JACDOG01	JACDOG01 sp017656305
MBO8169859.1	anaerobic carbon-monoxide dehydrogenase catalytic subunit	GCA_017656305.1	Sediment	H0Z35_11845	+	MBO8169858.1(COG0031) MBO8169859.1(COG1151) MBO8169860.1(COG0715) MBO8169861.1(COG0600) MBO8169862.1(COG1116)	NitT/TauT family ABC transporter	Clade B	MAG	Bacteria	Bacillota	JADQBR01	JADQBR01	JADQBR01	JACDOG01	JACDOG01 sp017656305
MBO8181881.1	CO dehydrogenase/acetyl-CoA synthase complex subunit epsilon	GCA_017656505.1	Sediment	H0Z28_03695	+	MBO8181881.1(COG1152) MBO8181882.1(COG1880)	WLP	Clade A	MAG	Archaea	Halobacteriota	Archaeoglobi	Archaeoglobales	Archaeoglobaceae	Archaeoglobus_A	Archaeoglobus_A sp017656505
MBO8182117.1	anaerobic carbon-monoxide dehydrogenase catalytic subunit	GCA_017656505.1	Sediment	H0Z28_04895	-	MBO8182113.1(COG1811) MBO8182114.1(COG1034) MBO8182115.1(COG1894) MBO8182116.1(COG1905) MBO8182117.1(COG1151) MBO8182118.1(COG0437) MBO8182119.1(COG1719) MBO8182120.1(COG2345) MBO8182121.1(COG1960) MBO8182122.1(nan) MBO8182123.1(nan) MBO8182124.1(nan)	NADH:ubiquinone oxidoreductase	Clade E	MAG	Archaea	Halobacteriota	Archaeoglobi	Archaeoglobales	Archaeoglobaceae	Archaeoglobus_A	Archaeoglobus_A sp017656505
MBO8183713.1	CO dehydrogenase/acetyl-CoA synthase complex subunit epsilon	GCA_017656505.1	Sediment	H0Z28_13155	+	MBO8183711.1(COG1592) MBO8183712.1(COG0426) MBO8183713.1(COG1152) MBO8183714.1(COG1880)	WLP	Clade A	MAG	Archaea	Halobacteriota	Archaeoglobi	Archaeoglobales	Archaeoglobaceae	Archaeoglobus_A	Archaeoglobus_A sp017656505
MBS1250350.1	Carbon monoxide dehydrogenase 1	GCA_018263575.1	Seawater	MAG431_01944	-	MBS1250344.1(COG0281) MBS1250345.1(COG1410) MBS1250346.1(nan) MBS1250347.1(COG3894) MBS1250348.1(COG1456) MBS1250349.1(COG1614) MBS1250350.1(COG1151) MBS1250351.1(COG2608)	WLP	Clade E	MAG	Bacteria	Chloroflexota	Anaerolineae	Anaerolineales	UBA11858	B10-G9	B10-G9 sp018263575
MBS1253859.1	Carbon monoxide dehydrogenase 1	GCA_018263655.1	Seawater	MAG451_02913	-	MBS1253853.1(COG3640) MBS1253854.1(nan) MBS1253855.1(COG3894) MBS1253856.1(COG1456) MBS1253857.1(COG2069) MBS1253858.1(COG1614) MBS1253859.1(COG1151) MBS1253860.1(COG2452) MBS1253861.1(COG5002) MBS1253862.1(COG0745) MBS1253863.1(COG0680) MBS1253864.1(COG3259) MBS1253865.1(COG1941) MBS1253866.1(COG0543) MBS1253867.1(nan) MBS1253868.1(COG1341)	WLP	Clade E	MAG	Bacteria	Chloroflexota	Anaerolineae	Epilineales	JAANWY01	JAANWY01	JAANWY01 sp018263655
MBS1257187.1	Carbon monoxide dehydrogenase 1	GCA_018263435.1	Seawater	MAG551_00223	-	MBS1257178.1(nan) MBS1257179.1(COG1670) MBS1257180.1(nan) MBS1257181.1(nan) MBS1257182.1(COG3744) MBS1257183.1(COG4118) MBS1257184.1(COG1848) MBS1257185.1(COG2002) MBS1257186.1(nan) MBS1257187.1(COG1151)	Standalone	Clade F	MAG	Bacteria	Planctomycetota	Brocadiia	Brocadiales	Scalinduaceae	Scalindua	Scalindua arabica
MBS1263629.1	Acetyl-CoA decarbonylase/synthase complex subunit alpha 2	GCA_018263395.1	Seawater	MAG715_00812	+	MBS1263629.1(COG1152) MBS1263630.1(COG1880) MBS1263631.1(COG1614) MBS1263632.1(nan) MBS1263633.1(COG2069) MBS1263634.1(COG1456)	WLP	Clade A	MAG	Archaea	Halobacteriota	Methanonatronarchaeia	JAANXF01	JAANXF01	JAANXF01	JAANXF01 sp018263395
MBT3063198.1	anaerobic carbon-monoxide dehydrogenase catalytic subunit	GCA_018619815.1	Host associated	KME68_10345	-	MBT3063185.1(COG3279) MBT3063186.1(nan) MBT3063187.1(COG0298) MBT3063188.1(COG3261) MBT3063189.1(COG0852) MBT3063190.1(COG1143) MBT3063191.1(COG3260) MBT3063192.1(COG0650) MBT3063193.1(COG0651) MBT3063194.1(COG0378) MBT3063195.1(nan) MBT3063196.1(nan) MBT3063197.1(COG3640) MBT3063198.1(COG1151) MBT3063199.1(COG1142) MBT3063200.1(COG0375) MBT3063201.1(nan)	Energy Converting Hydrogenase	Clade F	MAG	Bacteria	Pseudomonadota	Gammaproteobacteria	Chromatiales	Sedimenticolaceae	Thiodiazotropha	Thiodiazotropha sp003058495
MBT3176111.1	anaerobic carbon-monoxide dehydrogenase catalytic subunit	GCA_018645325.1	Seawater	HN339_04135	+	MBT3176110.1(COG2069) MBT3176111.1(COG1151) MBT3176112.1(COG1614) MBT3176113.1(COG1456) MBT3176114.1(COG1410) MBT3176115.1(nan) MBT3176116.1(COG3640)	WLP	Clade E	MAG	Bacteria	Desulfobacterota	Desulfobacteria	Desulfobacterales	Desulfobacteraceae	Desulfobacula	Desulfobacula sp018645325
MBT3179030.1	anaerobic carbon-monoxide dehydrogenase catalytic subunit	GCA_018645325.1	Seawater	HN339_19130	+	MBT3179029.1(nan) MBT3179030.1(COG1151)	Standalone	Clade E	MAG	Bacteria	Desulfobacterota	Desulfobacteria	Desulfobacterales	Desulfobacteraceae	Desulfobacula	Desulfobacula sp018645325
MBT3189642.1	anaerobic carbon-monoxide dehydrogenase catalytic subunit	GCA_018645405.1	Seawater	HN335_11640	+	MBT3189641.1(nan) MBT3189642.1(COG1151) MBT3189643.1(COG2069) MBT3189644.1(COG1456) MBT3189645.1(COG3894) MBT3189646.1(COG1410) MBT3189647.1(COG0685) MBT3189648.1(nan) MBT3189649.1(COG3640) MBT3189650.1(COG3640) MBT3189651.1(nan) nan(nan)	Incomplete acs cluster	Clade E	MAG	Bacteria	Chloroflexota	Anaerolineae	Anaerolineales	Villigracilaceae	Desulfolinea	Desulfolinea sp018645405
MBT3255276.1	anaerobic carbon-monoxide dehydrogenase catalytic subunit	GCA_018644785.1	Seawater	HN366_02290	-	MBT3255274.1(COG0407) MBT3255275.1(COG0407) MBT3255276.1(COG1151)	Standalone	Clade E	MAG	Bacteria	Desulfobacterota	DSM-4660	Desulfatiglandales	Desulfatiglandaceae	NaphS2
MBT3259909.1	anaerobic carbon-monoxide dehydrogenase catalytic subunit, partial	GCA_018644785.1	Seawater	HN366_26125	+	MBT3259907.1(COG1251) MBT3259908.1(COG0437) MBT3259909.1(COG1151)	FNOR	Clade E	MAG	Bacteria	Desulfobacterota	DSM-4660	Desulfatiglandales	Desulfatiglandaceae	NaphS2
MBT3272337.1	anaerobic carbon-monoxide dehydrogenase catalytic subunit	GCA_018644745.1	Seawater	HN368_04215	-	MBT3272335.1(nan) MBT3272336.1(COG1142) MBT3272337.1(COG1151) MBT3272338.1(COG3640)	CooC	Clade E	MAG	Bacteria	Spirochaetota	Spirochaetia	ARS1246	ARS1246	JAFGHN01
MBT3283840.1	CO dehydrogenase/acetyl-CoA synthase complex subunit epsilon	GCA_018648905.1	Seawater	HN376_03875	-	MBT3283838.1(COG0589) MBT3283839.1(COG1880) MBT3283840.1(COG1152) MBT3283841.1(COG1342)	WLP	Clade A	MAG	Archaea	Thermoproteota	Bathyarchaeia	TCS64	TCS64	RBG-16-57-9	RBG-16-57-9 sp018652685
MBT3284322.1	CO dehydrogenase/acetyl-CoA synthase complex subunit epsilon	GCA_018648905.1	Seawater	HN376_06340	-	MBT3284318.1(COG1456) MBT3284319.1(COG2069) MBT3284320.1(COG1614) MBT3284321.1(COG1880) MBT3284322.1(COG1152) MBT3284323.1(COG0673) MBT3284324.1(nan)	WLP	Clade A	MAG	Archaea	Thermoproteota	Bathyarchaeia	TCS64	TCS64	RBG-16-57-9	RBG-16-57-9 sp018652685
MBT3287689.1	anaerobic carbon-monoxide dehydrogenase catalytic subunit	GCA_018648945.1	Seawater	HN380_10115	+	MBT3287684.1(COG0646) MBT3287685.1(nan) MBT3287686.1(COG3640) MBT3287687.1(nan) MBT3287688.1(COG3640) MBT3287689.1(COG1151) MBT3287690.1(COG1614) MBT3287691.1(COG1456) MBT3287692.1(COG3894) MBT3287693.1(nan) MBT3287694.1(COG0523)	WLP	Clade E	MAG	Bacteria	Verrucomicrobiota	Lentisphaeria	Oligosphaerales	Lenti-02
MBT3295949.1	anaerobic carbon-monoxide dehydrogenase catalytic subunit	GCA_018648805.1	Seawater	HN383_11815	-	MBT3295943.1(COG1410) MBT3295944.1(COG2069) MBT3295945.1(COG3640) MBT3295946.1(COG3894) MBT3295947.1(COG1456) MBT3295948.1(COG1614) MBT3295949.1(COG1151) MBT3295950.1(COG3640)	WLP	Clade E	MAG	Bacteria	Verrucomicrobiota	Kiritimatiellia	UBA8416	JABMPJ01	JABMPJ01	JABMPJ01 sp018648805
MBT3310576.1	anaerobic carbon-monoxide dehydrogenase catalytic subunit	GCA_018648885.1	Seawater	HN379_01115	+	MBT3310560.1(COG2211) MBT3310561.1(COG0446) MBT3310562.1(nan) MBT3310563.1(COG4117) MBT3310564.1(COG1136) MBT3310565.1(COG4591) MBT3310566.1(nan) MBT3310567.1(nan) MBT3310568.1(COG1433) MBT3310569.1(nan) MBT3310570.1(COG2204) MBT3310571.1(COG1149) MBT3310572.1(COG1149) MBT3310573.1(COG1433) MBT3310574.1(COG1433) MBT3310575.1(COG0489) MBT3310576.1(COG1151) MBT3310577.1(nan) MBT3310578.1(nan) MBT33…	Standalone	Clade E	MAG	Bacteria	Desulfobacterota	Desulfobacteria	Desulfobacterales	SURF-7	JABHLN01	JABHLN01 sp018693105
MBT3310707.1	anaerobic carbon-monoxide dehydrogenase catalytic subunit	GCA_018648885.1	Seawater	HN379_01820	+	MBT3310706.1(COG2069) MBT3310707.1(COG1151) MBT3310708.1(COG1614) MBT3310709.1(COG1456) MBT3310710.1(COG1410) MBT3310711.1(nan) MBT3310712.1(COG1883) MBT3310713.1(nan) nan(nan)	WLP	Clade E	MAG	Bacteria	Desulfobacterota	Desulfobacteria	Desulfobacterales	SURF-7	JABHLN01	JABHLN01 sp018693105
MBT3312027.1	anaerobic carbon-monoxide dehydrogenase catalytic subunit	GCA_018648885.1	Seawater	HN379_08535	+	MBT3312009.1(nan) MBT3312010.1(nan) MBT3312011.1(nan) MBT3312012.1(COG1592) MBT3312013.1(COG1633) MBT3312014.1(COG2033) MBT3312015.1(COG1592) MBT3312016.1(COG0426) MBT3312017.1(COG1271) MBT3312018.1(COG1294) MBT3312019.1(COG1592) MBT3312020.1(COG0845) MBT3312021.1(COG0841) MBT3312022.1(COG1251) MBT3312023.1(COG1773) MBT3312024.1(COG0426) MBT3312025.1(COG1141) MBT3312026.1(COG1456) MBT3312027.1(CO…	WLP	Clade E	MAG	Bacteria	Desulfobacterota	Desulfobacteria	Desulfobacterales	SURF-7	JABHLN01	JABHLN01 sp018693105
MBT3315450.1	anaerobic carbon-monoxide dehydrogenase catalytic subunit	GCA_018648685.1	Seawater	HN390_12655	+	MBT3315449.1(COG2608) MBT3315450.1(COG1151) MBT3315451.1(COG1614) MBT3315452.1(COG1456) MBT3315453.1(COG3894) MBT3315454.1(COG1410) MBT3315455.1(COG0685) MBT3315456.1(nan) MBT3315457.1(COG3640) MBT3315458.1(COG3640) MBT3315459.1(nan)	WLP	Clade E	MAG	Bacteria	Chloroflexota	Anaerolineae	Anaerolineales	Villigracilaceae	Desulfolinea	Desulfolinea sp018648685
MBT3319957.1	anaerobic carbon-monoxide dehydrogenase catalytic subunit	GCA_018648645.1	Seawater	HN389_09365	-	MBT3319950.1(nan) MBT3319951.1(COG1122) MBT3319952.1(COG0619) MBT3319953.1(COG0310) MBT3319954.1(COG3894) MBT3319955.1(COG1456) MBT3319956.1(COG2069) MBT3319957.1(COG1151) MBT3319958.1(COG3640) MBT3319959.1(COG3640) MBT3319960.1(nan) MBT3319961.1(COG0646) MBT3319962.1(COG0329) MBT3319963.1(COG1024) MBT3319964.1(COG0427) MBT3319965.1(nan) MBT3319966.1(COG2368) MBT3319967.1(COG2895) MBT3319968.1(CO…	Incomplete acs cluster	Clade E	MAG	Bacteria	Bacillota	Clostridia	Christensenellales	SZUA-584	JABGQS01	JABGQS01 sp018648645
MBT3354086.1	anaerobic carbon-monoxide dehydrogenase catalytic subunit	GCA_018648405.1	Seawater	HN402_04145	-	MBT3354086.1(COG1151)	Standalone	Clade F	MAG	Bacteria	Planctomycetota	Brocadiia	Brocadiales	Scalinduaceae	Scalindua	Scalindua sp018648405
MBT3362176.1	anaerobic carbon-monoxide dehydrogenase catalytic subunit	GCA_018648325.1	Seawater	HN407_00710	+	MBT3362176.1(COG1151)	Standalone	Clade E	MAG	Bacteria	Chloroflexota	Dehalococcoidia	JABGRK01	JABGRK01	JABGRK01	JABGRK01 sp018648325
MBT3363989.1	anaerobic carbon-monoxide dehydrogenase catalytic subunit	GCA_018648325.1	Seawater	HN407_10085	-	MBT3363988.1(COG1246) MBT3363989.1(COG1151)	Standalone	Clade E	MAG	Bacteria	Chloroflexota	Dehalococcoidia	JABGRK01	JABGRK01	JABGRK01	JABGRK01 sp018648325
MBT3389631.1	anaerobic carbon-monoxide dehydrogenase catalytic subunit	GCA_018648225.1	Seawater	HN413_04400	+	MBT3389630.1(COG2608) MBT3389631.1(COG1151) MBT3389632.1(COG2069) MBT3389633.1(COG1456) MBT3389634.1(COG3894) MBT3389635.1(COG1410) MBT3389636.1(COG2116) MBT3389637.1(COG1522) MBT3389638.1(nan) MBT3389639.1(COG3640) MBT3389640.1(COG3640) MBT3389641.1(COG0225) nan(nan)	Incomplete acs cluster	Clade E	MAG	Bacteria	Chloroflexota	Anaerolineae	Anaerolineales	UBA11858	NIOZ-UU35	NIOZ-UU35 sp018648225
MBT3669118.1	anaerobic carbon-monoxide dehydrogenase catalytic subunit	GCA_018645425.1	Seawater	HN547_02665	+	MBT3669116.1(COG2197) MBT3669117.1(nan) MBT3669118.1(COG1151) MBT3669119.1(COG1614) MBT3669120.1(COG2905) MBT3669121.1(COG2069) MBT3669122.1(COG1456) MBT3669123.1(COG3894) MBT3669124.1(COG1410) MBT3669125.1(COG0685) MBT3669126.1(COG3640) MBT3669127.1(COG3640) MBT3669128.1(COG0378) MBT3669129.1(COG0317) MBT3669130.1(COG0303) MBT3669131.1(COG4243) MBT3669132.1(nan) MBT3669133.1(nan) MBT3669134.1(CO…	WLP	Clade E	MAG	Bacteria	Chloroflexota	Anaerolineae	Anaerolineales	UBA11579	JABJGH01	JABJGH01 sp018662365
MBT3878262.1	anaerobic carbon-monoxide dehydrogenase catalytic subunit	GCA_018655105.1	Seawater	HOF76_04305	-	MBT3878261.1(COG1670) MBT3878262.1(COG1151)	Standalone	Clade F	MAG	Bacteria	Planctomycetota	Brocadiia	Brocadiales	Scalinduaceae	Scalindua	Scalindua sp018670825
MBT3880217.1	anaerobic carbon-monoxide dehydrogenase catalytic subunit	GCA_018655105.1	Seawater	HOF76_14410	+	MBT3880217.1(COG1151) MBT3880218.1(COG1614)	WLP	Clade E	MAG	Bacteria	Planctomycetota	Brocadiia	Brocadiales	Scalinduaceae	Scalindua	Scalindua sp018670825
MBT4265763.1	anaerobic carbon-monoxide dehydrogenase catalytic subunit	GCA_018651965.1	Seawater	HOD85_16320	-	MBT4265762.1(nan) MBT4265763.1(COG1151) MBT4265764.1(COG3640) MBT4265765.1(COG3640) MBT4265766.1(nan) MBT4265767.1(COG0642) MBT4265768.1(COG5809) MBT4265769.1(COG3852) MBT4265770.1(nan)	CooC	Clade E	MAG	Bacteria	SAR324	SAR324	XYD2-FULL-50-16	JAHJRI01	JAHJRI01	JAHJRI01 sp018645005
MBT4501312.1	anaerobic carbon-monoxide dehydrogenase catalytic subunit	GCA_018656795.1	Seawater	HOC74_26510	+	MBT4501300.1(COG1846) MBT4501301.1(COG1150) MBT4501302.1(COG2048) MBT4501303.1(COG1148) MBT4501304.1(COG1908) MBT4501305.1(COG0190) MBT4501306.1(nan) MBT4501307.1(COG0685) MBT4501308.1(nan) MBT4501309.1(COG3640) MBT4501310.1(nan) MBT4501311.1(COG2069) MBT4501312.1(COG1151) MBT4501313.1(COG1614) MBT4501314.1(COG1456) MBT4501315.1(COG1410) MBT4501316.1(COG3894)	WLP	Clade E	MAG	Bacteria	Latescibacterota	UBA2968	UBA8231	UBA8231
MBT4525725.1	anaerobic carbon-monoxide dehydrogenase catalytic subunit	GCA_018657625.1	Seawater	HOC24_04170	-	MBT4525713.1(nan) MBT4525714.1(COG0760) MBT4525715.1(COG3910) MBT4525716.1(nan) MBT4525717.1(COG1410) MBT4525718.1(COG2069) MBT4525719.1(COG3640) MBT4525720.1(COG3894) MBT4525721.1(COG1456) MBT4525722.1(COG1614) MBT4525723.1(COG1034) MBT4525724.1(COG0437) MBT4525725.1(COG1151)	WLP	Clade E	MAG	Bacteria	SAR324	SAR324	XYD2-FULL-50-16	JAHJRI01	JABHWU01	JABHWU01 sp018657625
MBT4841546.1	anaerobic carbon-monoxide dehydrogenase catalytic subunit	GCA_018663785.1	Seawater	HON91_03810	-	MBT4841538.1(COG3640) MBT4841539.1(COG3640) MBT4841540.1(nan) MBT4841541.1(COG0685) MBT4841542.1(COG1410) MBT4841543.1(COG3894) MBT4841544.1(COG1456) MBT4841545.1(COG2069) MBT4841546.1(COG1151) MBT4841547.1(nan) nan(nan)	Incomplete acs cluster	Clade E	MAG	Bacteria	Chloroflexota	Anaerolineae	Anaerolineales	Villigracilaceae	Desulfolinea	Desulfolinea sp018645405
MBT5304271.1	anaerobic carbon-monoxide dehydrogenase catalytic subunit	GCA_018662645.1	Seawater	HOL31_04215	+	MBT5304271.1(COG1151) MBT5304272.1(COG3435) MBT5304273.1(COG3435) MBT5304274.1(COG0053) MBT5304275.1(nan) MBT5304276.1(COG0372)	Standalone	Clade E	MAG	Bacteria	Planctomycetota	Brocadiia	Brocadiales	Scalinduaceae	Scalindua	Scalindua sp018670825
MBT6046748.1	anaerobic carbon-monoxide dehydrogenase catalytic subunit, partial	GCA_018697755.1	Seawater	HOG49_07995	-	MBT6046748.1(COG1151) MBT6046749.1(nan) MBT6046750.1(COG3640) MBT6046751.1(COG3448) MBT6046752.1(COG0455) MBT6046753.1(COG1149) MBT6046754.1(COG1433)	Standalone	Clade E	MAG	Bacteria	Planctomycetota	Brocadiia	Brocadiales	Scalinduaceae	Scalindua	Scalindua sp018670825
MBT6337714.1	anaerobic carbon-monoxide dehydrogenase catalytic subunit	GCA_018702715.1	Seawater	HOJ48_00300	-	MBT6337707.1(COG4239) MBT6337708.1(COG4174) MBT6337709.1(COG0013) MBT6337710.1(COG0468) MBT6337711.1(COG1267) MBT6337712.1(COG1641) MBT6337713.1(COG2195) MBT6337714.1(COG1151) MBT6337715.1(nan) MBT6337716.1(COG1433) MBT6337717.1(COG1433) MBT6337718.1(COG1149) MBT6337719.1(COG1149) MBT6337720.1(nan) MBT6337721.1(COG3829) MBT6337722.1(COG1600) MBT6337723.1(COG3119) MBT6337724.1(COG1234) MBT6337725.…	Standalone	Clade E	MAG	Bacteria	Desulfobacterota	Desulfobacteria	Desulfobacterales	Desulfobacteraceae	Desulfobacula	Desulfobacula sp018702715
MBT6341645.1	anaerobic carbon-monoxide dehydrogenase catalytic subunit	GCA_018702715.1	Seawater	HOJ48_20370	+	MBT6341645.1(COG1151)	Standalone	Clade E	MAG	Bacteria	Desulfobacterota	Desulfobacteria	Desulfobacterales	Desulfobacteraceae	Desulfobacula	Desulfobacula sp018702715
MBT6499547.1	anaerobic carbon-monoxide dehydrogenase catalytic subunit	GCA_018668335.1	Seawater	HOK67_06555	-	MBT6499547.1(COG1151) MBT6499548.1(COG3640) MBT6499549.1(COG3640) MBT6499550.1(nan) MBT6499551.1(COG0642) MBT6499552.1(COG2205) nan(nan)	CooC	Clade E	MAG	Bacteria	SAR324	SAR324	XYD2-FULL-50-16	JAHJRI01	JAHJRI01	JAHJRI01 sp018645005
MBT7261745.1	anaerobic carbon-monoxide dehydrogenase catalytic subunit	GCA_018692215.1	Seawater	HN888_11570	+	MBT7261742.1(COG1433) MBT7261743.1(COG1433) MBT7261744.1(nan) MBT7261745.1(COG1151) MBT7261746.1(COG2195) MBT7261747.1(COG1641) MBT7261748.1(COG1267) MBT7261749.1(COG0468)	Standalone	Clade E	MAG	Bacteria	Desulfobacterota	Desulfobacteria	Desulfobacterales	Desulfobacteraceae	Desulfobacula	Desulfobacula sp018702715
MBT7289200.1	anaerobic carbon-monoxide dehydrogenase catalytic subunit, partial	GCA_018671315.1	Seawater	HN837_01720	+	MBT7289200.1(COG1151)	Standalone	Clade E	MAG	Bacteria	Chloroflexota	Dehalococcoidia	JABGRK01	JABGRK01	JABGRK01	JABGRK01 sp018648325
MBT7301425.1	anaerobic carbon-monoxide dehydrogenase catalytic subunit	GCA_018671075.1	Seawater	HN849_18020	+	MBT7301424.1(COG3640) MBT7301425.1(COG1151) MBT7301426.1(COG1152)	CooC	Clade E	MAG	Bacteria	Verrucomicrobiota	Lentisphaeria	Oligosphaerales	Lenti-02
MBT7592639.1	anaerobic carbon-monoxide dehydrogenase catalytic subunit	GCA_018675875.1	Seawater	HN561_16400	+	MBT7592639.1(COG1151) MBT7592640.1(COG1670)	Standalone	Clade F	MAG	Bacteria	Planctomycetota	Brocadiia	Brocadiales	Scalinduaceae	Scalindua	Scalindua sp018670825
MBT7712287.1	anaerobic carbon-monoxide dehydrogenase catalytic subunit	GCA_018676595.1	Seawater	HN745_11235	+	MBT7712283.1(COG0642) MBT7712284.1(nan) MBT7712285.1(COG3640) MBT7712286.1(COG3640) MBT7712287.1(COG1151) MBT7712288.1(COG1614)	WLP	Clade E	MAG	Bacteria	SAR324	SAR324	XYD2-FULL-50-16	JAHJRI01	JAHJRI01	JAHJRI01 sp018645005
MBT8345899.1	anaerobic carbon-monoxide dehydrogenase catalytic subunit	GCA_018678555.1	Coastal	KJO28_06300	+	MBT8345898.1(nan) MBT8345899.1(COG1151) MBT8345900.1(nan)	Standalone	Clade E	MAG	Bacteria	Desulfobacterota	Desulfobulbia	Desulfobulbales	Desulfocapsaceae	JABDQA01	JABDQA01 sp013042475
MBT8354433.1	anaerobic carbon-monoxide dehydrogenase catalytic subunit	GCA_018678515.1	Coastal	KJO60_07920	+	MBT8354432.1(nan) MBT8354433.1(COG1151) MBT8354434.1(nan)	Standalone	Clade E	MAG	Bacteria	Desulfobacterota	Desulfobulbia	Desulfobulbales	Desulfocapsaceae	JABDQA01	JABDQA01 sp013042475
MBT8356512.1	anaerobic carbon-monoxide dehydrogenase catalytic subunit	GCA_018678815.1	Coastal	KJO61_01960	+	MBT8356512.1(COG1151) MBT8356513.1(COG2873) MBT8356514.1(COG2944)	Standalone	Clade E	MAG	Bacteria	Desulfobacterota	Desulfobacteria	Desulfobacterales	JAUWMJ01	JAUWMJ01
MBT8359450.1	anaerobic carbon-monoxide dehydrogenase catalytic subunit	GCA_018678575.1	Coastal	KJO32_00745	-	MBT8359447.1(nan) MBT8359448.1(nan) MBT8359449.1(nan) MBT8359450.1(COG1151) MBT8359451.1(COG0012)	Standalone	Clade E	MAG	Bacteria	Desulfobacterota	Desulfobulbia	Desulfobulbales	Desulfocapsaceae	JABDPQ01	JABDPQ01 sp013042695
MBT8359552.1	anaerobic carbon-monoxide dehydrogenase catalytic subunit	GCA_018678575.1	Coastal	KJO32_01265	+	MBT8359550.1(COG3894) MBT8359551.1(COG2069) MBT8359552.1(COG1151)	WLP	Clade E	MAG	Bacteria	Desulfobacterota	Desulfobulbia	Desulfobulbales	Desulfocapsaceae	JABDPQ01	JABDPQ01 sp013042695
MBT8364581.1	anaerobic carbon-monoxide dehydrogenase catalytic subunit	GCA_018678655.1	Coastal	KJP23_07720	+	MBT8364581.1(COG1151)	Standalone	Clade E	MAG	Bacteria	Desulfobacterota	Desulfobacteria	Desulfobacterales	JAFDCJ01	JAFDCJ01
MBT8371604.1	anaerobic carbon-monoxide dehydrogenase catalytic subunit	GCA_018678635.1	Coastal	KJO34_11620	+	MBT8371604.1(COG1151) MBT8371605.1(COG1614) nan(nan)	WLP	Clade E	MAG	Bacteria	Desulfobacterota	Desulfobacteria	Desulfobacterales	JAFDCJ01	JAFDCJ01
MBT8506868.1	carbon monoxide dehydrogenase	GCA_018687785.1	Sediment	AZH53_00290	+	MBT8506867.1(COG1247) MBT8506868.1(COG1151) MBT8506869.1(COG3640) nan(nan)	CooC	Clade E	-	Archaea	Halobacteriota	Methanomicrobia	Methanomicrobiales	Methanomicrobiaceae	Methanovulcanius	Methanovulcanius yangii
MBU05566.1	carbon-monoxide dehydrogenase catalytic subunit	GCA_002730395.1	Seawater	CL877_06355	-	MBU05547.1(COG0090) MBU05548.1(COG0089) MBU05549.1(COG0088) MBU05550.1(COG0087) MBU05551.1(COG0051) MBU05552.1(COG0480) MBU05553.1(COG0049) MBU05554.1(COG0048) MBU05555.1(COG1466) MBU05556.1(COG4799) MBU05557.1(COG3088) MBU05558.1(COG0785) MBU05559.1(COG0526) MBU05560.1(nan) MBU05561.1(COG0746) MBU05562.1(nan) MBU05563.1(COG1410) MBU05564.1(COG1456) MBU05565.1(COG1614) MBU05566.1(COG1151) MBU0556…	WLP	Clade E	MAG	Bacteria	Chloroflexota	Dehalococcoidia	Dehalococcoidales	UBA2162	UBA2162	UBA2162 sp002335405
MBU6996067.1	CO dehydrogenase/acetyl-CoA synthase complex subunit epsilon	GCA_018992805.1	Coastal	HXS42_00305	+	MBU6996066.1(nan) MBU6996067.1(COG1152) MBU6996068.1(COG1880) MBU6996069.1(COG1614) MBU6996070.1(COG3640) MBU6996071.1(COG2069) MBU6996072.1(COG1456)	WLP	Clade A	MAG	Archaea	Methanobacteriota_B	Thermococci	Methanofastidiosales	SZ-28-30	SZ-28-30	SZ-28-30 sp018992565
MBU7010974.1	CO dehydrogenase/acetyl-CoA synthase complex subunit epsilon	GCA_019008625.1	Seawater	HXS46_09810	+	MBU7010973.1(nan) MBU7010974.1(COG1152) MBU7010975.1(COG1880) MBU7010976.1(COG1614) MBU7010977.1(COG3640) MBU7010978.1(COG2069) MBU7010979.1(COG1456) MBU7010980.1(nan) MBU7010981.1(COG1247) MBU7010982.1(COG3173)	WLP	Clade A	MAG	Archaea	Methanobacteriota_B	Thermococci	Methanofastidiosales	SZ-28-30
MBU7013640.1	CO dehydrogenase/acetyl-CoA synthase complex subunit epsilon	GCA_018992765.1	Coastal	HXS43_02315	+	MBU7013639.1(nan) MBU7013640.1(COG1152) MBU7013641.1(COG1880) MBU7013642.1(COG1614) MBU7013643.1(COG3640) MBU7013644.1(COG2069) MBU7013645.1(COG1456) MBU7013646.1(nan)	WLP	Clade A	MAG	Archaea	Methanobacteriota_B	Thermococci	Methanofastidiosales	SZ-28-30	SZ-28-30	SZ-28-30 sp018992685
MBU7018341.1	CO dehydrogenase/acetyl-CoA synthase complex subunit epsilon	GCA_019008885.1	Coastal	HXS44_12595	-	MBU7018335.1(nan) MBU7018336.1(COG1456) MBU7018337.1(COG2069) MBU7018338.1(COG3640) MBU7018339.1(COG1614) MBU7018340.1(COG1880) MBU7018341.1(COG1152)	WLP	Clade A	MAG	Archaea	Methanobacteriota_B	Thermococci	Methanofastidiosales	SZ-28-30
MBU7024528.1	CO dehydrogenase/acetyl-CoA synthase complex subunit epsilon	GCA_018992465.1	Coastal	HXS40_10220	+	MBU7024528.1(COG1152) MBU7024529.1(COG1880)	WLP	Clade A	MAG	Archaea	Methanobacteriota_B	Thermococci	Methanofastidiosales	SZ-28-30	SZ-28-30
MBU7042407.1	CO dehydrogenase/acetyl-CoA synthase complex subunit epsilon	GCA_019008505.1	Seawater	HXS47_02355	-	MBU7042401.1(nan) MBU7042402.1(COG1456) MBU7042403.1(COG2069) MBU7042404.1(COG3640) MBU7042405.1(COG1614) MBU7042406.1(COG1880) MBU7042407.1(COG1152) MBU7042408.1(nan)	WLP	Clade A	MAG	Archaea	Methanobacteriota_B	Thermococci	Methanofastidiosales	SZ-28-30
MBU8850045.1	anaerobic carbon-monoxide dehydrogenase catalytic subunit	GCA_019038775.1	Sediment	KOO64_10925	-	MBU8850045.1(COG1151)	Standalone	Clade E	MAG	Bacteria	Desulfobacterota	Desulfobacteria	Desulfobacterales	Desulfobacteraceae	Desulfobacula	Desulfobacula sp019038815
MBU8911191.1	anaerobic carbon-monoxide dehydrogenase catalytic subunit	GCA_019038815.1	Sediment	KOO65_07975	+	MBU8911187.1(COG0834) MBU8911188.1(COG0765) MBU8911189.1(COG1126) MBU8911190.1(COG0491) MBU8911191.1(COG1151)	Standalone	Clade E	MAG	Bacteria	Desulfobacterota	Desulfobacteria	Desulfobacterales	Desulfobacteraceae	Desulfobacula	Desulfobacula sp019038815
MBU8913766.1	anaerobic carbon-monoxide dehydrogenase catalytic subunit	GCA_019038705.1	Sediment	KOO61_07045	+	MBU8913765.1(COG3640) MBU8913766.1(COG1151) MBU8913767.1(COG0437) MBU8913768.1(COG1614) MBU8913769.1(COG1456) MBU8913770.1(COG3894) MBU8913771.1(COG3640)	WLP	Clade E	MAG	Bacteria	Spirochaetota	Spirochaetia	DSM-27196	SLST01	JAHOYX01	JAHOYX01 sp019038705
MBW1608454.1	anaerobic carbon-monoxide dehydrogenase catalytic subunit	GCA_019306195.1	Hydrothermal Vent	JRJ74_10210	+	MBW1608454.1(COG1151) MBW1608455.1(COG1614) MBW1608456.1(COG1456)	WLP	Clade E	MAG	Bacteria	Desulfobacterota	Desulfobacteria	Desulfobacterales	UBA11574	JAAXQD01	JAAXQD01 sp012974475
MBW1612442.1	anaerobic carbon-monoxide dehydrogenase catalytic subunit	GCA_019306145.1	Hydrothermal Vent	JRJ57_00385	+	MBW1612441.1(COG2069) MBW1612442.1(COG1151) MBW1612443.1(COG1614) MBW1612444.1(COG1456) MBW1612445.1(COG1410)	WLP	Clade E	MAG	Bacteria	Desulfobacterota	DSM-4660	Desulfatiglandales	B25-G16	B33-G16	B33-G16 sp003646875
MBW1616880.1	anaerobic carbon-monoxide dehydrogenase catalytic subunit	GCA_019306185.1	Hydrothermal Vent	JRJ49_10195	-	MBW1616879.1(COG1152) MBW1616880.1(COG1151) MBW1616881.1(COG2069)	WLP	Clade E	MAG	Bacteria	Desulfobacterota	Desulfobacteria	Desulfobacterales	JAFDMD01	JAFDMD01	JAFDMD01 sp019306185
MBW1635576.1	anaerobic carbon-monoxide dehydrogenase catalytic subunit	GCA_019306075.1	Hydrothermal Vent	JRJ68_04805	+	MBW1635575.1(COG2069) MBW1635576.1(COG1151) MBW1635577.1(COG1614) MBW1635578.1(COG1456) MBW1635579.1(COG1410) MBW1635580.1(nan) MBW1635581.1(COG3640) MBW1635582.1(nan) MBW1635583.1(nan) MBW1635584.1(nan)	WLP	Clade E	MAG	Bacteria	Desulfobacterota	Desulfobulbia	Desulfobulbales	Desulfocapsaceae	Desulfomarina	Desulfomarina sp019306075
MBW1641772.1	anaerobic carbon-monoxide dehydrogenase catalytic subunit	GCA_019306095.1	Hydrothermal Vent	JRJ76_02925	+	MBW1641771.1(nan) MBW1641772.1(COG1151) MBW1641773.1(COG1331)	Standalone	Clade E	MAG	Bacteria	Desulfobacterota	Desulfobacteria	Desulfobacterales	JAABPS01	JAABPS01	JAABPS01 sp019309685
MBW1644967.1	anaerobic carbon-monoxide dehydrogenase catalytic subunit	GCA_019306045.1	Hydrothermal Vent	JRJ56_01385	+	MBW1644964.1(COG1490) MBW1644965.1(COG0396) MBW1644966.1(COG0719) MBW1644967.1(COG1151) MBW1644968.1(COG0442)	Standalone	Clade E	MAG	Bacteria	Desulfobacterota	Anaeroferrophillalia	Anaeroferrophillales	Anaeroferrophillaceae	JAFDMG01	JAFDMG01 sp019306045
MBW1645619.1	anaerobic carbon-monoxide dehydrogenase catalytic subunit	GCA_019306045.1	Hydrothermal Vent	JRJ56_04720	+	MBW1645616.1(nan) MBW1645617.1(COG1251) MBW1645618.1(COG0437) MBW1645619.1(COG1151) MBW1645620.1(COG3807) MBW1645621.1(COG1994) MBW1645622.1(COG0180) MBW1645623.1(COG1354) MBW1645624.1(COG1386) MBW1645625.1(COG1187)	FNOR	Clade E	MAG	Bacteria	Desulfobacterota	Anaeroferrophillalia	Anaeroferrophillales	Anaeroferrophillaceae	JAFDMG01	JAFDMG01 sp019306045
MBW1647560.1	anaerobic carbon-monoxide dehydrogenase catalytic subunit	GCA_019306245.1	Hydrothermal Vent	JRJ72_05540	+	MBW1647558.1(COG0427) MBW1647559.1(COG2069) MBW1647560.1(COG1151) MBW1647561.1(COG1614) MBW1647562.1(COG1456) MBW1647563.1(COG1410) MBW1647564.1(COG0574) MBW1647565.1(COG0057) MBW1647566.1(COG1396) MBW1647567.1(COG0038)	WLP	Clade E	MAG	Bacteria	Desulfobacterota	Desulfobacteria	Desulfobacterales	UBA2174	UBA2174	UBA2174 sp011042305
MBW1649601.1	anaerobic carbon-monoxide dehydrogenase catalytic subunit	GCA_019306065.1	Hydrothermal Vent	JRJ44_02765	-	MBW1649590.1(COG2414) MBW1649591.1(COG0589) MBW1649592.1(COG0744) MBW1649593.1(COG2095) MBW1649594.1(nan) MBW1649595.1(nan) MBW1649596.1(COG1106) MBW1649597.1(nan) MBW1649598.1(COG1410) MBW1649599.1(COG1456) MBW1649600.1(COG1614) MBW1649601.1(COG1151) MBW1649602.1(COG2069)	WLP	Clade E	MAG	Bacteria	Desulfobacterota	Desulfobacteria	Desulfobacterales	JAFDMD01	JAFDMD01	JAFDMD01 sp019306065
MBW1671410.1	anaerobic carbon-monoxide dehydrogenase catalytic subunit	GCA_019306545.1	Hydrothermal Vent	JRJ40_08405	-	MBW1671410.1(COG1151) nan(nan)	Standalone	Clade E	MAG	Bacteria	Desulfobacterota	Dissulfuribacteria	Dissulfuribacterales	UBA3076	UBA3076	UBA3076 sp019310825
MBW1673556.1	anaerobic carbon-monoxide dehydrogenase catalytic subunit, partial	GCA_019306585.1	Hydrothermal Vent	JRJ45_07885	+	MBW1673556.1(COG1151) MBW1673557.1(COG1614)	WLP	Clade E	MAG	Bacteria	Desulfobacterota	DSM-4660	Desulfatiglandales	B25-G16	B33-G16
MBW1675312.1	anaerobic carbon-monoxide dehydrogenase catalytic subunit	GCA_019306295.1	Hydrothermal Vent	JRJ79_01620	-	MBW1675296.1(COG2069) MBW1675297.1(COG0685) MBW1675298.1(nan) MBW1675299.1(COG5002) MBW1675300.1(COG0745) MBW1675301.1(COG3706) MBW1675302.1(COG0685) MBW1675303.1(nan) MBW1675304.1(COG0493) MBW1675305.1(COG1908) MBW1675306.1(COG1148) MBW1675307.1(COG0685) MBW1675308.1(nan) MBW1675309.1(COG1150) MBW1675310.1(COG1908) MBW1675311.1(COG1148) MBW1675312.1(COG1151) MBW1675313.1(COG0190) nan(nan)	Incomplete acs cluster	Clade E	MAG	Bacteria	Desulfobacterota	Desulfobacteria	C00003060	C00003060	JAFDKF01	JAFDKF01 sp019307135
MBW1684037.1	anaerobic carbon-monoxide dehydrogenase catalytic subunit	GCA_019306625.1	Hydrothermal Vent	JRS35_03145	-	MBW1684035.1(COG1456) MBW1684036.1(COG1614) MBW1684037.1(COG1151) MBW1684038.1(COG3640) MBW1684039.1(nan) MBW1684040.1(nan) MBW1684041.1(COG3640)	WLP	Clade E	MAG	Bacteria	Myxococcota_A	UBA9160	UBA9160	SMWR01
MBW1687086.1	anaerobic carbon-monoxide dehydrogenase catalytic subunit	GCA_019306625.1	Hydrothermal Vent	JRS35_18710	+	MBW1687083.1(COG3640) MBW1687084.1(COG2069) MBW1687085.1(COG1410) MBW1687086.1(COG1151)	WLP	Clade E	MAG	Bacteria	Myxococcota_A	UBA9160	UBA9160	SMWR01
MBW1695747.1	anaerobic carbon-monoxide dehydrogenase catalytic subunit	GCA_019306465.1	Hydrothermal Vent	JRK26_02995	+	MBW1695737.1(COG3845) MBW1695738.1(COG4603) MBW1695739.1(COG1079) MBW1695740.1(COG1744) MBW1695741.1(COG1653) MBW1695742.1(COG1175) MBW1695743.1(COG0395) MBW1695744.1(COG3852) MBW1695745.1(COG2204) MBW1695746.1(COG2814) MBW1695747.1(COG1151) MBW1695748.1(COG1765) MBW1695749.1(COG0205) MBW1695750.1(COG4191) MBW1695751.1(COG2204) MBW1695752.1(COG1913)	Standalone	Clade E	MAG	Bacteria	Desulfobacterota	Desulfobacteria	Desulfobacterales	SURF-15	JAFDFZ01	JAFDFZ01 sp019309565
MBW1696029.1	anaerobic carbon-monoxide dehydrogenase catalytic subunit	GCA_019306465.1	Hydrothermal Vent	JRK26_04435	-	MBW1696019.1(COG0564) MBW1696020.1(COG1329) MBW1696021.1(COG3808) MBW1696022.1(COG0193) MBW1696023.1(COG1825) MBW1696024.1(COG0462) MBW1696025.1(COG1947) MBW1696026.1(COG0265) MBW1696027.1(nan) MBW1696028.1(COG0111) MBW1696029.1(COG1151)	Standalone	Clade E	MAG	Bacteria	Desulfobacterota	Desulfobacteria	Desulfobacterales	SURF-15	JAFDFZ01	JAFDFZ01 sp019309565
MBW1711521.1	anaerobic carbon-monoxide dehydrogenase catalytic subunit	GCA_019306355.1	Hydrothermal Vent	JRJ59_00010	-	MBW1711520.1(COG1152) MBW1711521.1(COG1151) nan(nan)	Standalone	Clade E	MAG	Bacteria	Desulfobacterota	Desulfarculia	G963662305	G963662305
MBW1718259.1	anaerobic carbon-monoxide dehydrogenase catalytic subunit	GCA_019306525.1	Hydrothermal Vent	JRJ43_01660	-	MBW1718259.1(COG1151) MBW1718260.1(COG0190) MBW1718261.1(COG0464) MBW1718262.1(COG2855)	One Carbon Pool	Clade E	MAG	Bacteria	Desulfobacterota	Dissulfuribacteria	Dissulfuribacterales	UBA3076	UBA3076	UBA3076 sp019310825
MBW1721677.1	anaerobic carbon-monoxide dehydrogenase catalytic subunit	GCA_019306415.1	Hydrothermal Vent	JRJ78_06405	+	MBW1721675.1(COG3640) MBW1721676.1(COG2069) MBW1721677.1(COG1151) MBW1721678.1(COG1614) MBW1721679.1(COG1456) MBW1721680.1(COG1410) MBW1721681.1(COG0489) MBW1721682.1(nan) MBW1721683.1(nan) MBW1721684.1(nan)	WLP	Clade E	MAG	Bacteria	Desulfobacterota	DSM-4660	Desulfatiglandales	JAFDEE01	JAFDEE01	JAFDEE01 sp019310525
MBW1724048.1	anaerobic carbon-monoxide dehydrogenase catalytic subunit	GCA_019306665.1	Hydrothermal Vent	JRJ33_01465	-	MBW1724046.1(COG1251) MBW1724047.1(COG0437) MBW1724048.1(COG1151)	FNOR	Clade F	MAG	Bacteria	Desulfobacterota	Desulfobacteria	Desulfobacterales	UBA11574	JAAXQD01	JAAXQD01 sp019314155
MBW1731483.1	anaerobic carbon-monoxide dehydrogenase catalytic subunit	GCA_019306325.1	Hydrothermal Vent	JRJ75_11425	+	MBW1731480.1(COG0822) MBW1731481.1(COG1251) MBW1731482.1(COG0437) MBW1731483.1(COG1151) MBW1731484.1(COG1816) MBW1731485.1(nan) MBW1731486.1(COG4235) MBW1731487.1(COG2885)	FNOR	Clade E	MAG	Bacteria	Desulfobacterota	DSM-4660	Desulfatiglandales	Desulfatiglandaceae	B111-G9	B111-G9 sp003646865
MBW1733134.1	anaerobic carbon-monoxide dehydrogenase catalytic subunit	GCA_019306455.1	Hydrothermal Vent	JRJ71_01860	+	MBW1733132.1(COG3640) MBW1733133.1(COG2069) MBW1733134.1(COG1151) MBW1733135.1(COG1614) MBW1733136.1(COG1456) MBW1733137.1(COG1410) MBW1733138.1(COG0489) MBW1733139.1(COG2205)	WLP	Clade E	MAG	Bacteria	Desulfobacterota	DSM-4660	Desulfatiglandales	Desulfatiglandaceae	Desulfacyla	Desulfacyla sp011051075
MBW1750335.1	anaerobic carbon-monoxide dehydrogenase catalytic subunit, partial	GCA_019306765.1	Hydrothermal Vent	JRJ37_06510	-	MBW1750335.1(COG1151) MBW1750336.1(COG0362)	Standalone	Clade E	MAG	Bacteria	Desulfobacterota	Desulfobulbia	Desulfobulbales	Desulfobulbaceae	Desulfobulbus_C
MBW1759403.1	anaerobic carbon-monoxide dehydrogenase catalytic subunit	GCA_019306965.1	Hydrothermal Vent	JRI88_03625	-	MBW1759402.1(COG1251) MBW1759403.1(COG1151) MBW1759404.1(COG0437)	FNOR	Clade E	MAG	Bacteria	Desulfobacterota	Desulfobacteria	Desulfobacterales	JAFDHS01	JAFDHS01	JAFDHS01 sp019308655
MBW1763790.1	anaerobic carbon-monoxide dehydrogenase catalytic subunit	GCA_019306985.1	Hydrothermal Vent	JRJ23_03470	+	MBW1763784.1(COG3829) MBW1763785.1(nan) MBW1763786.1(COG1592) MBW1763787.1(COG2077) MBW1763788.1(COG2033) MBW1763789.1(COG1592) MBW1763790.1(COG1151) MBW1763791.1(nan)	Standalone	Clade E	MAG	Bacteria	Desulfobacterota	DSM-4660	Desulfatiglandales	HGW-15	JAFDJA01	JAFDJA01 sp019307745
MBW1769786.1	anaerobic carbon-monoxide dehydrogenase catalytic subunit	GCA_019306885.1	Hydrothermal Vent	JRJ17_01225	-	MBW1769785.1(COG1148) MBW1769786.1(COG1151) MBW1769787.1(COG0190) MBW1769788.1(COG2759)	One Carbon Pool	Clade E	MAG	Bacteria	Desulfobacterota	Desulfobacteria	C00003060	C00003060	JAFDFO01
MBW1776008.1	anaerobic carbon-monoxide dehydrogenase catalytic subunit	GCA_019306905.1	Hydrothermal Vent	JRJ54_00165	-	MBW1776004.1(nan) MBW1776005.1(COG1410) MBW1776006.1(COG1456) MBW1776007.1(COG1614) MBW1776008.1(COG1151) MBW1776009.1(COG3894) MBW1776010.1(COG1247) nan(nan)	WLP	Clade E	MAG	Bacteria	Desulfobacterota	Desulfobacteria	Desulfobacterales	UBA2156	GCA-002779465	GCA-002779465 sp019309485
MBW1779530.1	anaerobic carbon-monoxide dehydrogenase catalytic subunit	GCA_019306845.1	Hydrothermal Vent	JRL30_02210	+	MBW1779528.1(COG0735) MBW1779529.1(nan) MBW1779530.1(COG1151) MBW1779531.1(COG2226) MBW1779532.1(COG1538) MBW1779533.1(COG1566) MBW1779534.1(COG2274) MBW1779535.1(COG2274) MBW1779536.1(COG0683) MBW1779537.1(COG1032) MBW1779538.1(COG1032) MBW1779539.1(COG1032) MBW1779540.1(COG1032)	Standalone	Clade E	MAG	Bacteria	Desulfobacterota	DSM-4660	Desulfatiglandales	Desulfatiglandaceae	AUK324
MBW1785812.1	anaerobic carbon-monoxide dehydrogenase catalytic subunit	GCA_019306825.1	Hydrothermal Vent	JRK53_04215	-	MBW1785806.1(COG2227) MBW1785807.1(COG1664) MBW1785808.1(COG1633) MBW1785809.1(COG0607) MBW1785810.1(COG3852) MBW1785811.1(COG1773) MBW1785812.1(COG1151) MBW1785813.1(nan) MBW1785814.1(nan) MBW1785815.1(COG0426) MBW1785816.1(nan) MBW1785817.1(COG1592) MBW1785818.1(COG2033) MBW1785819.1(COG2077) MBW1785820.1(COG0735) MBW1785821.1(COG1773) MBW1785822.1(COG1773) MBW1785823.1(COG0426) MBW1785824.1(CO…	Standalone	Clade E	MAG	Bacteria	Desulfobacterota	DSM-4660	Desulfatiglandales	Desulfatiglandaceae	JAFDKD01	JAFDKD01 sp019307165
MBW1790819.1	anaerobic carbon-monoxide dehydrogenase catalytic subunit	GCA_019307025.1	Hydrothermal Vent	JRJ14_00910	+	MBW1790816.1(COG2759) MBW1790817.1(COG2804) MBW1790818.1(COG0190) MBW1790819.1(COG1151) MBW1790820.1(COG0685)	One Carbon Pool	Clade E	MAG	Bacteria	Desulfobacterota	Desulfobulbia	Desulfobulbales	SURF-16	Desulfobia
MBW1807388.1	anaerobic carbon-monoxide dehydrogenase catalytic subunit	GCA_019307065.1	Hydrothermal Vent	JRJ87_04280	-	MBW1807379.1(COG0112) MBW1807380.1(COG1413) MBW1807381.1(nan) MBW1807382.1(COG2135) MBW1807383.1(COG3640) MBW1807384.1(nan) MBW1807385.1(COG1410) MBW1807386.1(COG1456) MBW1807387.1(COG1614) MBW1807388.1(COG1151) MBW1807389.1(COG2069) MBW1807390.1(nan) MBW1807391.1(COG3640) MBW1807392.1(COG0190)	WLP	Clade E	MAG	Bacteria	Myxococcota	B64-G9	B64-G9	B64-G9	JAFDKH01	JAFDKH01 sp019307065
MBW1816970.1	anaerobic carbon-monoxide dehydrogenase catalytic subunit	GCA_019307165.1	Hydrothermal Vent	JRJ60_07400	-	MBW1816964.1(COG2227) MBW1816965.1(COG1664) MBW1816966.1(COG1633) MBW1816967.1(COG0607) MBW1816968.1(COG3852) MBW1816969.1(COG1773) MBW1816970.1(COG1151) MBW1816971.1(nan) MBW1816972.1(nan) MBW1816973.1(COG0426) MBW1816974.1(nan) MBW1816975.1(COG1592)	Standalone	Clade E	MAG	Bacteria	Desulfobacterota	DSM-4660	Desulfatiglandales	Desulfatiglandaceae	JAFDKD01	JAFDKD01 sp019307165
MBW1827291.1	anaerobic carbon-monoxide dehydrogenase catalytic subunit	GCA_019307125.1	Hydrothermal Vent	JRI78_09990	+	MBW1827291.1(COG1151)	Standalone	Clade E	MAG	Bacteria	Desulfobacterota	Desulfobacteria	Desulfobacterales	UBA11574	JAAXQD01	JAAXQD01 sp012974475
MBW1828821.1	anaerobic carbon-monoxide dehydrogenase catalytic subunit	GCA_019307205.1	Hydrothermal Vent	JRI74_05320	+	MBW1828820.1(nan) MBW1828821.1(COG1151) MBW1828822.1(COG1152)	Standalone	Clade E	MAG	Bacteria	Desulfobacterota	DSM-4660	Desulfatiglandales	Desulfatiglandaceae
MBW1829133.1	anaerobic carbon-monoxide dehydrogenase catalytic subunit	GCA_019307205.1	Hydrothermal Vent	JRI74_06905	+	MBW1829133.1(COG1151) MBW1829134.1(COG1152)	Standalone	Clade E	MAG	Bacteria	Desulfobacterota	DSM-4660	Desulfatiglandales	Desulfatiglandaceae
MBW1837712.1	anaerobic carbon-monoxide dehydrogenase catalytic subunit	GCA_019307305.1	Hydrothermal Vent	JRI99_12380	-	MBW1837712.1(COG1151)	Standalone	Clade E	MAG	Bacteria	Desulfobacterota	Desulfobacteria	Desulfobacterales	JAFDFH01	JAFDFH01	JAFDFH01 sp019309945
MBW1841927.1	anaerobic carbon-monoxide dehydrogenase catalytic subunit	GCA_019307325.1	Hydrothermal Vent	JRI75_09060	+	MBW1841925.1(COG1433) MBW1841926.1(COG1433) MBW1841927.1(COG1151) MBW1841928.1(COG5561) MBW1841929.1(COG0489) MBW1841930.1(nan) MBW1841931.1(COG1149) MBW1841932.1(COG1149) MBW1841933.1(nan)	Standalone	Clade E	MAG	Bacteria	Desulfobacterota	Desulfobacteria	Desulfobacterales	UBA11574
MBW1853463.1	anaerobic carbon-monoxide dehydrogenase catalytic subunit	GCA_019307285.1	Hydrothermal Vent	JRJ00_02085	-	MBW1853458.1(COG4887) MBW1853459.1(COG2191) MBW1853460.1(COG0365) MBW1853461.1(nan) MBW1853462.1(nan) MBW1853463.1(COG1151) MBW1853464.1(nan) MBW1853465.1(COG1237)	Standalone	Clade E	MAG	Bacteria	Desulfobacterota	WTBG01	WTBG01	WTBG01	JAZFSJ01
MBW1857562.1	anaerobic carbon-monoxide dehydrogenase catalytic subunit	GCA_019307405.1	Hydrothermal Vent	JRI42_04705	+	MBW1857562.1(COG1151) MBW1857563.1(COG1152)	Standalone	Clade E	MAG	Bacteria	Desulfobacterota	DSM-4660	Desulfatiglandales	B25-G16	B33-G16
MBW1860434.1	anaerobic carbon-monoxide dehydrogenase catalytic subunit	GCA_019307425.1	Hydrothermal Vent	JRI70_10295	+	MBW1860434.1(COG1151)	Standalone	Clade E	MAG	Bacteria	Desulfobacterota	Desulfobacteria	C00003060	C00003060	JAFDFO01	JAFDFO01 sp019309815
MBW1868100.1	anaerobic carbon-monoxide dehydrogenase catalytic subunit	GCA_019307475.1	Hydrothermal Vent	JRI73_02140	+	MBW1868097.1(COG1150) MBW1868098.1(COG0543) MBW1868099.1(nan) MBW1868100.1(COG1151) MBW1868101.1(COG0437)	Heterodisulfide reductase	Clade F	MAG	Bacteria	Desulfobacterota	DSM-4660	Desulfatiglandales	Desulfatiglandaceae	Desulfacyla
MBW1869182.1	anaerobic carbon-monoxide dehydrogenase catalytic subunit	GCA_019307475.1	Hydrothermal Vent	JRI73_07775	-	MBW1869181.1(COG1614) MBW1869182.1(COG1151) MBW1869183.1(nan)	WLP	Clade E	MAG	Bacteria	Desulfobacterota	DSM-4660	Desulfatiglandales	Desulfatiglandaceae	Desulfacyla
MBW1895433.1	anaerobic carbon-monoxide dehydrogenase catalytic subunit	GCA_019307715.1	Hydrothermal Vent	JRI47_00090	-	MBW1895431.1(COG0493) MBW1895432.1(COG0493) MBW1895433.1(COG1151) MBW1895434.1(COG0190) MBW1895435.1(COG1148) MBW1895436.1(COG2759) MBW1895437.1(COG2204)	One Carbon Pool	Clade E	MAG	Bacteria	Desulfobacterota	Desulfobacteria	C00003060	C00003060	JAFDFO01
MBW1898199.1	anaerobic carbon-monoxide dehydrogenase catalytic subunit	GCA_019307785.1	Hydrothermal Vent	JRI61_03980	-	MBW1898198.1(COG1251) MBW1898199.1(COG1151) MBW1898200.1(COG0731)	FNOR	Clade E	MAG	Bacteria	Desulfobacterota	Desulfobacteria	Desulfobacterales	SURF-7	JAQYVL01	JAQYVL01 sp030145525
MBW1914624.1	anaerobic carbon-monoxide dehydrogenase catalytic subunit	GCA_019307745.1	Hydrothermal Vent	JRI86_06765	-	MBW1914622.1(nan) MBW1914623.1(nan) MBW1914624.1(COG1151) MBW1914625.1(COG1149) MBW1914626.1(COG0822) MBW1914627.1(COG4753) MBW1914628.1(COG1433) MBW1914629.1(COG1433) MBW1914630.1(COG1149) MBW1914631.1(COG1149) MBW1914632.1(COG0822) MBW1914633.1(nan) MBW1914634.1(COG5561) MBW1914635.1(COG0489) MBW1914636.1(COG1433) MBW1914637.1(COG1433) MBW1914638.1(COG3852)	Standalone	Clade E	MAG	Bacteria	Desulfobacterota	DSM-4660	Desulfatiglandales	HGW-15	JAFDJA01	JAFDJA01 sp019307745
MBW1915748.1	anaerobic carbon-monoxide dehydrogenase catalytic subunit	GCA_019307745.1	Hydrothermal Vent	JRI86_12575	+	MBW1915746.1(COG3640) MBW1915747.1(COG2069) MBW1915748.1(COG1151) MBW1915749.1(COG1456) MBW1915750.1(COG1410) nan(nan)	Incomplete acs cluster	Clade E	MAG	Bacteria	Desulfobacterota	DSM-4660	Desulfatiglandales	HGW-15	JAFDJA01	JAFDJA01 sp019307745
MBW1916554.1	anaerobic carbon-monoxide dehydrogenase catalytic subunit	GCA_019307865.1	Hydrothermal Vent	JRI57_00820	-	MBW1916551.1(COG1410) MBW1916552.1(COG1456) MBW1916553.1(COG1614) MBW1916554.1(COG1151) MBW1916555.1(COG2069) MBW1916627.1(COG4105) MBW1916628.1(COG0492) MBW1916629.1(COG3118) MBW1916630.1(COG1034) MBW1916631.1(COG1151) MBW1916632.1(COG1142)	WLP	Clade E	MAG	Bacteria	Desulfobacterota	Desulfobaccia	Desulfobaccales	Desulfobaccaceae	Desulfobacca_B	Desulfobacca_B sp019309545
MBW1916631.1	anaerobic carbon-monoxide dehydrogenase catalytic subunit	GCA_019307865.1	Hydrothermal Vent	JRI57_01210	-	MBW1916551.1(COG1410) MBW1916552.1(COG1456) MBW1916553.1(COG1614) MBW1916554.1(COG1151) MBW1916555.1(COG2069) MBW1916627.1(COG4105) MBW1916628.1(COG0492) MBW1916629.1(COG3118) MBW1916630.1(COG1034) MBW1916631.1(COG1151) MBW1916632.1(COG1142)	WLP	Clade E	MAG	Bacteria	Desulfobacterota	Desulfobaccia	Desulfobaccales	Desulfobaccaceae	Desulfobacca_B	Desulfobacca_B sp019309545
MBW1918148.1	anaerobic carbon-monoxide dehydrogenase catalytic subunit	GCA_019307865.1	Hydrothermal Vent	JRI57_09065	-	MBW1918142.1(nan) MBW1918143.1(COG1555) MBW1918144.1(COG0119) MBW1918145.1(COG0527) MBW1918146.1(nan) MBW1918147.1(COG2003) MBW1918148.1(COG1151)	Standalone	Clade E	MAG	Bacteria	Desulfobacterota	Desulfobaccia	Desulfobaccales	Desulfobaccaceae	Desulfobacca_B	Desulfobacca_B sp019309545
MBW1922413.1	anaerobic carbon-monoxide dehydrogenase catalytic subunit	GCA_019307945.1	Hydrothermal Vent	JRJ35_02965	+	MBW1922411.1(COG3640) MBW1922412.1(COG2069) MBW1922413.1(COG1151) MBW1922414.1(COG1614) MBW1922415.1(COG1456) MBW1922416.1(COG1410) MBW1922417.1(COG0489) MBW1922418.1(COG5000) MBW1922419.1(COG3202)	WLP	Clade E	MAG	Bacteria	Desulfobacterota	DSM-4660	Desulfatiglandales	Desulfatiglandaceae	B17-G16	B17-G16 sp003646975
MBW1930874.1	anaerobic carbon-monoxide dehydrogenase catalytic subunit	GCA_019307815.1	Hydrothermal Vent	JRJ13_17235	+	MBW1930872.1(COG0735) MBW1930873.1(nan) MBW1930874.1(COG1151) MBW1930875.1(COG5809)	Standalone	Clade E	MAG	Bacteria	Desulfobacterota	DSM-4660	Desulfatiglandales	Desulfatiglandaceae	B111-G9	B111-G9 sp003646865
MBW1938901.1	anaerobic carbon-monoxide dehydrogenase catalytic subunit	GCA_019307905.1	Hydrothermal Vent	JRI67_09130	+	MBW1938899.1(COG0464) MBW1938900.1(COG0190) MBW1938901.1(COG1151) nan(nan)	One Carbon Pool	Clade E	MAG	Bacteria	Desulfobacterota	Dissulfuribacteria	Dissulfuribacterales	UBA3076	UBA3076	UBA3076 sp019310825
MBW1945099.1	anaerobic carbon-monoxide dehydrogenase catalytic subunit	GCA_019307805.1	Hydrothermal Vent	JRJ51_20025	-	MBW1945099.1(COG1151) MBW1945100.1(nan) MBW1945101.1(nan)	Standalone	Clade E	MAG	Bacteria	Desulfobacterota	DSM-4660	Desulfatiglandales	HGW-15	JAFDIX01	JAFDIX01 sp019307805
MBW1952992.1	anaerobic carbon-monoxide dehydrogenase catalytic subunit	GCA_019308085.1	Hydrothermal Vent	JRI66_07910	+	MBW1952991.1(COG1142) MBW1952992.1(COG1151) MBW1952993.1(COG1034) MBW1952994.1(COG3118) MBW1952995.1(COG0492) MBW1952996.1(COG4105)	CooF	Clade E	MAG	Bacteria	Desulfobacterota	Desulfobaccia	Desulfobaccales	Desulfobaccaceae	Desulfobacca_B	Desulfobacca_B sp019309545
MBW1953035.1	anaerobic carbon-monoxide dehydrogenase catalytic subunit	GCA_019308085.1	Hydrothermal Vent	JRI66_08125	-	MBW1953030.1(COG1555) MBW1953031.1(COG0119) MBW1953032.1(COG0527) MBW1953033.1(nan) MBW1953034.1(COG2003) MBW1953035.1(COG1151)	Standalone	Clade E	MAG	Bacteria	Desulfobacterota	Desulfobaccia	Desulfobaccales	Desulfobaccaceae	Desulfobacca_B	Desulfobacca_B sp019309545
MBW1970680.1	anaerobic carbon-monoxide dehydrogenase catalytic subunit	GCA_019308125.1	Hydrothermal Vent	JRI82_14525	+	MBW1970680.1(COG1151) MBW1970681.1(COG1152)	Standalone	Clade E	MAG	Bacteria	Desulfobacterota	Desulfobacteria	Desulfobacterales	UBA11574	JAAXQD01	JAAXQD01 sp012974475
MBW1972383.1	anaerobic carbon-monoxide dehydrogenase catalytic subunit	GCA_019308145.1	Hydrothermal Vent	JRI44_06065	-	MBW1972383.1(COG1151)	Standalone	Clade E	MAG	Bacteria	Desulfobacterota	JAFDIG01	JAFDIG01	JAFDIG01	JAFDIG01	JAFDIG01 sp019308145
MBW1974865.1	anaerobic carbon-monoxide dehydrogenase catalytic subunit	GCA_019308245.1	Hydrothermal Vent	JRI45_04750	+	MBW1974863.1(COG0621) MBW1974864.1(COG1259) MBW1974865.1(COG1151) MBW1974866.1(COG1001) MBW1974867.1(COG0491) MBW1974868.1(COG0350)	Standalone	Clade E	MAG	Bacteria	Desulfobacterota	Syntrophobacteria	Syntrophobacterales	Thermodesulforhabdaceae	JAFDGW01	JAFDGW01 sp019309115
MBW1975383.1	anaerobic carbon-monoxide dehydrogenase catalytic subunit	GCA_019308245.1	Hydrothermal Vent	JRI45_07405	-	MBW1975378.1(COG2301) MBW1975379.1(COG0574) MBW1975380.1(COG1410) MBW1975381.1(COG1456) MBW1975382.1(COG1614) MBW1975383.1(COG1151) MBW1975384.1(COG2069) MBW1975385.1(nan) MBW1975386.1(nan)	WLP	Clade E	MAG	Bacteria	Desulfobacterota	Syntrophobacteria	Syntrophobacterales	Thermodesulforhabdaceae	JAFDGW01	JAFDGW01 sp019309115
MBW1981153.1	anaerobic carbon-monoxide dehydrogenase catalytic subunit	GCA_019308175.1	Hydrothermal Vent	JRJ12_08010	-	MBW1981146.1(COG1104) MBW1981147.1(COG0822) MBW1981148.1(COG5561) MBW1981149.1(COG2226) MBW1981150.1(COG5891) MBW1981151.1(COG4805) MBW1981152.1(COG1251) MBW1981153.1(COG1151) MBW1981154.1(COG0437) MBW1981155.1(COG1463) MBW1981156.1(COG1259)	FNOR	Clade E	MAG	Bacteria	Desulfobacterota	Syntrophobacteria	BM002	BM002	JAFDGZ01	JAFDGZ01 sp019309045
MBW1985949.1	anaerobic carbon-monoxide dehydrogenase catalytic subunit	GCA_019308205.1	Hydrothermal Vent	JRI50_01760	-	MBW1985945.1(COG4105) MBW1985946.1(COG0492) MBW1985947.1(COG3118) MBW1985948.1(COG1034) MBW1985949.1(COG1151) MBW1985950.1(COG1142)	Energy Converting Hydrogenase	Clade E	MAG	Bacteria	Desulfobacterota	Desulfobaccia	Desulfobaccales	Desulfobaccaceae	Desulfobacca_B	Desulfobacca_B sp019309545
MBW1988068.1	anaerobic carbon-monoxide dehydrogenase catalytic subunit	GCA_019308705.1	Hydrothermal Vent	JRI97_00840	-	MBW1988061.1(COG2226) MBW1988062.1(nan) MBW1988063.1(nan) MBW1988064.1(nan) MBW1988065.1(COG1410) MBW1988066.1(COG1456) MBW1988067.1(COG1614) MBW1988068.1(COG1151) MBW1988069.1(COG2069) MBW1988070.1(COG3894) MBW1988071.1(COG0064)	WLP	Clade E	MAG	Bacteria	Desulfobacterota	Desulfobacteria	Desulfobacterales	Desulfatibacillaceae	JAHJUF01	JAHJUF01 sp019308705
MBW1991086.1	anaerobic carbon-monoxide dehydrogenase catalytic subunit	GCA_019308625.1	Hydrothermal Vent	JRI59_02975	-	MBW1991085.1(COG0640) MBW1991086.1(COG1151) MBW1991087.1(COG0685) MBW1991088.1(nan)	One Carbon Pool	Clade E	MAG	Bacteria	Desulfobacterota	Desulfobaccia	Desulfobaccales	0-14-0-80-60-11	DTHB01	DTHB01 sp019308625
MBW1993361.1	anaerobic carbon-monoxide dehydrogenase catalytic subunit	GCA_019308555.1	Hydrothermal Vent	JRI77_02790	-	MBW1993357.1(COG2204) MBW1993358.1(COG4191) MBW1993359.1(COG0205) MBW1993360.1(COG1765) MBW1993361.1(COG1151) MBW1993362.1(COG2814)	Standalone	Clade E	MAG	Bacteria	Desulfobacterota	Desulfobacteria	Desulfobacterales	SURF-15	JAFDFZ01	JAFDFZ01 sp019309565
MBW1998866.1	anaerobic carbon-monoxide dehydrogenase catalytic subunit	GCA_019308525.1	Hydrothermal Vent	JRJ29_13000	+	MBW1998866.1(COG1151) MBW1998867.1(COG1614) MBW1998868.1(COG1456) MBW1998869.1(COG1410)	WLP	Clade E	MAG	Bacteria	Desulfobacterota	DSM-4660	Desulfatiglandales	HGW-15	JAFDHO01
MBW1998909.1	anaerobic carbon-monoxide dehydrogenase catalytic subunit, partial	GCA_019308525.1	Hydrothermal Vent	JRJ29_13220	+	MBW1998899.1(COG1592) MBW1998900.1(COG1773) MBW1998901.1(COG0735) MBW1998902.1(COG2033) MBW1998903.1(COG1528) MBW1998904.1(COG1592) MBW1998905.1(nan) MBW1998906.1(COG0426) MBW1998907.1(nan) MBW1998908.1(nan) MBW1998909.1(COG1151)	Standalone	Clade E	MAG	Bacteria	Desulfobacterota	DSM-4660	Desulfatiglandales	HGW-15	JAFDHO01
MBW2005473.1	anaerobic carbon-monoxide dehydrogenase catalytic subunit	GCA_019308645.1	Hydrothermal Vent	JRI72_12895	-	MBW2005472.1(nan) MBW2005473.1(COG1151) MBW2005474.1(COG2069)	WLP	Clade E	MAG	Bacteria	Desulfobacterota	DSM-4660	Desulfatiglandales	B25-G16	B33-G16
MBW2010772.1	anaerobic carbon-monoxide dehydrogenase catalytic subunit	GCA_019308655.1	Hydrothermal Vent	JRI32_03750	-	MBW2010772.1(COG1151) MBW2010773.1(COG0735)	Standalone	Clade E	MAG	Bacteria	Desulfobacterota	Desulfobacteria	Desulfobacterales	JAFDHS01	JAFDHS01	JAFDHS01 sp019308655
MBW2011120.1	anaerobic carbon-monoxide dehydrogenase catalytic subunit	GCA_019308655.1	Hydrothermal Vent	JRI32_05615	-	MBW2011120.1(COG1151) MBW2011121.1(COG2069) nan(nan)	Incomplete acs cluster	Clade E	MAG	Bacteria	Desulfobacterota	Desulfobacteria	Desulfobacterales	JAFDHS01	JAFDHS01	JAFDHS01 sp019308655
MBW2011859.1	anaerobic carbon-monoxide dehydrogenase catalytic subunit, partial	GCA_019308655.1	Hydrothermal Vent	JRI32_09550	+	MBW2011858.1(COG0437) MBW2011859.1(COG1151)	CooF	Clade E	MAG	Bacteria	Desulfobacterota	Desulfobacteria	Desulfobacterales	JAFDHS01	JAFDHS01	JAFDHS01 sp019308655
MBW2015176.1	anaerobic carbon-monoxide dehydrogenase catalytic subunit	GCA_019308685.1	Hydrothermal Vent	JRI69_15630	-	MBW2015176.1(COG1151)	Standalone	Clade E	MAG	Bacteria	Desulfobacterota	Desulfobacteria	Desulfobacterales	UBA11574	S5133MH16	S5133MH16 sp019308685
MBW2017628.1	anaerobic carbon-monoxide dehydrogenase catalytic subunit	GCA_019308765.1	Hydrothermal Vent	JRJ01_12440	+	MBW2017620.1(COG1592) MBW2017621.1(COG1773) MBW2017622.1(COG0735) MBW2017623.1(COG1592) MBW2017624.1(COG2033) MBW2017625.1(nan) MBW2017626.1(COG0426) MBW2017627.1(nan) MBW2017628.1(COG1151)	Standalone	Clade E	MAG	Bacteria	Desulfobacterota	DSM-4660	Desulfatiglandales	JAFDEE01	JAFDEE01	JAFDEE01 sp019310525
MBW2018803.1	anaerobic carbon-monoxide dehydrogenase catalytic subunit	GCA_019308845.1	Hydrothermal Vent	JRI65_02150	-	MBW2018783.1(COG0147) MBW2018784.1(COG3383) MBW2018785.1(COG1894) MBW2018786.1(COG1905) MBW2018787.1(COG0158) MBW2018788.1(COG2048) MBW2018789.1(COG1150) MBW2018790.1(COG1410) MBW2018791.1(COG1456) MBW2018792.1(nan) MBW2018793.1(COG1614) MBW2018794.1(COG2069) MBW2018795.1(COG0685) MBW2018796.1(nan) MBW2018797.1(COG5002) MBW2018798.1(COG3706) MBW2018799.1(COG3706) MBW2018800.1(COG0685) MBW2018801.…	WLP	Clade E	MAG	Bacteria	Desulfobacterota	Desulfobacteria	C00003060	C00003060	B60-G16	B60-G16 sp003647275
MBW2027548.1	anaerobic carbon-monoxide dehydrogenase catalytic subunit	GCA_019308745.1	Hydrothermal Vent	JRJ31_00575	+	MBW2027546.1(COG3640) MBW2027547.1(COG2069) MBW2027548.1(COG1151) MBW2027549.1(COG1614) MBW2027550.1(COG1456) MBW2027551.1(COG1410)	WLP	Clade E	MAG	Bacteria	Desulfobacterota	DSM-4660	Desulfatiglandales	HGW-15	JAFDHO01	JAFDHO01 sp019308745
MBW2039635.1	CO dehydrogenase/acetyl-CoA synthase complex subunit epsilon	GCA_019308925.1	Hydrothermal Vent	JRI46_08580	+	MBW2039628.1(COG0190) MBW2039629.1(COG1905) MBW2039630.1(COG1894) MBW2039631.1(COG1034) MBW2039632.1(nan) MBW2039633.1(COG1410) MBW2039634.1(COG2069) MBW2039635.1(COG1152) MBW2039636.1(COG1880) MBW2039637.1(COG1614) MBW2039638.1(COG1456) MBW2039639.1(COG3640) MBW2039640.1(nan) MBW2039641.1(nan) MBW2039642.1(COG1740) MBW2039643.1(nan) MBW2039644.1(COG1765) MBW2039645.1(COG0509) MBW2039646.1(COG009…	WLP	Clade A	MAG	Bacteria	Desulfobacterota	B13-G15	B13-G15	RBG-16-54-18	JAFDHG01	JAFDHG01 sp019308925
MBW2040589.1	anaerobic carbon-monoxide dehydrogenase catalytic subunit	GCA_019308805.1	Hydrothermal Vent	JRI76_01015	+	MBW2040589.1(COG1151)	Standalone	Clade E	MAG	Bacteria	Desulfobacterota	Desulfobacteria	Desulfobacterales	UBA2156	GCA-002779465	GCA-002779465 sp019309485
MBW2055116.1	anaerobic carbon-monoxide dehydrogenase catalytic subunit, partial	GCA_019308965.1	Hydrothermal Vent	JRI29_05385	-	MBW2055116.1(COG1151)	Standalone	Clade E	MAG	Bacteria	Desulfobacterota	Desulfobacteria	Desulfobacterales	UBA11574	S5133MH16	S5133MH16 sp019310125
MBW2058186.1	anaerobic carbon-monoxide dehydrogenase catalytic subunit	GCA_019308905.1	Hydrothermal Vent	JRJ26_11895	+	MBW2058181.1(COG2759) MBW2058182.1(COG3640) MBW2058183.1(COG0190) MBW2058184.1(nan) MBW2058185.1(COG2069) MBW2058186.1(COG1151) MBW2058187.1(COG1614) MBW2058188.1(COG1456) MBW2058189.1(COG1410) MBW2058190.1(COG1148) MBW2058191.1(COG1148) MBW2058192.1(COG1908) MBW2058193.1(nan) MBW2058194.1(COG0685) MBW2058195.1(COG1150) MBW2058196.1(COG2048)	WLP	Clade E	MAG	Bacteria	Desulfobacterota	BSN033	WVXP01	WVXP01	JAFDHF01	JAFDHF01 sp019308905
MBW2064754.1	anaerobic carbon-monoxide dehydrogenase catalytic subunit	GCA_019308985.1	Hydrothermal Vent	JRJ03_07425	+	MBW2064753.1(COG2069) MBW2064754.1(COG1151) MBW2064755.1(COG1614) MBW2064756.1(COG1456) MBW2064757.1(COG1410)	WLP	Clade E	MAG	Bacteria	Desulfobacterota	DSM-4660	Desulfatiglandales	HGW-15	JAFDHO01
MBW2081206.1	anaerobic carbon-monoxide dehydrogenase catalytic subunit	GCA_019309105.1	Hydrothermal Vent	JRI27_09655	-	MBW2081206.1(COG1151) MBW2081207.1(COG0190) MBW2081208.1(nan)	One Carbon Pool	Clade E	MAG	Bacteria	Desulfobacterota	Dissulfuribacteria	Dissulfuribacterales	UBA3076	UBA3076	UBA3076 sp019310825
MBW2095104.1	anaerobic carbon-monoxide dehydrogenase catalytic subunit	GCA_019309145.1	Hydrothermal Vent	JRI80_09465	-	MBW2095099.1(COG1433) MBW2095100.1(COG0489) MBW2095101.1(COG1410) MBW2095102.1(COG1456) MBW2095103.1(COG1614) MBW2095104.1(COG1151) MBW2095105.1(COG2069) MBW2095106.1(COG3640)	WLP	Clade E	MAG	Bacteria	Desulfobacterota	DSM-4660	Desulfatiglandales	Desulfatiglandaceae	B46-G9	B46-G9 sp019309145
MBW2095924.1	anaerobic carbon-monoxide dehydrogenase catalytic subunit	GCA_019309145.1	Hydrothermal Vent	JRI80_13650	-	MBW2095919.1(COG1271) MBW2095920.1(COG1959) MBW2095921.1(COG3370) MBW2095922.1(COG0426) MBW2095923.1(COG1773) MBW2095924.1(COG1151) MBW2095925.1(COG0426) MBW2095926.1(nan) MBW2095927.1(COG1592) MBW2095928.1(COG1528) MBW2095929.1(COG2033) MBW2095930.1(COG1592) MBW2095931.1(COG1773) MBW2095932.1(COG1773) MBW2095933.1(COG0426)	Standalone	Clade E	MAG	Bacteria	Desulfobacterota	DSM-4660	Desulfatiglandales	Desulfatiglandaceae	B46-G9	B46-G9 sp019309145
MBW2100825.1	anaerobic carbon-monoxide dehydrogenase catalytic subunit	GCA_019309405.1	Hydrothermal Vent	JRG68_08760	-	MBW2100825.1(COG1151) MBW2100826.1(COG0437)	CooF	Clade E	MAG	Bacteria	Desulfobacterota	Desulfobacteria	Desulfobacterales	JAFDHS01	JAFDHS01	JAFDHS01 sp019308655
MBW2109438.1	anaerobic carbon-monoxide dehydrogenase catalytic subunit	GCA_019309245.1	Hydrothermal Vent	JRI36_12360	+	MBW2109437.1(COG0190) MBW2109438.1(COG1151) nan(nan)	One Carbon Pool	Clade E	MAG	Bacteria	Desulfobacterota	Desulfobacteria	C00003060	C00003060	JAFDGP01	JAFDGP01 sp019309245
MBW2128385.1	anaerobic carbon-monoxide dehydrogenase catalytic subunit	GCA_019309465.1	Hydrothermal Vent	JRH13_03360	-	MBW2128376.1(COG1388) MBW2128377.1(COG0596) MBW2128378.1(COG1251) MBW2128379.1(COG0176) MBW2128380.1(COG0364) MBW2128381.1(COG1023) MBW2128382.1(COG0426) MBW2128383.1(COG3852) MBW2128384.1(COG1773) MBW2128385.1(COG1151) MBW2128386.1(nan) MBW2128387.1(COG0426) MBW2128388.1(nan) MBW2128389.1(COG2033) MBW2128390.1(COG1592) MBW2128391.1(COG0735) MBW2128392.1(COG1773) MBW2128393.1(COG1592) nan(nan)	FNOR	Clade E	MAG	Bacteria	Desulfobacterota	DSM-4660	Desulfatiglandales	JAFDEE01	JAFDEE01	JAFDEE01 sp019310525
MBW2132278.1	anaerobic carbon-monoxide dehydrogenase catalytic subunit	GCA_019309485.1	Hydrothermal Vent	JRG88_07045	+	MBW2132278.1(COG1151)	Standalone	Clade E	MAG	Bacteria	Desulfobacterota	Desulfobacteria	Desulfobacterales	UBA2156	GCA-002779465	GCA-002779465 sp019309485
MBW2145584.1	anaerobic carbon-monoxide dehydrogenase catalytic subunit	GCA_019309515.1	Hydrothermal Vent	JRI22_01045	+	MBW2145572.1(COG2759) MBW2145573.1(COG0190) MBW2145574.1(COG1150) MBW2145575.1(COG2048) MBW2145576.1(COG1148) MBW2145577.1(COG1908) MBW2145578.1(nan) MBW2145579.1(nan) MBW2145580.1(COG0685) MBW2145581.1(COG3894) MBW2145582.1(COG3640) MBW2145583.1(nan) MBW2145584.1(COG1151) MBW2145585.1(COG1614) MBW2145586.1(COG1456) MBW2145587.1(COG1410) MBW2145588.1(COG2223) MBW2145589.1(COG0845) MBW2145590.1(CO…	WLP	Clade E	MAG	Bacteria	Desulfobacterota	JAFDED01	JAFDED01	JAFDED01	JAFDED01	JAFDED01 sp019310535
MBW2163892.1	anaerobic carbon-monoxide dehydrogenase catalytic subunit	GCA_019309705.1	Hydrothermal Vent	JRF43_05495	-	MBW2163892.1(COG1151) MBW2163893.1(COG0190)	One Carbon Pool	Clade E	MAG	Bacteria	Desulfobacterota	Dissulfuribacteria	Dissulfuribacterales	UBA3076	UBA3076	UBA3076 sp021159445
MBW2172734.1	anaerobic carbon-monoxide dehydrogenase catalytic subunit	GCA_019309815.1	Hydrothermal Vent	JRF69_12330	+	MBW2172733.1(COG0190) MBW2172734.1(COG1151) MBW2172735.1(COG0493)	One Carbon Pool	Clade E	MAG	Bacteria	Desulfobacterota	Desulfobacteria	C00003060	C00003060	JAFDFO01	JAFDFO01 sp019309815
MBW2181520.1	anaerobic carbon-monoxide dehydrogenase catalytic subunit	GCA_019309685.1	Hydrothermal Vent	JRG81_14325	+	MBW2181520.1(COG1151)	Standalone	Clade E	MAG	Bacteria	Desulfobacterota	Desulfobacteria	Desulfobacterales	JAABPS01	JAABPS01	JAABPS01 sp019309685
MBW2193194.1	anaerobic carbon-monoxide dehydrogenase catalytic subunit	GCA_019309925.1	Hydrothermal Vent	JRF27_05330	+	MBW2193194.1(COG1151) MBW2193195.1(COG1614)	WLP	Clade E	MAG	Bacteria	Desulfobacterota	Desulfobacteria	Desulfobacterales	UBA11574
MBW2202034.1	anaerobic carbon-monoxide dehydrogenase catalytic subunit	GCA_019309945.1	Hydrothermal Vent	JRF71_14600	+	MBW2202033.1(COG0437) MBW2202034.1(COG1151)	CooF	Clade E	MAG	Bacteria	Desulfobacterota	Desulfobacteria	Desulfobacterales	JAFDFH01	JAFDFH01	JAFDFH01 sp019309945
MBW2202046.1	anaerobic carbon-monoxide dehydrogenase catalytic subunit	GCA_019309945.1	Hydrothermal Vent	JRF71_14665	-	MBW2202045.1(nan) MBW2202046.1(COG1151) MBW2202047.1(nan)	Standalone	Clade E	MAG	Bacteria	Desulfobacterota	Desulfobacteria	Desulfobacterales	JAFDFH01	JAFDFH01	JAFDFH01 sp019309945
MBW2202253.1	anaerobic carbon-monoxide dehydrogenase catalytic subunit	GCA_019309945.1	Hydrothermal Vent	JRF71_15745	-	MBW2202253.1(COG1151)	Standalone	Clade E	MAG	Bacteria	Desulfobacterota	Desulfobacteria	Desulfobacterales	JAFDFH01	JAFDFH01	JAFDFH01 sp019309945
MBW2216547.1	anaerobic carbon-monoxide dehydrogenase catalytic subunit	GCA_019309965.1	Hydrothermal Vent	JRF34_05070	+	MBW2216547.1(COG1151) MBW2216548.1(nan) MBW2216549.1(nan)	Standalone	Clade E	MAG	Bacteria	Desulfobacterota	DSM-4660	Desulfatiglandales	Desulfatiglandaceae
MBW2221220.1	anaerobic carbon-monoxide dehydrogenase catalytic subunit	GCA_019310065.1	Hydrothermal Vent	JRF22_01655	-	MBW2221218.1(COG1456) MBW2221219.1(COG1614) MBW2221220.1(COG1151)	WLP	Clade E	MAG	Bacteria	Desulfobacterota	WTBG01	WTBG01	WTBG01	WTBG01	WTBG01 sp013139225
MBW2226691.1	anaerobic carbon-monoxide dehydrogenase catalytic subunit	GCA_019310165.1	Hydrothermal Vent	JRG99_05125	-	MBW2226686.1(COG1633) MBW2226687.1(nan) MBW2226688.1(COG2050) MBW2226689.1(nan) MBW2226690.1(nan) MBW2226691.1(COG1151)	Standalone	Clade E	MAG	Bacteria	Desulfobacterota	Desulfobacteria	Desulfobacterales	UBA11574	JAAXQD01	JAAXQD01 sp012974475
MBW2228276.1	anaerobic carbon-monoxide dehydrogenase catalytic subunit	GCA_019310165.1	Hydrothermal Vent	JRG99_13430	-	MBW2228274.1(COG2202) MBW2228275.1(COG1247) MBW2228276.1(COG1151) MBW2228277.1(COG1433) MBW2228278.1(nan)	Standalone	Clade E	MAG	Bacteria	Desulfobacterota	Desulfobacteria	Desulfobacterales	UBA11574	JAAXQD01	JAAXQD01 sp012974475
MBW2237855.1	anaerobic carbon-monoxide dehydrogenase catalytic subunit	GCA_019310185.1	Hydrothermal Vent	JRF39_02195	-	MBW2237850.1(COG2202) MBW2237851.1(COG1433) MBW2237852.1(COG1149) MBW2237853.1(COG1149) MBW2237854.1(COG1247) MBW2237855.1(COG1151) MBW2237856.1(COG1433) MBW2237857.1(nan) MBW2237858.1(COG1433)	Standalone	Clade E	MAG	Bacteria	Desulfobacterota	Desulfobacteria	Desulfobacterales	UBA11574	JAAXQD01	JAAXQD01 sp019314155
MBW2246800.1	anaerobic carbon-monoxide dehydrogenase catalytic subunit, partial	GCA_019310125.1	Hydrothermal Vent	JRF62_06295	+	MBW2246800.1(COG1151)	Standalone	Clade E	MAG	Bacteria	Desulfobacterota	Desulfobacteria	Desulfobacterales	UBA11574	S5133MH16	S5133MH16 sp019310125
MBW2304917.1	anaerobic carbon-monoxide dehydrogenase catalytic subunit	GCA_019310525.1	Hydrothermal Vent	JRF57_14535	-	MBW2304908.1(COG0596) MBW2304909.1(COG1251) MBW2304910.1(COG0837) MBW2304911.1(COG0176) MBW2304912.1(COG0364) MBW2304913.1(COG1023) MBW2304914.1(COG0426) MBW2304915.1(COG3852) MBW2304916.1(COG1773) MBW2304917.1(COG1151) MBW2304918.1(nan) MBW2304919.1(COG0426) MBW2304920.1(nan) MBW2304921.1(COG2033) MBW2304922.1(COG1592) MBW2304923.1(COG0735) MBW2304924.1(COG1773) MBW2304925.1(COG1592)	FNOR	Clade E	MAG	Bacteria	Desulfobacterota	DSM-4660	Desulfatiglandales	JAFDEE01	JAFDEE01	JAFDEE01 sp019310525
MBW2308108.1	anaerobic carbon-monoxide dehydrogenase catalytic subunit	GCA_019310535.1	Hydrothermal Vent	JRG73_14370	+	MBW2308101.1(COG1908) MBW2308102.1(nan) MBW2308103.1(nan) MBW2308104.1(COG0685) MBW2308105.1(COG3894) MBW2308106.1(COG3640) MBW2308107.1(nan) MBW2308108.1(COG1151) MBW2308109.1(COG1614) MBW2308110.1(COG1456) MBW2308111.1(COG1410) MBW2308112.1(COG2223) MBW2308113.1(COG0845) MBW2308114.1(COG0841)	WLP	Clade E	MAG	Bacteria	Desulfobacterota	JAFDED01	JAFDED01	JAFDED01	JAFDED01	JAFDED01 sp019310535
MBW2317871.1	anaerobic carbon-monoxide dehydrogenase catalytic subunit, partial	GCA_019310625.1	Hydrothermal Vent	JRF24_04160	-	MBW2317871.1(COG1151) MBW2317872.1(COG0190) MBW2317873.1(COG1034) MBW2317874.1(COG1894) MBW2317875.1(COG1905) MBW2317876.1(COG1150) MBW2317877.1(COG1908) MBW2317878.1(COG1148)	Heterodisulfide reductase	Clade E	MAG	Bacteria	Desulfobacterota	Desulfobacteria	C00003060	C00003060	S7086C20	S7086C20 sp001751075
MBW2327190.1	anaerobic carbon-monoxide dehydrogenase catalytic subunit	GCA_019310565.1	Hydrothermal Vent	JRF45_12110	+	MBW2327190.1(COG1151) MBW2327191.1(COG1614) nan(nan)	WLP	Clade E	MAG	Bacteria	Desulfobacterota	Desulfobacteria	Desulfobacterales	UBA11574	JAAXQD01	JAAXQD01 sp012974475
MBW2327928.1	anaerobic carbon-monoxide dehydrogenase catalytic subunit	GCA_019310565.1	Hydrothermal Vent	JRF45_15965	-	MBW2327923.1(COG3829) MBW2327924.1(nan) MBW2327925.1(COG2202) MBW2327926.1(COG1247) MBW2327927.1(nan) MBW2327928.1(COG1151) MBW2327929.1(COG1433)	Standalone	Clade E	MAG	Bacteria	Desulfobacterota	Desulfobacteria	Desulfobacterales	UBA11574	JAAXQD01	JAAXQD01 sp012974475
MBW2336106.1	anaerobic carbon-monoxide dehydrogenase catalytic subunit	GCA_019310665.1	Hydrothermal Vent	JRF47_04990	+	MBW2336106.1(COG1151) MBW2336107.1(COG2070) MBW2336108.1(COG0735) MBW2336109.1(COG1592) MBW2336110.1(COG1592) MBW2336111.1(COG1773)	Standalone	Clade E	MAG	Bacteria	Desulfobacterota	Desulfobacteria	Desulfobacterales	JAFDCJ01	JAFDCJ01	JAFDCJ01 sp019310665
MBW2340116.1	anaerobic carbon-monoxide dehydrogenase catalytic subunit	GCA_019310725.1	Hydrothermal Vent	JRF50_07160	-	MBW2340113.1(COG1410) MBW2340114.1(COG1456) MBW2340115.1(COG1614) MBW2340116.1(COG1151) MBW2340117.1(COG2069)	WLP	Clade E	MAG	Bacteria	Desulfobacterota	DSM-4660	Desulfatiglandales	B25-G16	JADFWK01	JADFWK01 sp019310725
MBW2349046.1	anaerobic carbon-monoxide dehydrogenase catalytic subunit	GCA_019310805.1	Hydrothermal Vent	JRF59_14605	-	MBW2349042.1(COG0489) MBW2349043.1(COG1410) MBW2349044.1(COG1456) MBW2349045.1(COG1614) MBW2349046.1(COG1151)	WLP	Clade E	MAG	Bacteria	Desulfobacterota	DSM-4660	Desulfatiglandales	Desulfatiglandaceae	B17-G16	B17-G16 sp003646975
MBW2366926.1	anaerobic carbon-monoxide dehydrogenase catalytic subunit	GCA_019310865.1	Hydrothermal Vent	JRH15_03470	+	MBW2366923.1(COG1433) MBW2366924.1(nan) MBW2366925.1(COG0489) MBW2366926.1(COG1151) MBW2366927.1(COG0731) MBW2366928.1(COG0053) MBW2366929.1(COG0642)	Standalone	Clade E	MAG	Bacteria	Desulfobacterota	Desulfobacteria	Desulfobacterales	JAFDDL01
MBW2369370.1	anaerobic carbon-monoxide dehydrogenase catalytic subunit	GCA_019310865.1	Hydrothermal Vent	JRH15_15990	+	MBW2369370.1(COG1151) MBW2369371.1(COG1396) MBW2369372.1(COG3550)	Standalone	Clade E	MAG	Bacteria	Desulfobacterota	Desulfobacteria	Desulfobacterales	JAFDDL01
MBW2407716.1	anaerobic carbon-monoxide dehydrogenase catalytic subunit	GCA_019311145.1	Coastal	JRF17_10130	-	MBW2407715.1(nan) MBW2407716.1(COG1151) MBW2407717.1(COG1433) MBW2407718.1(COG1433)	Standalone	Clade E	MAG	Bacteria	Desulfobacterota	Desulfobacteria	Desulfobacterales	UBA11574	UBA11574
MBW2408637.1	anaerobic carbon-monoxide dehydrogenase catalytic subunit	GCA_019311185.1	Coastal	JRF72_02490	+	MBW2408637.1(COG1151)	Standalone	Clade E	MAG	Bacteria	Desulfobacterota	Desulfobacteria	Desulfobacterales	JAHEIW01
MBW2429938.1	anaerobic carbon-monoxide dehydrogenase catalytic subunit	GCA_019312825.1	Coastal	JRF56_13325	-	MBW2429937.1(COG1966) MBW2429938.1(COG1151)	Standalone	Clade E	MAG	Bacteria	Desulfobacterota	Desulfobacteria	Desulfobacterales	JAFDCJ01	JAFDCJ01
MBW2431217.1	anaerobic carbon-monoxide dehydrogenase catalytic subunit	GCA_019312825.1	Coastal	JRF56_19850	+	MBW2431217.1(COG1151)	Standalone	Clade E	MAG	Bacteria	Desulfobacterota	Desulfobacteria	Desulfobacterales	JAFDCJ01	JAFDCJ01
MBW2432424.1	anaerobic carbon-monoxide dehydrogenase catalytic subunit	GCA_019311225.1	Coastal	JRF36_02395	+	MBW2432416.1(COG1148) MBW2432417.1(COG1908) MBW2432418.1(COG1908) MBW2432419.1(nan) MBW2432420.1(COG3383) MBW2432421.1(COG0589) MBW2432422.1(COG0709) MBW2432423.1(COG0425) MBW2432424.1(COG1151) MBW2432425.1(COG1966) MBW2432426.1(nan) MBW2432427.1(nan) MBW2432428.1(nan) MBW2432429.1(COG0003) MBW2432430.1(nan) MBW2432431.1(COG0731) MBW2432432.1(COG0589) MBW2432433.1(COG2187) MBW2432434.1(nan) MBW24…	F420-reducing hydrogenase	Clade E	MAG	Bacteria	Desulfobacterota	Desulfobacteria	Desulfobacterales	JAHEIW01	JAHEIW01
MBW2438120.1	anaerobic carbon-monoxide dehydrogenase catalytic subunit	GCA_019312785.1	Coastal	JRF29_12625	+	MBW2438120.1(COG1151)	Standalone	Clade E	MAG	Bacteria	Desulfobacterota	Desulfobacteria	Desulfobacterales	JAHEIW01	JAHEIW01
MBW2443222.1	anaerobic carbon-monoxide dehydrogenase catalytic subunit	GCA_019312745.1	Coastal	JRH12_22310	+	MBW2443222.1(COG1151) MBW2443223.1(COG0735) MBW2443224.1(COG1592)	Standalone	Clade E	MAG	Bacteria	Desulfobacterota	Desulfobacteria	Desulfobacterales	JAFDCJ01	JAFDCJ01	JAFDCJ01 sp019312835
MBW2443692.1	anaerobic carbon-monoxide dehydrogenase catalytic subunit	GCA_019312745.1	Coastal	JRH12_24690	-	MBW2443687.1(COG0057) MBW2443688.1(COG0574) MBW2443689.1(COG1410) MBW2443690.1(COG1456) MBW2443691.1(COG1614) MBW2443692.1(COG1151) MBW2443693.1(COG2069) MBW2443694.1(COG3894) MBW2443695.1(COG0427)	WLP	Clade E	MAG	Bacteria	Desulfobacterota	Desulfobacteria	Desulfobacterales	JAFDCJ01	JAFDCJ01	JAFDCJ01 sp019312835
MBW2448981.1	anaerobic carbon-monoxide dehydrogenase catalytic subunit	GCA_019311165.1	Coastal	JRE92_00960	+	MBW2448981.1(COG1151)	Standalone	Clade E	MAG	Bacteria	Desulfobacterota	Desulfobacteria	Desulfobacterales	UBA11574	UBA11574
MBW2467607.1	anaerobic carbon-monoxide dehydrogenase catalytic subunit	GCA_019312685.1	Coastal	JRF02_09935	+	MBW2467606.1(COG0190) MBW2467607.1(COG1151) MBW2467608.1(COG0685)	One Carbon Pool	Clade E	MAG	Bacteria	Desulfobacterota	Desulfobulbia	Desulfobulbales	BM004	BM004	BM004 sp019312685
MBW2467738.1	anaerobic carbon-monoxide dehydrogenase catalytic subunit	GCA_019312965.1	Coastal	JRE62_00485	+	MBW2467733.1(COG1322) MBW2467734.1(COG2271) MBW2467735.1(COG0427) MBW2467736.1(COG3894) MBW2467737.1(COG2069) MBW2467738.1(COG1151) MBW2467739.1(nan)	WLP	Clade E	MAG	Bacteria	Desulfobacterota	Desulfobacteria	Desulfobacterales	JAHEIW01	JAHEIW01
MBW2470596.1	anaerobic carbon-monoxide dehydrogenase catalytic subunit	GCA_019312905.1	Coastal	JRE18_00820	+	MBW2470595.1(COG4651) MBW2470596.1(COG1151)	Standalone	Clade E	MAG	Bacteria	Desulfobacterota	Desulfobulbia	Desulfobulbales	BM004	BM004	BM004 sp019312695
MBW2480094.1	anaerobic carbon-monoxide dehydrogenase catalytic subunit	GCA_019312835.1	Coastal	JRF38_08895	+	MBW2480091.1(COG0427) MBW2480092.1(COG3894) MBW2480093.1(COG2069) MBW2480094.1(COG1151) MBW2480095.1(COG1614) MBW2480096.1(COG1456) MBW2480097.1(COG1410) MBW2480098.1(COG0574) MBW2480099.1(COG0057)	WLP	Clade E	MAG	Bacteria	Desulfobacterota	Desulfobacteria	Desulfobacterales	JAFDCJ01	JAFDCJ01	JAFDCJ01 sp019312835
MBW2480924.1	anaerobic carbon-monoxide dehydrogenase catalytic subunit	GCA_019312835.1	Coastal	JRF38_13115	+	MBW2480924.1(COG1151) MBW2480925.1(nan) MBW2480926.1(COG0731) MBW2480927.1(nan) MBW2480928.1(COG0589) MBW2480929.1(COG0589) MBW2480930.1(COG2204) MBW2480931.1(COG0297) MBW2480932.1(nan)	Standalone	Clade E	MAG	Bacteria	Desulfobacterota	Desulfobacteria	Desulfobacterales	JAFDCJ01	JAFDCJ01	JAFDCJ01 sp019312835
MBW2484102.1	anaerobic carbon-monoxide dehydrogenase catalytic subunit	GCA_019312695.1	Coastal	JRF05_01940	-	MBW2484102.1(COG1151) MBW2484103.1(COG4651)	Standalone	Clade E	MAG	Bacteria	Desulfobacterota	Desulfobulbia	Desulfobulbales	BM004	BM004	BM004 sp019312695
MBW2491568.1	anaerobic carbon-monoxide dehydrogenase catalytic subunit	GCA_019313025.1	Coastal	JRE65_10525	+	MBW2491568.1(COG1151)	Standalone	Clade E	MAG	Bacteria	Desulfobacterota	Desulfobacteria	Desulfobacterales	UBA11574	UBA11574
MBW2501480.1	anaerobic carbon-monoxide dehydrogenase catalytic subunit	GCA_019312985.1	Coastal	JRD39_00945	-	MBW2501480.1(COG1151) MBW2501481.1(COG4651)	Standalone	Clade E	MAG	Bacteria	Desulfobacterota	Desulfobulbia	Desulfobulbales	BM004	BM004	BM004 sp019312985
MBW2501919.1	anaerobic carbon-monoxide dehydrogenase catalytic subunit	GCA_019312985.1	Coastal	JRD39_03160	+	MBW2501918.1(COG0190) MBW2501919.1(COG1151) MBW2501920.1(COG0685)	One Carbon Pool	Clade E	MAG	Bacteria	Desulfobacterota	Desulfobulbia	Desulfobulbales	BM004	BM004	BM004 sp019312985
MBW2513109.1	anaerobic carbon-monoxide dehydrogenase catalytic subunit	GCA_019313165.1	Coastal	JRE21_00895	+	MBW2513109.1(COG1151)	Standalone	Clade E	MAG	Bacteria	Desulfobacterota	Desulfobacteria	Desulfobacterales	B30-G6	B30-G6
MBW2514626.1	anaerobic carbon-monoxide dehydrogenase catalytic subunit	GCA_019313165.1	Coastal	JRE21_08665	+	MBW2514625.1(COG3894) MBW2514626.1(COG1151) MBW2514627.1(COG1614) nan(nan)	WLP	Clade E	MAG	Bacteria	Desulfobacterota	Desulfobacteria	Desulfobacterales	B30-G6	B30-G6
MBW2521224.1	anaerobic carbon-monoxide dehydrogenase catalytic subunit	GCA_019313195.1	Coastal	JRD64_00880	-	MBW2521224.1(COG1151) MBW2521225.1(COG0490)	Standalone	Clade E	MAG	Bacteria	Desulfobacterota	Desulfobulbia	Desulfobulbales	BM004	BM004	BM004 sp019312985
MBW2538458.1	anaerobic carbon-monoxide dehydrogenase catalytic subunit	GCA_019313305.1	Hydrothermal Vent	JRE27_02500	-	MBW2538458.1(COG1151) MBW2538459.1(COG2197)	Standalone	Clade E	MAG	Bacteria	Desulfobacterota	Desulfobacteria	Desulfobacterales	JAFDFH01	JAFDFH01	JAFDFH01 sp019309945
MBW2553616.1	anaerobic carbon-monoxide dehydrogenase catalytic subunit	GCA_019313355.1	Hydrothermal Vent	JRE20_05755	+	MBW2553615.1(nan) MBW2553616.1(COG1151) MBW2553617.1(COG1614) MBW2553618.1(COG1456)	WLP	Clade E	MAG	Bacteria	Desulfobacterota	WTBG01	WTBG01	WTBG01	WTBG01	WTBG01 sp013139225
MBW2562774.1	anaerobic carbon-monoxide dehydrogenase catalytic subunit	GCA_019313345.1	Hydrothermal Vent	JRE29_01850	+	MBW2562774.1(COG1151) MBW2562775.1(nan) MBW2562776.1(COG3945)	Standalone	Clade E	MAG	Bacteria	Desulfobacterota	Desulfobacteria	Desulfobacterales	JAUWMJ01	JAUWMJ01
MBW2563278.1	anaerobic carbon-monoxide dehydrogenase catalytic subunit	GCA_019313345.1	Hydrothermal Vent	JRE29_04465	+	MBW2563278.1(nan) MBW2563279.1(nan)	Standalone	Clade E	MAG	Bacteria	Desulfobacterota	Desulfobacteria	Desulfobacterales	JAUWMJ01	JAUWMJ01
MBW2569342.1	anaerobic carbon-monoxide dehydrogenase catalytic subunit	GCA_019313565.1	Hydrothermal Vent	JRE47_08210	-	MBW2569333.1(COG1614) MBW2569334.1(COG2069) MBW2569335.1(COG0685) MBW2569336.1(nan) MBW2569337.1(COG1908) MBW2569338.1(nan) MBW2569339.1(COG1150) MBW2569340.1(COG1908) MBW2569341.1(COG0413) MBW2569342.1(COG1151) MBW2569343.1(COG0190) MBW2569344.1(COG2759) MBW2569345.1(COG4974) MBW2569346.1(nan) nan(nan)	WLP	Clade E	MAG	Bacteria	Desulfobacterota	Desulfobacteria	Desulfobacterales	ETH-SRB1	ETH-SRB1
MBW2573884.1	anaerobic carbon-monoxide dehydrogenase catalytic subunit	GCA_019313505.1	Hydrothermal Vent	JRC88_00095	+	MBW2573884.1(COG1151) MBW2573885.1(COG0437) MBW2573886.1(COG1251) MBW2573887.1(COG4912) MBW2573888.1(COG0697) MBW2573889.1(COG1782) MBW2573890.1(COG2091) MBW2573891.1(COG0313) MBW2573892.1(COG0792) MBW2573893.1(COG2030) MBW2573894.1(COG2333) MBW2573895.1(COG0696) MBW2573896.1(COG0766) MBW2573897.1(nan) MBW2573898.1(COG5557) MBW2573899.1(COG0437) MBW2573900.1(COG0243) MBW2573901.1(nan) MBW2573902.…	WLP	Clade E	MAG	Bacteria	Desulfobacterota	Desulfobacteria	Desulfobacterales	UBA11574	S5133MH16	S5133MH16 sp019313505
MBW2573907.1	anaerobic carbon-monoxide dehydrogenase catalytic subunit	GCA_019313505.1	Hydrothermal Vent	JRC88_00210	-	MBW2573884.1(COG1151) MBW2573885.1(COG0437) MBW2573886.1(COG1251) MBW2573887.1(COG4912) MBW2573888.1(COG0697) MBW2573889.1(COG1782) MBW2573890.1(COG2091) MBW2573891.1(COG0313) MBW2573892.1(COG0792) MBW2573893.1(COG2030) MBW2573894.1(COG2333) MBW2573895.1(COG0696) MBW2573896.1(COG0766) MBW2573897.1(nan) MBW2573898.1(COG5557) MBW2573899.1(COG0437) MBW2573900.1(COG0243) MBW2573901.1(nan) MBW2573902.…	WLP	Clade E	MAG	Bacteria	Desulfobacterota	Desulfobacteria	Desulfobacterales	UBA11574	S5133MH16	S5133MH16 sp019313505
MBW2577540.1	anaerobic carbon-monoxide dehydrogenase catalytic subunit	GCA_019313605.1	Hydrothermal Vent	JRE38_05670	+	MBW2577539.1(COG2608) MBW2577540.1(COG1151) MBW2577541.1(COG1614) MBW2577542.1(COG2069) MBW2577543.1(COG1456) MBW2577544.1(COG3894) MBW2577545.1(COG1410) MBW2577546.1(COG3640) MBW2577547.1(COG3640) MBW2577548.1(COG1810)	WLP	Clade E	MAG	Bacteria	Myxococcota_A	UBA9160	UBA9160	SMWR01	JACZVU01	JACZVU01 sp019313605
MBW2581618.1	anaerobic carbon-monoxide dehydrogenase catalytic subunit, partial	GCA_019313585.1	Hydrothermal Vent	JRD00_11935	-	MBW2581618.1(COG1151)	Standalone	Clade E	MAG	Bacteria	Desulfobacterota	Syntrophobacteria	BM002	BM002	BM002	BM002 sp030613915
MBW2582562.1	anaerobic carbon-monoxide dehydrogenase catalytic subunit	GCA_019313625.1	Hydrothermal Vent	JRE36_03050	+	MBW2582562.1(COG1151) MBW2582563.1(COG2070) MBW2582564.1(COG0735)	Standalone	Clade E	MAG	Bacteria	Desulfobacterota	Desulfobacteria	Desulfobacterales	JAFDCJ01	JAFDCJ01	JAFDCJ01 sp019310665
MBW2589411.1	anaerobic carbon-monoxide dehydrogenase catalytic subunit	GCA_019313525.1	Hydrothermal Vent	JRD71_01610	+	MBW2589409.1(COG0427) MBW2589410.1(COG2069) MBW2589411.1(COG1151) MBW2589412.1(COG1614)	WLP	Clade E	MAG	Bacteria	Desulfobacterota	Desulfobacteria	Desulfobacterales	JAUWMJ01	JAUWMJ01
MBW2601736.1	anaerobic carbon-monoxide dehydrogenase catalytic subunit	GCA_019313615.1	Hydrothermal Vent	JRD47_07410	-	MBW2601733.1(COG1150) MBW2601734.1(COG0493) MBW2601735.1(COG1614) MBW2601736.1(COG1151) MBW2601737.1(COG0190)	WLP	Clade E	MAG	Bacteria	Desulfobacterota	Desulfobacteria	C00003060	C00003060	S7086C20	S7086C20 sp001751075
MBW2605169.1	anaerobic carbon-monoxide dehydrogenase catalytic subunit	GCA_019313685.1	Hydrothermal Vent	JRE28_12800	-	MBW2605165.1(COG0574) MBW2605166.1(COG1410) MBW2605167.1(COG1456) MBW2605168.1(COG1614) MBW2605169.1(COG1151) MBW2605170.1(COG2069)	WLP	Clade E	MAG	Bacteria	Desulfobacterota	Desulfobacteria	Desulfobacterales	UBA11574	UBA11574
MBW2605947.1	anaerobic carbon-monoxide dehydrogenase catalytic subunit	GCA_019313685.1	Hydrothermal Vent	JRE28_16835	+	MBW2605947.1(COG1151)	Standalone	Clade E	MAG	Bacteria	Desulfobacterota	Desulfobacteria	Desulfobacterales	UBA11574	UBA11574
MBW2606753.1	anaerobic carbon-monoxide dehydrogenase catalytic subunit	GCA_019313785.1	Hydrothermal Vent	JRD05_03855	-	MBW2606748.1(COG2271) MBW2606749.1(COG0652) MBW2606750.1(COG1410) MBW2606751.1(COG1456) MBW2606752.1(COG1614) MBW2606753.1(COG1151) MBW2606754.1(COG2069) MBW2606755.1(COG0427)	WLP	Clade E	MAG	Bacteria	Desulfobacterota	Desulfobacteria	Desulfobacterales	JAUWMJ01	JAUWMJ01
MBW2608779.1	anaerobic carbon-monoxide dehydrogenase catalytic subunit	GCA_019313825.1	Hydrothermal Vent	JRC68_00340	+	MBW2608777.1(COG3640) MBW2608778.1(COG2069) MBW2608779.1(COG1151) MBW2608780.1(COG1614) MBW2608781.1(COG1456) MBW2608782.1(COG1410) MBW2608783.1(COG0489) MBW2608784.1(COG2831) MBW2608785.1(COG2197) MBW2608786.1(nan) MBW2608787.1(nan) MBW2608788.1(nan)	WLP	Clade E	MAG	Bacteria	Desulfobacterota	DSM-4660	Desulfatiglandales	HGW-15	JAFDAM01	JAFDAM01 sp019313825
MBW2622629.1	anaerobic carbon-monoxide dehydrogenase catalytic subunit	GCA_019313795.1	Hydrothermal Vent	JRD68_06965	-	MBW2622625.1(COG3852) MBW2622626.1(COG1633) MBW2622627.1(COG1773) MBW2622628.1(nan) MBW2622629.1(COG1151) nan(nan)	Standalone	Clade E	MAG	Bacteria	Desulfobacterota	Desulfarculia	Adiutricales	JAFDHD01	JAZGHI01
MBW2622890.1	anaerobic carbon-monoxide dehydrogenase catalytic subunit, partial	GCA_019313795.1	Hydrothermal Vent	JRD68_08285	+	MBW2622888.1(COG0739) MBW2622889.1(COG2069) MBW2622890.1(COG1151)	WLP	Clade E	MAG	Bacteria	Desulfobacterota	Desulfarculia	Adiutricales	JAFDHD01	JAZGHI01
MBW2634024.1	anaerobic carbon-monoxide dehydrogenase catalytic subunit, partial	GCA_019313985.1	Hydrothermal Vent	JRE14_07860	+	MBW2634023.1(COG2069) MBW2634024.1(COG1151)	WLP	Clade E	MAG	Bacteria	Desulfobacterota	Desulfobacteria	Desulfobacterales	B30-G6	JAJDNW01	JAJDNW01 sp019313725
MBW2642491.1	anaerobic carbon-monoxide dehydrogenase catalytic subunit	GCA_019314025.1	Hydrothermal Vent	JRC89_03750	+	MBW2642491.1(COG1151)	Standalone	Clade E	MAG	Bacteria	Desulfobacterota	Desulfobacteria	Desulfobacterales	UBA11574	S5133MH16	S5133MH16 sp019313505
MBW2645649.1	anaerobic carbon-monoxide dehydrogenase catalytic subunit	GCA_019314005.1	Hydrothermal Vent	JRE23_05655	-	MBW2645647.1(COG1148) MBW2645648.1(COG1148) MBW2645649.1(COG1151) MBW2645650.1(COG0190) MBW2645651.1(COG2759) MBW2645652.1(COG2204) MBW2645653.1(COG0379) MBW2645654.1(COG2834) MBW2645655.1(COG1674)	One Carbon Pool	Clade E	MAG	Bacteria	Desulfobacterota	Desulfobacteria	C00003060	C00003106	JAFDAE01
MBW2651850.1	anaerobic carbon-monoxide dehydrogenase catalytic subunit	GCA_019314035.1	Hydrothermal Vent	JRC57_02010	+	MBW2651849.1(nan) MBW2651850.1(COG1151) MBW2651851.1(COG1614)	WLP	Clade E	MAG	Bacteria	Desulfobacterota	WTBG01	WTBG01	WTBG01	WTBG01	WTBG01 sp013139225
MBW2655248.1	anaerobic carbon-monoxide dehydrogenase catalytic subunit	GCA_019314105.1	Hydrothermal Vent	JRC91_10045	-	MBW2655247.1(COG1152) MBW2655248.1(COG1151) MBW2655249.1(COG2069)	WLP	Clade E	MAG	Bacteria	Desulfobacterota	Desulfobacteria	Desulfobacterales	Desulfobacteraceae	Desulfobacula	Desulfobacula sp019314105
MBW2657212.1	anaerobic carbon-monoxide dehydrogenase catalytic subunit	GCA_019314115.1	Hydrothermal Vent	JRC59_05850	+	MBW2657212.1(COG1151)	Standalone	Clade E	MAG	Bacteria	Desulfobacterota	Desulfobacteria	Desulfobacterales	JAFDCJ01	JAFDCJ01	JAFDCJ01 sp019310665
MBW2669102.1	anaerobic carbon-monoxide dehydrogenase catalytic subunit	GCA_019314155.1	Hydrothermal Vent	JRD87_04305	-	MBW2669096.1(COG3119) MBW2669097.1(COG2030) MBW2669098.1(COG2006) MBW2669099.1(nan) MBW2669100.1(COG1251) MBW2669101.1(COG0437) MBW2669102.1(COG1151)	FNOR	Clade F	MAG	Bacteria	Desulfobacterota	Desulfobacteria	Desulfobacterales	UBA11574	JAAXQD01	JAAXQD01 sp019314155
MBW2679910.1	anaerobic carbon-monoxide dehydrogenase catalytic subunit	GCA_019314345.1	Hydrothermal Vent	JRD01_04055	-	MBW2679908.1(nan) MBW2679909.1(COG0437) MBW2679910.1(COG1151)	CooF	Clade E	MAG	Bacteria	Desulfobacterota	Desulfobacteria	Desulfobacterales	UBA11574	S5133MH16	S5133MH16 sp019310125
MBW2705047.1	anaerobic carbon-monoxide dehydrogenase catalytic subunit	GCA_019314405.1	Hydrothermal Vent	JRD84_01920	-	MBW2705045.1(COG1136) MBW2705046.1(COG0589) MBW2705047.1(COG1151) MBW2705048.1(COG1433) MBW2705049.1(COG1149) MBW2705050.1(COG1149)	Standalone	Clade E	MAG	Bacteria	Desulfobacterota	Desulfobacteria	Desulfobacterales	JAFDCJ01	JAFDCJ01
MBW2706223.1	anaerobic carbon-monoxide dehydrogenase catalytic subunit	GCA_019314405.1	Hydrothermal Vent	JRD84_07925	+	MBW2706222.1(COG2197) MBW2706223.1(COG1151) MBW2706224.1(COG0437)	CooF	Clade F	MAG	Bacteria	Desulfobacterota	Desulfobacteria	Desulfobacterales	JAFDCJ01	JAFDCJ01
MBW2706265.1	anaerobic carbon-monoxide dehydrogenase catalytic subunit	GCA_019314405.1	Hydrothermal Vent	JRD84_08140	+	MBW2706265.1(COG1151) MBW2706266.1(COG2070)	Standalone	Clade E	MAG	Bacteria	Desulfobacterota	Desulfobacteria	Desulfobacterales	JAFDCJ01	JAFDCJ01
MBW2707822.1	anaerobic carbon-monoxide dehydrogenase catalytic subunit	GCA_019314425.1	Hydrothermal Vent	JRD04_00820	+	MBW2707820.1(COG3640) MBW2707821.1(COG2069) MBW2707822.1(COG1151) MBW2707823.1(COG1614) MBW2707824.1(COG1456) MBW2707825.1(COG1410) MBW2707826.1(COG0489) MBW2707827.1(COG3408) MBW2707828.1(nan) MBW2707829.1(COG4226) nan(nan)	WLP	Clade E	MAG	Bacteria	Desulfobacterota	DSM-4660	Desulfatiglandales	Desulfatiglandaceae	NaphS2	NaphS2 sp019314425
MBW2710133.1	anaerobic carbon-monoxide dehydrogenase catalytic subunit	GCA_019314425.1	Hydrothermal Vent	JRD04_12920	+	MBW2710133.1(COG1151)	Standalone	Clade E	MAG	Bacteria	Desulfobacterota	DSM-4660	Desulfatiglandales	Desulfatiglandaceae	NaphS2	NaphS2 sp019314425
MBW2710530.1	anaerobic carbon-monoxide dehydrogenase catalytic subunit	GCA_019314455.1	Hydrothermal Vent	JRC58_01385	+	MBW2710530.1(COG1151) MBW2710531.1(COG0437) MBW2710532.1(COG1251)	FNOR	Clade F	MAG	Bacteria	Desulfobacterota	Desulfobacteria	Desulfobacterales	UBA11574	JAAXQD01	JAAXQD01 sp019314155
MBW2710974.1	anaerobic carbon-monoxide dehydrogenase catalytic subunit, partial	GCA_019314455.1	Hydrothermal Vent	JRC58_03645	-	MBW2710974.1(COG1151) MBW2710975.1(COG2069) MBW2710976.1(COG0427)	WLP	Clade E	MAG	Bacteria	Desulfobacterota	Desulfobacteria	Desulfobacterales	UBA11574	JAAXQD01	JAAXQD01 sp019314155
MBW2711371.1	anaerobic carbon-monoxide dehydrogenase catalytic subunit	GCA_019314455.1	Hydrothermal Vent	JRC58_05690	-	MBW2711371.1(COG1151) MBW2711372.1(COG1433) MBW2711373.1(nan) MBW2711374.1(COG1433)	Standalone	Clade E	MAG	Bacteria	Desulfobacterota	Desulfobacteria	Desulfobacterales	UBA11574	JAAXQD01	JAAXQD01 sp019314155
MBW2711519.1	anaerobic carbon-monoxide dehydrogenase catalytic subunit	GCA_019314455.1	Hydrothermal Vent	JRC58_06440	-	MBW2711519.1(COG1151) MBW2711520.1(nan)	Standalone	Clade E	MAG	Bacteria	Desulfobacterota	Desulfobacteria	Desulfobacterales	UBA11574	JAAXQD01	JAAXQD01 sp019314155
MBW2993160.1	anaerobic carbon-monoxide dehydrogenase catalytic subunit	GCA_019322545.1	Coastal	KY317_01135	+	MBW2993158.1(nan) MBW2993159.1(COG1141) MBW2993160.1(COG1151)	Standalone	Clade F	MAG	Archaea	Nanobdellota	Nanobdellia	Woesearchaeales	JAHWIL01	JAHWIL01	JAHWIL01 sp019322545
MBW7989012.1	anaerobic carbon-monoxide dehydrogenase catalytic subunit	GCA_019456195.1	Sediment	FVQ84_03195	+	MBW7989004.1(nan) MBW7989005.1(COG2005) MBW7989006.1(COG0725) MBW7989007.1(COG0555) MBW7989008.1(COG3842) MBW7989009.1(COG0746) MBW7989010.1(nan) MBW7989011.1(COG3640) MBW7989012.1(COG1151) MBW7989013.1(COG1614) MBW7989014.1(COG1456) MBW7989015.1(COG3894) MBW7989016.1(COG3640) MBW7989017.1(COG2069) MBW7989018.1(COG1410) MBW7989019.1(COG2759) MBW7989020.1(COG0190)	WLP	Clade E	MAG	Bacteria	Planctomycetota	Phycisphaerae	Sedimentisphaerales	Anaerobacaceae	NIOZ-UU13	NIOZ-UU13 sp019456195
MBW8001226.1	anaerobic carbon-monoxide dehydrogenase catalytic subunit	GCA_019456255.1	Sediment	FVQ80_04310	-	MBW8001219.1(COG4566) MBW8001220.1(COG1410) MBW8001221.1(COG2069) MBW8001222.1(COG3640) MBW8001223.1(COG3894) MBW8001224.1(COG1456) MBW8001225.1(COG1614) MBW8001226.1(COG1151) MBW8001227.1(COG3640) MBW8001228.1(nan) MBW8001229.1(COG3383) MBW8001230.1(COG1894) MBW8001231.1(COG1905)	WLP	Clade E	MAG	Bacteria	Planctomycetota	Phycisphaerae	Sedimentisphaerales	Anaerobacaceae	VRUG01	VRUG01 sp019456255
MBW8016922.1	anaerobic carbon-monoxide dehydrogenase catalytic subunit	GCA_019456225.1	Sediment	FVQ82_12110	-	MBW8016915.1(COG4566) MBW8016916.1(COG1410) MBW8016917.1(COG2069) MBW8016918.1(COG3640) MBW8016919.1(COG3894) MBW8016920.1(COG1456) MBW8016921.1(COG1614) MBW8016922.1(COG1151) MBW8016923.1(COG3640) MBW8016924.1(nan)	WLP	Clade E	MAG	Bacteria	Planctomycetota	Phycisphaerae	Sedimentisphaerales	Anaerohalosphaeraceae	VRUF01	VRUF01 sp019456225
MBW8036243.1	anaerobic carbon-monoxide dehydrogenase catalytic subunit	GCA_019456245.1	Sediment	FVQ79_11585	-	MBW8036242.1(COG1456) MBW8036243.1(COG1151) nan(nan)	Incomplete acs cluster	Clade E	MAG	Bacteria	Planctomycetota	Phycisphaerae	Sedimentisphaerales	Anaerohalosphaeraceae	VRUF01	VRUF01 sp019456245
MBW8040295.1	anaerobic carbon-monoxide dehydrogenase catalytic subunit	GCA_019456145.1	Sediment	FVQ85_09880	+	MBW8040283.1(nan) MBW8040284.1(COG2005) MBW8040285.1(COG0725) MBW8040286.1(COG0555) MBW8040287.1(COG3842) MBW8040288.1(COG0746) MBW8040289.1(COG0303) MBW8040290.1(COG2896) MBW8040291.1(COG0315) MBW8040292.1(COG0521) MBW8040293.1(nan) MBW8040294.1(COG3640) MBW8040295.1(COG1151) MBW8040296.1(COG1614) MBW8040297.1(COG1456) MBW8040298.1(COG3894) MBW8040299.1(COG3640) MBW8040300.1(COG2069) MBW8040301.…	WLP	Clade E	MAG	Bacteria	Planctomycetota	Phycisphaerae	Sedimentisphaerales	Anaerobacaceae	CS2-K091	CS2-K091 sp019456145
MBW9220042.1	CO dehydrogenase/acetyl-CoA synthase complex subunit epsilon	GCA_019561535.1	Hydrothermal Vent	KKP89_01220	-	MBW9220039.1(COG0655) MBW9220040.1(COG1142) MBW9220041.1(COG1880) MBW9220042.1(COG1152)	Incomplete acs cluster	Clade A	-	Archaea	Methanobacteriota	Methanococci	Methanococcales	Methanococcaceae	Methanofervidicoccus	Methanofervidicoccus sp003351865
MBW9222716.1	CO dehydrogenase/acetyl-CoA synthase complex subunit epsilon	GCA_019561555.1	Hydrothermal Vent	KKP97_06705	-	MBW9222714.1(COG1142) MBW9222715.1(COG1880) MBW9222716.1(COG1152) MBW9222717.1(COG1180) MBW9222718.1(COG3161) MBW9222719.1(COG1340)	WLP	Clade A	-	Archaea	Methanobacteriota	Methanococci	Methanococcales	Methanococcaceae	Methanofervidicoccus	Methanofervidicoccus sp019561555
MBW9223535.1	CO dehydrogenase/acetyl-CoA synthase complex subunit epsilon	GCA_019561615.1	Hydrothermal Vent	KKP90_02940	-	MBW9223532.1(COG0655) MBW9223533.1(COG1142) MBW9223534.1(COG1880) MBW9223535.1(COG1152) MBW9223536.1(COG1180) MBW9223537.1(COG3161) MBW9223538.1(COG2266) MBW9223539.1(COG0161)	Incomplete acs cluster	Clade A	-	Archaea	Methanobacteriota	Methanococci	Methanococcales	Methanococcaceae	Methanofervidicoccus	Methanofervidicoccus sp019561615
MCD4689700.1	anaerobic carbon-monoxide dehydrogenase catalytic subunit	GCA_021107335.1	Sediment	K8R55_10275	-	MCD4689696.1(COG0310) MCD4689697.1(COG1251) MCD4689698.1(COG0437) MCD4689699.1(COG3640) MCD4689700.1(COG1151) MCD4689701.1(COG3279)	FNOR	Clade E	MAG	Bacteria	Desulfobacterota	Desulfuromonadia	Desulfuromonadales	Syntrophotaleaceae	Syntrophotalea_A	Syntrophotalea_A sp021107335
MCD4703488.1	CO dehydrogenase/acetyl-CoA synthase complex subunit alpha	GCA_021106765.1	Sediment	K8R64_04225	-	MCD4703483.1(COG1456) MCD4703484.1(COG2069) MCD4703485.1(COG3640) MCD4703486.1(COG1614) MCD4703487.1(COG1880) MCD4703488.1(COG1152)	WLP	Clade A	MAG	Archaea	Halobacteriota	Methanosarcinia	Methanosarcinales	Methanosarcinaceae	JAIOTO01	JAIOTO01 sp021106765
MCD4762399.1	anaerobic carbon-monoxide dehydrogenase catalytic subunit	GCA_021107895.1	Sediment	K8R28_00080	+	MCD4762391.1(COG2801) MCD4762392.1(nan) MCD4762393.1(nan) MCD4762394.1(COG0621) MCD4762395.1(COG1259) MCD4762396.1(COG1387) MCD4762397.1(COG2759) MCD4762398.1(COG0190) MCD4762399.1(COG1151) MCD4762400.1(COG1148) MCD4762401.1(COG1908) MCD4762402.1(nan) MCD4762403.1(nan) MCD4762404.1(COG1908) MCD4762405.1(COG0493) MCD4762406.1(nan) MCD4762407.1(COG1148) MCD4762408.1(COG1908) MCD4762409.1(COG0685) M…	WLP	Clade E	MAG	Bacteria	Desulfobacterota	Desulfobacteria	Desulfobacterales	ETH-SRB1	B13-G4
MCD4768097.1	anaerobic carbon-monoxide dehydrogenase catalytic subunit, partial	GCA_021107935.1	Sediment	K8R34_16530	+	MCD4768096.1(COG4257) MCD4768097.1(COG1151)	Standalone	Clade E	MAG	Archaea	Halobacteriota	Methanosarcinia	Methanosarcinales	Methanocomedenaceae	Methanocomedens
MCD4778005.1	anaerobic carbon-monoxide dehydrogenase catalytic subunit	GCA_021107995.1	Sediment	K8R12_03435	-	MCD4777997.1(COG0685) MCD4777998.1(COG1908) MCD4777999.1(COG1148) MCD4778000.1(nan) MCD4778001.1(COG0493) MCD4778002.1(COG1908) MCD4778003.1(COG1908) MCD4778004.1(COG1148) MCD4778005.1(COG1151) MCD4778006.1(COG0190) MCD4778007.1(COG2759)	One Carbon Pool	Clade E	MAG	Bacteria	Desulfobacterota	Desulfobacteria	Desulfobacterales	ETH-SRB1	B13-G4	B13-G4 sp030262895
MCD4787555.1	anaerobic carbon-monoxide dehydrogenase catalytic subunit	GCA_021108135.1	Sediment	K8R09_05005	-	MCD4787554.1(COG1148) MCD4787555.1(COG1151) MCD4787556.1(COG0190) MCD4787557.1(COG2759) MCD4787558.1(COG1387) MCD4787559.1(COG1259) MCD4787560.1(COG0621) MCD4787561.1(nan) MCD4787562.1(nan)	One Carbon Pool	Clade E	MAG	Bacteria	Desulfobacterota	Desulfobacteria	Desulfobacterales	ETH-SRB1	B13-G4	B13-G4 sp030262895
MCD4803051.1	anaerobic carbon-monoxide dehydrogenase catalytic subunit	GCA_021108255.1	Sediment	K8R16_08925	+	MCD4803050.1(COG2608) MCD4803051.1(COG1151) MCD4803052.1(COG1614) MCD4803053.1(COG1456)	WLP	Clade E	MAG	Bacteria	Chloroflexota	Anaerolineae	Anaerolineales	UBA11858	B10-G9	B10-G9 sp021108255
MCD4805844.1	anaerobic carbon-monoxide dehydrogenase catalytic subunit, partial	GCA_021108175.1	Sediment	K8R07_09255	-	MCD4805844.1(COG1151)	Standalone	Clade E	MAG	Bacteria	Desulfobacterota	Desulfobacteria	Desulfobacterales	ETH-SRB1	B13-G4	B13-G4 sp030262895
MCD4806740.1	CO dehydrogenase/acetyl-CoA synthase complex subunit alpha	GCA_021108185.1	Sediment	K8R13_04085	-	MCD4806725.1(COG1782) MCD4806726.1(COG0638) MCD4806727.1(COG1418) MCD4806728.1(COG1675) MCD4806729.1(COG2232) MCD4806730.1(COG1499) MCD4806731.1(COG0644) MCD4806732.1(nan) MCD4806733.1(nan) MCD4806734.1(COG1073) MCD4806735.1(COG1456) MCD4806736.1(COG2069) MCD4806737.1(COG3640) MCD4806738.1(COG1614) MCD4806739.1(COG1880) MCD4806740.1(COG1152) nan(nan)	WLP	Clade A	MAG	Archaea	Halobacteriota	Methanosarcinia	Methanosarcinales	Methanosarcinaceae	Methanococcoides	Methanococcoides sp021108185
MCD4822175.1	CO dehydrogenase/acetyl-CoA synthase complex subunit alpha	GCA_021108275.1	Sediment	K8R11_08945	-	MCD4822169.1(COG1073) MCD4822170.1(COG1456) MCD4822171.1(COG2069) MCD4822172.1(COG3640) MCD4822173.1(COG1614) MCD4822174.1(COG1880) MCD4822175.1(COG1152)	WLP	Clade A	MAG	Archaea	Halobacteriota	Methanosarcinia	Methanosarcinales	Methanosarcinaceae	Methanococcoides	Methanococcoides sp021108275
MCD4841062.1	CO dehydrogenase/acetyl-CoA synthase complex subunit alpha	GCA_021108445.1	Sediment	K8R08_03515	+	MCD4841062.1(COG1152) MCD4841063.1(COG1880) MCD4841064.1(COG1614) MCD4841065.1(COG3640)	WLP	Clade A	MAG	Archaea	Halobacteriota	Methanosarcinia	Methanosarcinales	Methanocomedenaceae	Methanocomedens	Methanocomedens sp009649835
MCD4844432.1	CO dehydrogenase/acetyl-CoA synthase complex subunit alpha	GCA_021108405.1	Sediment	K8R25_08100	+	MCD4844428.1(nan) MCD4844429.1(COG0456) MCD4844430.1(COG0462) MCD4844431.1(COG0826) MCD4844432.1(COG1152) MCD4844433.1(COG1880) MCD4844434.1(COG1614) MCD4844435.1(COG3640) MCD4844436.1(COG2069) MCD4844437.1(COG1456)	WLP	Clade A	MAG	Archaea	Halobacteriota	Methanosarcinia	Methanosarcinales	Methanocomedenaceae	Methanomarinus	Methanomarinus sp021108405
MCD5409172.1	CO dehydrogenase/acetyl-CoA synthase complex subunit alpha	GCA_021129915.1	Hydrothermal Vent	LRZ87_00145	-	MCD5409165.1(COG1456) MCD5409166.1(COG2069) MCD5409167.1(nan) MCD5409168.1(COG3640) MCD5409169.1(nan) MCD5409170.1(COG1614) MCD5409171.1(COG1880) MCD5409172.1(COG1152) MCD5409173.1(COG3640)	WLP	Clade A	MAG	Archaea	Halobacteriota	UBA148	UBA148	JAJOKI01	JAJOKI01	JAJOKI01 sp021129915
MCD5413510.1	anaerobic carbon-monoxide dehydrogenase catalytic subunit	GCA_021129775.1	Hydrothermal Vent	LR001_00685	+	MCD5413510.1(COG1151) MCD5413511.1(COG3640)	CooC	Clade E	MAG	Bacteria	Bacillota	Clostridia	Peptostreptococcales	Natronincolaceae	GCA-2733545	GCA-2733545 sp021129775
MCD5416818.1	CO dehydrogenase/acetyl-CoA synthase complex subunit alpha	GCA_021129935.1	Hydrothermal Vent	LR021_00375	-	MCD5416812.1(COG0288) MCD5416813.1(nan) MCD5416814.1(COG1456) MCD5416815.1(COG1614) MCD5416816.1(COG1880) MCD5416817.1(nan) MCD5416818.1(COG1152)	WLP	Clade A	MAG	Bacteria	Bipolaricaulota	Bipolaricaulia	UBA7950	UBA7950	UBA7950	UBA7950 sp003535305
MCD5425317.1	CO dehydrogenase/acetyl-CoA synthase complex subunit alpha	GCA_021129955.1	Hydrothermal Vent	LRZ92_02510	-	MCD5425316.1(COG1880) MCD5425317.1(COG1152)	WLP	Clade A	MAG	Archaea	Halobacteriota	Methanosarcinia	Methanosarcinales
MCD6145044.1	CO dehydrogenase/acetyl-CoA synthase complex subunit epsilon	GCA_021158925.1	Hydrothermal Vent	J7J03_01390	+	MCD6145042.1(COG0470) MCD6145043.1(COG1522) MCD6145044.1(COG1152) MCD6145045.1(COG1880)	WLP	Clade A	MAG	Archaea	Halobacteriota	Methanosarcinia	Methanosarcinales	Methanogasteraceae	Methanogaster_B	Methanogaster_B sp003601535
MCD6150377.1	anaerobic carbon-monoxide dehydrogenase catalytic subunit, partial	GCA_021159165.1	Hydrothermal Vent	J7J70_01805	+	MCD6150377.1(COG1151)	Standalone	Clade E	MAG	Bacteria	Desulfobacterota	Anaeroferrophillalia	Anaeroferrophillales	Anaeroferrophillaceae	DQWO01	DQWO01 sp011042595
MCD6151861.1	anaerobic carbon-monoxide dehydrogenase catalytic subunit, partial	GCA_021159165.1	Hydrothermal Vent	J7J70_09470	+	MCD6151861.1(COG1151) MCD6151862.1(COG3807) MCD6151863.1(nan)	Standalone	Clade E	MAG	Bacteria	Desulfobacterota	Anaeroferrophillalia	Anaeroferrophillales	Anaeroferrophillaceae	DQWO01	DQWO01 sp011042595
MCD6196290.1	anaerobic carbon-monoxide dehydrogenase catalytic subunit	GCA_021157925.1	Hydrothermal Vent	J7J82_05855	-	MCD6196285.1(COG3262) MCD6196286.1(COG0650) MCD6196287.1(COG0651) MCD6196288.1(COG1532) MCD6196289.1(COG3640) MCD6196290.1(COG1151) MCD6196291.1(COG0437) MCD6196292.1(COG2005) MCD6196293.1(COG1719)	Energy Converting Hydrogenase	Clade E	MAG	Archaea	Thermoproteota	Thermoprotei_A	Sulfolobales	Desulfurococcaceae	JAGHDU01	JAGHDU01 sp021157925
MCD6199084.1	anaerobic carbon-monoxide dehydrogenase catalytic subunit	GCA_021159445.1	Hydrothermal Vent	J7K15_11045	+	MCD6199083.1(COG0190) MCD6199084.1(COG1151)	One Carbon Pool	Clade E	MAG	Bacteria	Desulfobacterota	Dissulfuribacteria	Dissulfuribacterales	UBA3076	UBA3076	UBA3076 sp021159445
MCD6204014.1	CO dehydrogenase/acetyl-CoA synthase complex subunit epsilon	GCA_021159475.1	Hydrothermal Vent	J7I99_06665	+	MCD6204013.1(COG1832) MCD6204014.1(COG1152) MCD6204015.1(COG1880) MCD6204016.1(COG1035)	WLP	Clade A	MAG	Archaea	Halobacteriota	Syntropharchaeia	Alkanophagales	Methanospirareceae	G60ANME1	G60ANME1 sp021159475
MCD6207304.1	CO dehydrogenase/acetyl-CoA synthase complex subunit epsilon	GCA_021159385.1	Hydrothermal Vent	J7J06_04835	+	MCD6207304.1(COG1152) MCD6207305.1(COG1880) MCD6207306.1(nan) MCD6207307.1(nan)	WLP	Clade A	MAG	Archaea	Halobacteriota	Methanosarcinia	Methanosarcinales	Methanogasteraceae	Methanogaster_C	Methanogaster_C sp021159385
MCD6210170.1	anaerobic carbon-monoxide dehydrogenase catalytic subunit	GCA_021159465.1	Hydrothermal Vent	J7J01_04645	-	MCD6210170.1(COG1151)	Standalone	Clade F	MAG	Archaea	Halobacteriota	Syntropharchaeia	Alkanophagales	Methanospirareceae	G60ANME1	G60ANME1 sp021159465
MCD6224506.1	anaerobic carbon-monoxide dehydrogenase catalytic subunit	GCA_021157785.1	Hydrothermal Vent	J7K32_03110	-	MCD6224503.1(COG1410) MCD6224504.1(COG1456) MCD6224505.1(COG1614) MCD6224506.1(COG1151)	WLP	Clade E	MAG	Bacteria	Desulfobacterota	Desulfobacteria	Desulfobacterales	BuS5	BuS5
MCD6261851.1	anaerobic carbon-monoxide dehydrogenase catalytic subunit	GCA_021163815.1	Hydrothermal Vent	J7J52_02355	+	MCD6261850.1(COG2069) MCD6261851.1(COG1151) MCD6261852.1(COG1614) MCD6261853.1(COG1456) MCD6261854.1(COG1410)	WLP	Clade E	MAG	Bacteria	Desulfobacterota	DSM-4660	Desulfatiglandales	Desulfatiglandaceae	JAGGTJ01	JAGGTJ01 sp021163815
MCD6264040.1	CO dehydrogenase/acetyl-CoA synthase complex subunit epsilon	GCA_021161125.1	Hydrothermal Vent	J7L60_06515	+	MCD6264037.1(COG0452) MCD6264038.1(nan) MCD6264039.1(COG2141) MCD6264040.1(COG1152) MCD6264041.1(COG1880) MCD6264042.1(COG1614) MCD6264043.1(nan)	WLP	Clade A	MAG	Archaea	Thermoproteota	Bathyarchaeia	TCS64	PIYN01	PIYN01	PIYN01 sp003601775
MCD6264644.1	anaerobic carbon-monoxide dehydrogenase catalytic subunit	GCA_021163655.1	Hydrothermal Vent	J7K02_01590	-	MCD6264643.1(nan) MCD6264644.1(COG1151) MCD6264645.1(COG2069)	WLP	Clade E	MAG	Bacteria	Desulfobacterota	DSM-4660	Desulfatiglandales	B25-G16	B33-G16	B33-G16 sp003646875
MCD6269127.1	anaerobic carbon-monoxide dehydrogenase catalytic subunit	GCA_021163565.1	Hydrothermal Vent	J7J71_03215	+	MCD6269126.1(COG0437) MCD6269127.1(COG1151) MCD6269128.1(COG1251)	FNOR	Clade E	MAG	Bacteria	Desulfobacterota	Anaeroferrophillalia	Anaeroferrophillales	Tharpellaceae	Tharpella	Tharpella sp021163565
MCD6293965.1	anaerobic carbon-monoxide dehydrogenase catalytic subunit	GCA_021159825.1	Hydrothermal Vent	J7M20_03355	-	MCD6293960.1(COG0366) MCD6293961.1(COG0489) MCD6293962.1(COG1410) MCD6293963.1(COG1456) MCD6293964.1(COG1614) MCD6293965.1(COG1151)	WLP	Clade E	MAG	Bacteria	Desulfobacterota	DSM-4660	Desulfatiglandales	Desulfatiglandaceae	NaphS2	NaphS2 sp021159825
MCD6297812.1	anaerobic carbon-monoxide dehydrogenase catalytic subunit	GCA_021159695.1	Hydrothermal Vent	J7M30_11730	+	MCD6297810.1(COG2069) MCD6297811.1(nan) MCD6297812.1(COG1151) MCD6297813.1(COG1152)	WLP	Clade E	MAG	Bacteria	Desulfobacterota	DSM-4660	Desulfatiglandales	Desulfatiglandaceae	JAIOSR01
MCD6304711.1	anaerobic carbon-monoxide dehydrogenase catalytic subunit	GCA_021159525.1	Hydrothermal Vent	J7M32_00295	-	MCD6304711.1(COG1151) MCD6304712.1(COG1142) MCD6304713.1(COG2080) MCD6304714.1(COG1319) MCD6304715.1(COG1529) MCD6304716.1(COG0001) MCD6304717.1(COG1748) MCD6304718.1(COG3359)	CooF	Clade E	MAG	Bacteria	Desulfobacterota	DSM-4660	Desulfatiglandales	Desulfatiglandaceae	AUK324	AUK324 sp021159525
MCD6353193.1	anaerobic carbon-monoxide dehydrogenase catalytic subunit	GCA_021160085.1	Hydrothermal Vent	J7M06_03170	+	MCD6353190.1(COG1905) MCD6353191.1(COG1894) MCD6353192.1(COG1034) MCD6353193.1(COG1151) MCD6353194.1(COG1614) MCD6353195.1(COG1456) MCD6353196.1(COG1410)	WLP	Clade E	MAG	Bacteria	Desulfobacterota	WTBG01	JAGOGO01	JAGOGO01	JAGHDE01	JAGHDE01 sp021160085
MCD6363464.1	anaerobic carbon-monoxide dehydrogenase catalytic subunit	GCA_021159885.1	Hydrothermal Vent	J7M13_05655	+	MCD6363461.1(COG1396) MCD6363462.1(COG2856) MCD6363463.1(COG0437) MCD6363464.1(COG1151) MCD6363465.1(COG3640) MCD6363466.1(COG1905) MCD6363467.1(COG1894) MCD6363468.1(COG1034)	NADH:ubiquinone oxidoreductase	Clade E	MAG	Bacteria	Synergistota	GBS-1	GBS-1	GBS-1	AUK310	AUK310 sp021159885
MCD6373666.1	anaerobic carbon-monoxide dehydrogenase catalytic subunit	GCA_021160985.1	Hydrothermal Vent	J7L37_09035	-	MCD6373662.1(COG0680) MCD6373663.1(COG0437) MCD6373664.1(COG0493) MCD6373665.1(COG1144) MCD6373666.1(COG1151) MCD6373667.1(COG0437)	CooF	Clade E	MAG	Archaea	Methanobacteriota_B	Thermococci	Thermococcales	Thermococcaceae	Thermococcus	Thermococcus sp021160985
MCD6388175.1	anaerobic carbon-monoxide dehydrogenase catalytic subunit	GCA_021160685.1	Hydrothermal Vent	J7L69_02100	+	MCD6388173.1(COG2804) MCD6388174.1(COG0190) MCD6388175.1(COG1151) MCD6388176.1(COG2069) MCD6388177.1(COG1614) MCD6388178.1(COG1456) MCD6388179.1(COG0493) MCD6388180.1(COG3383)	WLP	Clade E	MAG	Bacteria	Desulfobacterota	Desulfobulbia	Desulfobulbales	SURF-16	JAGHCC01	JAGHCC01 sp021160685
MCD6391005.1	CO dehydrogenase/acetyl-CoA synthase complex subunit epsilon	GCA_021160725.1	Hydrothermal Vent	J7L92_03280	-	MCD6390987.1(COG3383) MCD6390988.1(COG1894) MCD6390989.1(COG1905) MCD6390990.1(nan) MCD6390991.1(COG0685) MCD6390992.1(nan) MCD6390993.1(nan) MCD6390994.1(nan) MCD6390995.1(COG0680) MCD6390996.1(COG0374) MCD6390997.1(COG1740) MCD6390998.1(COG3640) MCD6390999.1(COG3640) MCD6391000.1(COG1894) MCD6391001.1(COG1905) MCD6391002.1(COG1456) MCD6391003.1(COG1614) MCD6391004.1(COG1880) MCD6391005.1(COG115…	WLP	Clade A	MAG	Bacteria	Chloroflexota	Dehalococcoidia	GIF9	AB-539-J10	RBG-13-51-36	RBG-13-51-36 sp003647945
MCD6395430.1	anaerobic carbon-monoxide dehydrogenase catalytic subunit	GCA_021160785.1	Hydrothermal Vent	J7M40_18260	+	MCD6395427.1(nan) MCD6395428.1(COG4566) MCD6395429.1(COG3640) MCD6395430.1(COG1151) MCD6395431.1(COG1614) MCD6395432.1(COG1456) MCD6395433.1(COG3894) MCD6395434.1(COG3640)	WLP	Clade E	MAG	Bacteria	Planctomycetota	Phycisphaerae	Sedimentisphaerales	Anaerohalosphaeraceae	B28-G16	B28-G16 sp021160785
MCD6407096.1	anaerobic carbon-monoxide dehydrogenase catalytic subunit	GCA_021160545.1	Hydrothermal Vent	J7L81_04425	+	MCD6407095.1(COG3640) MCD6407096.1(COG1151)	CooC	Clade E	MAG	Bacteria	Aerophobota	Aerophobia	Aerophobales	B3-G15	DRTT01	DRTT01 sp021160545
MCD6417125.1	anaerobic carbon-monoxide dehydrogenase catalytic subunit	GCA_021161675.1	Hydrothermal Vent	J7M08_10595	-	MCD6417115.1(COG2759) MCD6417116.1(COG0857) MCD6417117.1(nan) MCD6417118.1(COG1410) MCD6417119.1(nan) MCD6417120.1(COG3894) MCD6417121.1(COG1456) MCD6417122.1(COG1614) MCD6417123.1(COG0493) MCD6417124.1(COG0437) MCD6417125.1(COG1151) MCD6417126.1(COG3640)	WLP	Clade E	MAG	Bacteria	Planctomycetota	Brocadiia	SM23-32	SM23-32	JAGHAF01	JAGHAF01 sp021161675
MCD6426062.1	anaerobic carbon-monoxide dehydrogenase catalytic subunit	GCA_021161345.1	Hydrothermal Vent	J7L35_11240	+	MCD6426061.1(COG2608) MCD6426062.1(COG1151) MCD6426063.1(COG1614) MCD6426064.1(COG1456)	WLP	Clade E	MAG	Bacteria	Chloroflexota	Anaerolineae	Anaerolineales	UBA11858	B10-G9	B10-G9 sp021161345
MCD6430093.1	anaerobic carbon-monoxide dehydrogenase catalytic subunit	GCA_021161425.1	Hydrothermal Vent	J7L57_02625	+	MCD6430091.1(COG1734) MCD6430092.1(COG0437) MCD6430093.1(COG1151) MCD6430094.1(COG1251)	FNOR	Clade E	MAG	Bacteria	Desulfobacterota	Anaeroferrophillalia	Anaeroferrophillales	Tharpellaceae	Tharpella	Tharpella sp021161425
MCD6456761.1	CO dehydrogenase/acetyl-CoA synthase complex subunit epsilon	GCA_021161765.1	Hydrothermal Vent	J7K81_08270	+	MCD6456760.1(nan) MCD6456761.1(COG1152) MCD6456762.1(COG1880)	WLP	Clade A	MAG	Archaea	Halobacteriota	Syntropharchaeia	Alkanophagales	Methanospirareceae	QEXZ01	QEXZ01 sp021161765
MCD6464958.1	CO dehydrogenase/acetyl-CoA synthase complex subunit epsilon	GCA_021161925.1	Hydrothermal Vent	J7L27_01145	-	MCD6464949.1(COG1042) MCD6464950.1(COG1810) MCD6464951.1(COG3640) MCD6464952.1(COG2221) MCD6464953.1(COG3640) MCD6464954.1(COG1456) MCD6464955.1(COG2069) MCD6464956.1(COG1614) MCD6464957.1(COG1880) MCD6464958.1(COG1152)	WLP	Clade A	MAG	Archaea	Thermoproteota	Bathyarchaeia	Bathyarchaeales	DTEX01	DTEX01
MCD6479385.1	CO dehydrogenase/acetyl-CoA synthase complex subunit epsilon	GCA_021161045.1	Hydrothermal Vent	J7L65_01165	-	MCD6479382.1(nan) MCD6479383.1(COG1614) MCD6479384.1(COG1880) MCD6479385.1(COG1152) MCD6479386.1(COG2141) MCD6479387.1(nan) MCD6479388.1(COG0452)	WLP	Clade A	MAG	Archaea	Thermoproteota	Bathyarchaeia	TCS64	B23	B23	B23 sp021161045
MCD6488187.1	anaerobic carbon-monoxide dehydrogenase catalytic subunit	GCA_021163115.1	Hydrothermal Vent	J7K21_03070	-	MCD6488173.1(COG0651) MCD6488174.1(COG1863) MCD6488175.1(COG1006) MCD6488176.1(nan) MCD6488177.1(COG1563) MCD6488178.1(COG1320) MCD6488179.1(nan) MCD6488180.1(COG3260) MCD6488181.1(COG1143) MCD6488182.1(COG3261) MCD6488183.1(COG0650) MCD6488184.1(COG0651) MCD6488185.1(COG1532) MCD6488186.1(COG3640) MCD6488187.1(COG1151) MCD6488188.1(COG0437) MCD6488189.1(COG2005) MCD6488190.1(COG1719)	Energy Converting Hydrogenase	Clade E	MAG	Archaea	Thermoproteota	Thermoprotei_A	Sulfolobales	Desulfurococcaceae	JAGGXK01	JAGGXK01 sp021163115
MCD6492358.1	CO dehydrogenase/acetyl-CoA synthase complex subunit epsilon	GCA_021163065.1	Hydrothermal Vent	J7K36_00910	-	MCD6492357.1(COG1880) MCD6492358.1(COG1152) MCD6492359.1(COG1872)	WLP	Clade A	MAG	Archaea	Halobacteriota	Archaeoglobi	Archaeoglobales	Archaeoglobaceae	B5-G16	B5-G16 sp021163065
MCD6492865.1	anaerobic carbon-monoxide dehydrogenase catalytic subunit	GCA_021163065.1	Hydrothermal Vent	J7K36_03560	+	MCD6492861.1(COG1698) MCD6492862.1(COG0170) MCD6492863.1(COG1719) MCD6492864.1(COG0437) MCD6492865.1(COG1151) MCD6492866.1(COG1905) MCD6492867.1(COG1894) MCD6492868.1(COG1034)	NADH:ubiquinone oxidoreductase	Clade E	MAG	Archaea	Halobacteriota	Archaeoglobi	Archaeoglobales	Archaeoglobaceae	B5-G16	B5-G16 sp021163065
MCD6515317.1	anaerobic carbon-monoxide dehydrogenase catalytic subunit	GCA_021162905.1	Hydrothermal Vent	J7L07_10375	-	MCD6515307.1(COG1239) MCD6515308.1(COG1143) MCD6515309.1(COG0650) MCD6515310.1(COG3260) MCD6515311.1(COG0651) MCD6515312.1(COG3261) MCD6515313.1(COG3262) MCD6515314.1(COG1009) MCD6515315.1(COG1532) MCD6515316.1(COG3640) MCD6515317.1(COG1151) MCD6515318.1(COG0437) MCD6515319.1(COG2005) MCD6515320.1(COG1719)	Energy Converting Hydrogenase	Clade E	MAG	Archaea	Asgardarchaeota	Asgardarchaeia	Asgardarchaeales	Asgardarchaeaceae	Asgardarchaeum	Asgardarchaeum abyssi
MCD6519574.1	anaerobic carbon-monoxide dehydrogenase catalytic subunit	GCA_021162655.1	Hydrothermal Vent	J7M05_06600	+	MCD6519559.1(COG1148) MCD6519560.1(COG1148) MCD6519561.1(COG1908) MCD6519562.1(nan) MCD6519563.1(COG0685) MCD6519564.1(COG1150) MCD6519565.1(COG1148) MCD6519566.1(COG1908) MCD6519567.1(COG0247) MCD6519568.1(COG1150) MCD6519569.1(COG0543) MCD6519570.1(COG3404) MCD6519571.1(COG0190) MCD6519572.1(COG2759) MCD6519573.1(COG2608) MCD6519574.1(COG1151) MCD6519575.1(COG1614) MCD6519576.1(COG2069) MCD6519…	WLP	Clade E	MAG	Bacteria	Chloroflexota	Anaerolineae	UBA1429	UBA1429	JAGGYI01	JAGGYI01 sp021162655
MCD6523745.1	anaerobic carbon-monoxide dehydrogenase catalytic subunit	GCA_021162705.1	Hydrothermal Vent	J7K48_01905	+	MCD6523742.1(COG1719) MCD6523743.1(COG2005) MCD6523744.1(COG0437) MCD6523745.1(COG1151) MCD6523746.1(COG3640) MCD6523747.1(nan) MCD6523748.1(COG1532) MCD6523749.1(COG0651) MCD6523750.1(COG0650) MCD6523751.1(COG3261) MCD6523752.1(COG1143) MCD6523753.1(COG3260) MCD6523754.1(COG2212)	Energy Converting Hydrogenase	Clade E	MAG	Archaea	Methanobacteriota_B	Thermococci	Thermococcales	Thermococcaceae	Thermococcus	Thermococcus guaymasensis
MCD6532534.1	anaerobic carbon-monoxide dehydrogenase catalytic subunit	GCA_021163445.1	Hydrothermal Vent	J7L25_00435	-	MCD6532532.1(COG0784) MCD6532533.1(COG1251) MCD6532534.1(COG1151) MCD6532535.1(COG4804) MCD6532536.1(COG3972) MCD6532537.1(COG0443) MCD6532538.1(COG1002) MCD6532539.1(nan) nan(nan)	FNOR	Clade E	MAG	Bacteria	Desulfobacterota	Anaeroferrophillalia	Anaeroferrophillales	Tharpellaceae	Tharpella	Tharpella aukensis
MCD6538480.1	CO dehydrogenase/acetyl-CoA synthase complex subunit epsilon	GCA_021162605.1	Hydrothermal Vent	J7L18_07740	+	MCD6538480.1(COG1152) MCD6538481.1(COG1880) MCD6538482.1(COG1614) MCD6538483.1(COG2069) MCD6538484.1(COG1456)	WLP	Clade A	MAG	Archaea	Thermoproteota	Bathyarchaeia	Bathyarchaeales	DTEX01	B63	B63 sp003661975
MCD6554212.1	anaerobic carbon-monoxide dehydrogenase catalytic subunit	GCA_021162125.1	Hydrothermal Vent	J7M16_09415	-	MCD6554209.1(COG1034) MCD6554210.1(COG1894) MCD6554211.1(COG1905) MCD6554212.1(COG1151) MCD6554213.1(COG1142) MCD6554214.1(COG2197) MCD6554215.1(COG4585) MCD6554216.1(COG0436) MCD6554217.1(COG0689) MCD6554218.1(COG0525)	CooF	Clade E	MAG	Bacteria	Chloroflexota	Anaerolineae	JACIWR01	JACIWR01	JACIWR01	JACIWR01 sp021162125
MCD6561907.1	anaerobic carbon-monoxide dehydrogenase catalytic subunit	GCA_021163285.1	Hydrothermal Vent	J7L16_09160	-	MCD6561904.1(COG1410) MCD6561905.1(COG1456) MCD6561906.1(COG1614) MCD6561907.1(COG1151) MCD6561908.1(COG2069) MCD6561909.1(COG3640)	WLP	Clade E	MAG	Bacteria	Desulfobacterota	DSM-4660	Desulfatiglandales	Desulfatiglandaceae	JAGGXA01	JAGGXA01 sp021163285
MCD6585396.1	anaerobic carbon-monoxide dehydrogenase catalytic subunit	GCA_021162325.1	Hydrothermal Vent	J7K96_06510	+	MCD6585392.1(COG2374) MCD6585393.1(COG0398) MCD6585394.1(COG3894) MCD6585395.1(COG2069) MCD6585396.1(COG1151) MCD6585397.1(COG1614) MCD6585398.1(COG1456) MCD6585399.1(COG1410) MCD6585400.1(nan) MCD6585401.1(COG0457)	WLP	Clade E	MAG	Bacteria	Desulfobacterota	Desulfobacteria	Desulfobacterales	Desulfosalsimonadaceae	SURF-3	SURF-3 sp021162325
MCF6177127.1	anaerobic carbon-monoxide dehydrogenase catalytic subunit	GCA_021647315.1	Hydrothermal Vent	L3J71_15320	+	MCF6177120.1(COG0646) MCF6177121.1(nan) MCF6177122.1(COG3640) MCF6177123.1(COG3640) MCF6177124.1(COG2940) MCF6177125.1(COG3323) MCF6177126.1(COG2226) MCF6177127.1(COG1151) MCF6177128.1(COG1614)	WLP	Clade E	MAG	Bacteria	Verrucomicrobiota	Lentisphaeria	Victivallales	Victivallaceae	JAKIUY01	JAKIUY01 sp021647315
MCF6187263.1	anaerobic carbon-monoxide dehydrogenase catalytic subunit	GCA_021647275.1	Hydrothermal Vent	L3J49_07290	-	MCF6187263.1(COG1151) MCF6187264.1(COG0190) MCF6187265.1(COG0507) nan(nan)	One Carbon Pool	Clade E	MAG	Bacteria	Desulfobacterota	Desulfobulbia	Desulfobulbales	Desulfobulbaceae	DRLX01	DRLX01 sp024280455
MCF6246046.1	anaerobic carbon-monoxide dehydrogenase catalytic subunit	GCA_021647625.1	Hydrothermal Vent	L3J69_01665	-	MCF6246044.1(COG0058) MCF6246045.1(nan) MCF6246046.1(COG1151) MCF6246047.1(COG0491) MCF6246048.1(COG1126) MCF6246049.1(COG0765) MCF6246050.1(COG0834)	Standalone	Clade E	MAG	Bacteria	Desulfobacterota	Desulfobacteria	Desulfobacterales	Desulfobacteraceae	Desulfobacula	Desulfobacula sp021647625
MCF6246713.1	anaerobic carbon-monoxide dehydrogenase catalytic subunit	GCA_021647625.1	Hydrothermal Vent	L3J69_05055	-	MCF6246710.1(COG1410) MCF6246711.1(COG1456) MCF6246712.1(COG1614) MCF6246713.1(COG1151) MCF6246714.1(COG2069)	WLP	Clade E	MAG	Bacteria	Desulfobacterota	Desulfobacteria	Desulfobacterales	Desulfobacteraceae	Desulfobacula	Desulfobacula sp021647625
MCF6265418.1	anaerobic carbon-monoxide dehydrogenase catalytic subunit	GCA_021647765.1	Hydrothermal Vent	L3J57_02600	+	MCF6265418.1(COG1151) MCF6265419.1(COG3640) MCF6265420.1(COG0437) MCF6265421.1(COG1251) MCF6265422.1(nan) MCF6265423.1(COG0348) MCF6265424.1(nan) MCF6265425.1(COG0220) MCF6265426.1(COG0585) MCF6265427.1(COG1414) MCF6265428.1(COG1647)	FNOR	Clade E	MAG	Bacteria	Desulfobacterota	Desulfuromonadia	Desulfuromonadales	Geopsychrobacteraceae	Desulfuromusa	Desulfuromusa sp021647765
MCF6289568.1	anaerobic carbon-monoxide dehydrogenase catalytic subunit	GCA_021647905.1	Hydrothermal Vent	L3J03_00980	-	MCF6289561.1(nan) MCF6289562.1(COG1908) MCF6289563.1(COG1148) MCF6289564.1(COG1148) MCF6289565.1(COG1456) MCF6289566.1(COG1614) MCF6289567.1(COG2069) MCF6289568.1(COG1151) MCF6289569.1(COG0190) nan(nan)	WLP	Clade E	MAG	Bacteria	Desulfobacterota	Desulfobulbia	Desulfobulbales	BM004	JAKITW01	JAKITW01 sp021647905
MCG0239617.1	anaerobic carbon-monoxide dehydrogenase catalytic subunit	GCA_021890795.1	Coastal	L6E13_10590	-	MCG0239612.1(COG0651) MCG0239613.1(COG4237) MCG0239614.1(COG0650) MCG0239615.1(COG0651) MCG0239616.1(COG0437) MCG0239617.1(COG1151) MCG0239618.1(COG3640)	Energy Converting Hydrogenase	Clade F	MAG	Bacteria	Bacillota	Symbiobacteriia	Symbiobacteriales	ZC4RG38	ZC4RG38	ZC4RG38 sp021890795
MCG6878749.1	anaerobic carbon-monoxide dehydrogenase catalytic subunit	GCA_022340265.1	Coastal	LJE96_06330	-	MCG6878748.1(COG0025) MCG6878749.1(COG1151) MCG6878750.1(COG0437) MCG6878751.1(COG1251) nan(nan)	FNOR	Clade E	MAG	Bacteria	Desulfobacterota	DSM-4660	Desulfatiglandales	Desulfatiglandaceae	NaphS2	NaphS2 sp022340265
MCG6879811.1	anaerobic carbon-monoxide dehydrogenase catalytic subunit	GCA_022340265.1	Coastal	LJE96_11790	-	MCG6879811.1(COG1151) MCG6879812.1(COG0437) MCG6879813.1(COG1251)	FNOR	Clade E	MAG	Bacteria	Desulfobacterota	DSM-4660	Desulfatiglandales	Desulfatiglandaceae	NaphS2	NaphS2 sp022340265
MCG6880520.1	anaerobic carbon-monoxide dehydrogenase catalytic subunit	GCA_022340265.1	Coastal	LJE96_15415	+	MCG6880518.1(COG3640) MCG6880519.1(COG2069) MCG6880520.1(COG1151) MCG6880521.1(COG1614) MCG6880522.1(COG1456) MCG6880523.1(COG1410) MCG6880524.1(COG0489) MCG6880525.1(COG3408)	WLP	Clade E	MAG	Bacteria	Desulfobacterota	DSM-4660	Desulfatiglandales	Desulfatiglandaceae	NaphS2	NaphS2 sp022340265
MCG6881626.1	anaerobic carbon-monoxide dehydrogenase catalytic subunit	GCA_022340265.1	Coastal	LJE96_21090	+	MCG6881624.1(COG0265) MCG6881625.1(COG1773) MCG6881626.1(COG1151) MCG6881627.1(COG0778)	Standalone	Clade E	MAG	Bacteria	Desulfobacterota	DSM-4660	Desulfatiglandales	Desulfatiglandaceae	NaphS2	NaphS2 sp022340265
MCG6894223.1	anaerobic carbon-monoxide dehydrogenase catalytic subunit	GCA_022340405.1	Coastal	LJE65_11490	-	MCG6894223.1(COG1151)	Standalone	Clade E	MAG	Bacteria	Desulfobacterota	Desulfobacteria	Desulfobacterales	JAJDOA01	JAJDOA01	JAJDOA01 sp022340405
MCG6894677.1	anaerobic carbon-monoxide dehydrogenase catalytic subunit	GCA_022340405.1	Coastal	LJE65_13820	+	MCG6894672.1(nan) MCG6894673.1(COG0507) MCG6894674.1(COG0427) MCG6894675.1(COG3894) MCG6894676.1(COG2069) MCG6894677.1(COG1151) MCG6894678.1(COG1614) MCG6894679.1(COG1456) MCG6894680.1(COG1410) MCG6894681.1(nan)	WLP	Clade E	MAG	Bacteria	Desulfobacterota	Desulfobacteria	Desulfobacterales	JAJDOA01	JAJDOA01	JAJDOA01 sp022340405
MCG6895413.1	anaerobic carbon-monoxide dehydrogenase catalytic subunit	GCA_022340405.1	Coastal	LJE65_17560	-	MCG6895411.1(COG0731) MCG6895412.1(nan) MCG6895413.1(COG1151) MCG6895414.1(COG1433)	Standalone	Clade E	MAG	Bacteria	Desulfobacterota	Desulfobacteria	Desulfobacterales	JAJDOA01	JAJDOA01	JAJDOA01 sp022340405
MCG6905498.1	anaerobic carbon-monoxide dehydrogenase catalytic subunit	GCA_022340425.1	Coastal	LJE63_02645	-	MCG6905498.1(COG1151)	Standalone	Clade E	MAG	Bacteria	Desulfobacterota	Desulfobacteria	Desulfobacterales	JAABRJ01	JAABRJ01	JAABRJ01 sp022340425
MCG6906335.1	anaerobic carbon-monoxide dehydrogenase catalytic subunit	GCA_022340425.1	Coastal	LJE63_06885	+	MCG6906333.1(COG1251) MCG6906334.1(COG0437) MCG6906335.1(COG1151) MCG6906336.1(COG0179) MCG6906337.1(nan)	FNOR	Clade E	MAG	Bacteria	Desulfobacterota	Desulfobacteria	Desulfobacterales	JAABRJ01	JAABRJ01	JAABRJ01 sp022340425
MCG6907659.1	anaerobic carbon-monoxide dehydrogenase catalytic subunit	GCA_022340425.1	Coastal	LJE63_13690	-	MCG6907653.1(COG0057) MCG6907654.1(COG0574) MCG6907655.1(nan) MCG6907656.1(COG1410) MCG6907657.1(COG1456) MCG6907658.1(COG1614) MCG6907659.1(COG1151) MCG6907660.1(COG2069) MCG6907661.1(COG3894) MCG6907662.1(COG0427)	WLP	Clade E	MAG	Bacteria	Desulfobacterota	Desulfobacteria	Desulfobacterales	JAABRJ01	JAABRJ01	JAABRJ01 sp022340425
MCG6909238.1	anaerobic carbon-monoxide dehydrogenase catalytic subunit	GCA_022340465.1	Coastal	LJE94_03830	+	MCG6909238.1(COG1151)	Standalone	Clade E	MAG	Bacteria	Desulfobacterota	Desulfobacteria	Desulfobacterales	B30-G6	JAJDNW01	JAJDNW01 sp022340465
MCG6911273.1	anaerobic carbon-monoxide dehydrogenase catalytic subunit	GCA_022340465.1	Coastal	LJE94_14270	+	MCG6911270.1(COG0427) MCG6911271.1(COG3894) MCG6911272.1(COG2069) MCG6911273.1(COG1151) MCG6911274.1(COG1614) MCG6911275.1(COG1456) MCG6911276.1(COG1410)	WLP	Clade E	MAG	Bacteria	Desulfobacterota	Desulfobacteria	Desulfobacterales	B30-G6	JAJDNW01	JAJDNW01 sp022340465
MCG6930804.1	anaerobic carbon-monoxide dehydrogenase catalytic subunit	GCA_022340565.1	Coastal	LJE64_09640	+	MCG6930801.1(COG1902) MCG6930802.1(COG3894) MCG6930803.1(COG2069) MCG6930804.1(COG1151) MCG6930805.1(COG1614) MCG6930806.1(COG1456) MCG6930807.1(COG1410) MCG6930808.1(nan) MCG6930809.1(COG3640)	WLP	Clade E	MAG	Bacteria	Desulfobacterota	Desulfobulbia	Desulfobulbales	Desulfocapsaceae	JABDQA01	JABDQA01 sp022340565
MCG6931916.1	anaerobic carbon-monoxide dehydrogenase catalytic subunit	GCA_022340565.1	Coastal	LJE64_15285	+	MCG6931913.1(nan) MCG6931914.1(nan) MCG6931915.1(COG2033) MCG6931916.1(COG1151) MCG6931917.1(nan) MCG6931918.1(COG0697)	Standalone	Clade E	MAG	Bacteria	Desulfobacterota	Desulfobulbia	Desulfobulbales	Desulfocapsaceae	JABDQA01	JABDQA01 sp022340565
MCG6944474.1	anaerobic carbon-monoxide dehydrogenase catalytic subunit	GCA_022340745.1	Coastal	LJE87_03915	-	MCG6944474.1(COG1151)	Standalone	Clade E	MAG	Bacteria	Desulfobacterota	Syntrophobacteria	BM002	BM002	BM002	BM002 sp022340745
MCG6971898.1	anaerobic carbon-monoxide dehydrogenase catalytic subunit	GCA_022340885.1	Coastal	LJE66_02010	+	MCG6971898.1(COG1151)	Standalone	Clade E	MAG	Bacteria	Desulfobacterota	Desulfobacteria	Desulfobacterales	UBA11574	UBA11574	UBA11574 sp022340885
MCG6973380.1	anaerobic carbon-monoxide dehydrogenase catalytic subunit	GCA_022340885.1	Coastal	LJE66_09580	-	MCG6973372.1(nan) MCG6973373.1(nan) MCG6973374.1(nan) MCG6973375.1(nan) MCG6973376.1(COG1804) MCG6973377.1(COG1804) MCG6973378.1(COG3829) MCG6973379.1(COG1247) MCG6973380.1(COG1151) MCG6973381.1(COG1433) MCG6973382.1(COG3829) MCG6973383.1(COG0822)	Standalone	Clade E	MAG	Bacteria	Desulfobacterota	Desulfobacteria	Desulfobacterales	UBA11574	UBA11574	UBA11574 sp022340885
MCG6974264.1	anaerobic carbon-monoxide dehydrogenase catalytic subunit	GCA_022340885.1	Coastal	LJE66_14065	+	MCG6974261.1(nan) MCG6974262.1(COG0427) MCG6974263.1(COG2069) MCG6974264.1(COG1151) MCG6974265.1(COG1614) MCG6974266.1(COG1456) MCG6974267.1(COG1410) MCG6974268.1(COG0574) MCG6974269.1(COG0057) MCG6974270.1(nan) MCG6974271.1(COG0243) MCG6974272.1(COG0437) MCG6974273.1(COG5557) MCG6974274.1(nan) MCG6974275.1(COG0766) MCG6974276.1(COG2333) MCG6974277.1(nan) MCG6974278.1(COG2199)	WLP	Clade E	MAG	Bacteria	Desulfobacterota	Desulfobacteria	Desulfobacterales	UBA11574	UBA11574	UBA11574 sp022340885
MCG6981247.1	anaerobic carbon-monoxide dehydrogenase catalytic subunit	GCA_022340905.1	Coastal	LJE88_07535	-	MCG6981247.1(COG1151)	Standalone	Clade E	MAG	Bacteria	Desulfobacterota	Syntrophobacteria	BM002	BM002	BM002	BM002 sp022340905
MCG7844145.1	anaerobic carbon-monoxide dehydrogenase catalytic subunit	GCA_022353105.1	Coastal	MIO90_01785	-	MCG7844143.1(COG1245) MCG7844144.1(COG3640) MCG7844145.1(COG1151)	CooC	Clade E	MAG	Archaea	Thermoplasmatota	Thermoplasmata	Methanomassiliicoccales	UBA472	UBA472
MCG7849950.1	CO dehydrogenase/acetyl-CoA synthase complex subunit alpha	GCA_022353185.1	Coastal	MIO93_12345	-	MCG7849946.1(COG2018) MCG7849947.1(COG1880) MCG7849948.1(nan) MCG7849949.1(nan) MCG7849950.1(COG1152)	WLP	Clade A	MAG	Archaea	Halobacteriota	Methanosarcinia	Methanosarcinales	Methanocomedenaceae	QBUR01	QBUR01 sp022353185
MCG7850806.1	CO dehydrogenase/acetyl-CoA synthase complex subunit alpha	GCA_022353185.1	Coastal	MIO93_16735	-	MCG7850801.1(COG1456) MCG7850802.1(COG2069) MCG7850803.1(COG3640) MCG7850804.1(COG1614) MCG7850805.1(COG1880) MCG7850806.1(COG1152)	WLP	Clade A	MAG	Archaea	Halobacteriota	Methanosarcinia	Methanosarcinales	Methanocomedenaceae	QBUR01	QBUR01 sp022353185
MCG8337665.1	anaerobic carbon-monoxide dehydrogenase catalytic subunit	GCA_022360105.1	Host associated	MJE63_24455	-	MCG8337665.1(COG1151) nan(nan)	Standalone	Clade E	MAG	Bacteria	SAR324	SAR324	XYD2-FULL-50-16	JAHJRI01	JAHJTV01	JAHJTV01 sp028282825
MCG8472765.1	anaerobic carbon-monoxide dehydrogenase catalytic subunit	GCA_022360815.1	Host associated	MI742_13060	+	MCG8472763.1(nan) MCG8472764.1(COG2069) MCG8472765.1(COG1151) MCG8472766.1(COG1152)	WLP	Clade E	MAG	Bacteria	Desulfobacterota	Desulfobacteria	Desulfobacterales	Desulfolunaceae	Desulfoluna	Desulfoluna sp022360815
MCG8473068.1	anaerobic carbon-monoxide dehydrogenase catalytic subunit	GCA_022360815.1	Host associated	MI742_14605	+	MCG8473065.1(COG1151) MCG8473066.1(nan) MCG8473067.1(COG1149) MCG8473068.1(COG1151) MCG8473069.1(nan) MCG8473070.1(COG2221) MCG8473071.1(COG2608) MCG8473072.1(COG3829)	Standalone	Clade E	MAG	Bacteria	Desulfobacterota	Desulfobacteria	Desulfobacterales	Desulfolunaceae	Desulfoluna	Desulfoluna sp022360815
MCG8500443.1	anaerobic carbon-monoxide dehydrogenase catalytic subunit	GCA_022360955.1	Host associated	MJB12_08555	-	MCG8500443.1(COG1151) MCG8500444.1(COG1309)	Standalone	Clade D	MAG	Bacteria	Bacillota	Clostridia	SK-Y3	SK-Y3	JAKSBV01	JAKSBV01 sp022360955
MCG8533309.1	anaerobic carbon-monoxide dehydrogenase catalytic subunit	GCA_022360995.1	Host associated	MI749_22005	+	MCG8533308.1(COG0664) MCG8533309.1(COG1151) MCG8533310.1(COG3640) MCG8533311.1(COG1280)	CooC	Clade E	MAG	Bacteria	Desulfobacterota_I	Desulfovibrionia	Desulfovibrionales	Desulfovibrionaceae	Halodesulfovibrio
MCG8538347.1	anaerobic carbon-monoxide dehydrogenase catalytic subunit	GCA_022361035.1	Host associated	MJA82_00215	+	MCG8538347.1(COG1151)	Standalone	Clade D	MAG	Bacteria	Bacillota	Clostridia	Peptostreptococcales	Caminicellaceae	JAKSBP01	JAKSBP01 sp022361035
MCG8538508.1	anaerobic carbon-monoxide dehydrogenase catalytic subunit	GCA_022361035.1	Host associated	MJA82_01045	+	MCG8538508.1(COG1151) MCG8538509.1(COG3640) MCG8538510.1(COG2759) MCG8538511.1(COG3404) MCG8538512.1(COG0190) MCG8538513.1(nan) MCG8538514.1(COG0685) MCG8538515.1(COG1249)	One Carbon Pool	Clade E	MAG	Bacteria	Bacillota	Clostridia	Peptostreptococcales	Caminicellaceae	JAKSBP01	JAKSBP01 sp022361035
MCG8538527.1	anaerobic carbon-monoxide dehydrogenase catalytic subunit	GCA_022361035.1	Host associated	MJA82_01140	-	MCG8538520.1(COG1378) MCG8538521.1(COG0549) MCG8538522.1(COG0078) MCG8538523.1(COG2235) MCG8538524.1(nan) MCG8538525.1(COG1251) MCG8538526.1(COG0437) MCG8538527.1(COG1151) MCG8538528.1(COG1959) MCG8538529.1(COG2949) MCG8538530.1(COG0524)	FNOR	Clade C	MAG	Bacteria	Bacillota	Clostridia	Peptostreptococcales	Caminicellaceae	JAKSBP01	JAKSBP01 sp022361035
MCG8616948.1	anaerobic carbon-monoxide dehydrogenase catalytic subunit	GCA_022361315.1	Host associated	MI802_12080	-	MCG8616948.1(COG1151) MCG8616949.1(nan) MCG8616950.1(COG3708)	Standalone	Clade E	MAG	Bacteria	Desulfobacterota	Desulfobacteria	Desulfobacterales	Desulfobacteraceae	Desulfobacter
MCG8633911.1	anaerobic carbon-monoxide dehydrogenase catalytic subunit	GCA_022361395.1	Host associated	MI863_08795	+	MCG8633910.1(COG2069) MCG8633911.1(COG1151) MCG8633912.1(COG1614) MCG8633913.1(COG1456)	WLP	Clade E	MAG	Bacteria	Desulfobacterota	Desulfobacteria	Desulfobacterales	Desulfobacteraceae	Desulfobacter	Desulfobacter sp022361395
MCG8634690.1	anaerobic carbon-monoxide dehydrogenase catalytic subunit	GCA_022361395.1	Host associated	MI863_12735	+	MCG8634690.1(COG1151) MCG8634691.1(COG1192) MCG8634692.1(COG3597) MCG8634693.1(COG1309)	Standalone	Clade E	MAG	Bacteria	Desulfobacterota	Desulfobacteria	Desulfobacterales	Desulfobacteraceae	Desulfobacter	Desulfobacter sp022361395
MCG8634770.1	anaerobic carbon-monoxide dehydrogenase catalytic subunit	GCA_022361395.1	Host associated	MI863_13135	-	MCG8634770.1(COG1151) MCG8634771.1(COG0664)	CooA	Clade E	MAG	Bacteria	Desulfobacterota	Desulfobacteria	Desulfobacterales	Desulfobacteraceae	Desulfobacter	Desulfobacter sp022361395
MCG8639301.1	anaerobic carbon-monoxide dehydrogenase catalytic subunit	GCA_022361415.1	Host associated	MI862_06180	-	MCG8639301.1(COG1151) MCG8639302.1(nan)	Standalone	Clade E	MAG	Bacteria	Desulfobacterota	Desulfobacteria	Desulfobacterales	Desulfobacteraceae	Desulfobacula	Desulfobacula sp028280105
MCG8639835.1	anaerobic carbon-monoxide dehydrogenase catalytic subunit	GCA_022361415.1	Host associated	MI862_08860	-	MCG8639830.1(COG3640) MCG8639831.1(nan) MCG8639832.1(COG1410) MCG8639833.1(COG1456) MCG8639834.1(COG1614) MCG8639835.1(COG1151) MCG8639836.1(COG2069)	WLP	Clade E	MAG	Bacteria	Desulfobacterota	Desulfobacteria	Desulfobacterales	Desulfobacteraceae	Desulfobacula	Desulfobacula sp028280105
MCG8643897.1	anaerobic carbon-monoxide dehydrogenase catalytic subunit	GCA_022361415.1	Host associated	MI862_29520	-	MCG8643896.1(nan) MCG8643897.1(COG1151) MCG8643898.1(COG0664) MCG8643899.1(COG1237) MCG8643900.1(nan)	CooA	Clade E	MAG	Bacteria	Desulfobacterota	Desulfobacteria	Desulfobacterales	Desulfobacteraceae	Desulfobacula	Desulfobacula sp028280105
MCG8684108.1	anaerobic carbon-monoxide dehydrogenase catalytic subunit	GCA_022361535.1	Host associated	MI892_04480	+	MCG8684108.1(COG1151) MCG8684109.1(COG4619) MCG8684110.1(COG0390) MCG8684111.1(COG1309)	Standalone	Clade E	MAG	Bacteria	Desulfobacterota	Desulfobacteria	Desulfobacterales	Desulfobacteraceae	Desulfobacter
MCG8685015.1	anaerobic carbon-monoxide dehydrogenase catalytic subunit	GCA_022361535.1	Host associated	MI892_09090	-	MCG8685014.1(COG0437) MCG8685015.1(COG1151)	CooF	Clade F	MAG	Bacteria	Desulfobacterota	Desulfobacteria	Desulfobacterales	Desulfobacteraceae	Desulfobacter
MCG8686176.1	anaerobic carbon-monoxide dehydrogenase catalytic subunit	GCA_022361535.1	Host associated	MI892_14955	-	MCG8686174.1(COG2314) MCG8686175.1(COG2996) MCG8686176.1(COG1151)	Standalone	Clade E	MAG	Bacteria	Desulfobacterota	Desulfobacteria	Desulfobacterales	Desulfobacteraceae	Desulfobacter
MCG8688998.1	anaerobic carbon-monoxide dehydrogenase catalytic subunit	GCA_022361535.1	Host associated	MI892_29275	-	MCG8688993.1(COG3640) MCG8688994.1(nan) MCG8688995.1(COG1410) MCG8688996.1(COG1456) MCG8688997.1(COG1614) MCG8688998.1(COG1151) MCG8688999.1(COG2069)	WLP	Clade E	MAG	Bacteria	Desulfobacterota	Desulfobacteria	Desulfobacterales	Desulfobacteraceae	Desulfobacter
MCH7556320.1	anaerobic carbon-monoxide dehydrogenase catalytic subunit	GCA_022561195.1	Sediment	IIB56_02560	-	MCH7556308.1(COG2223) MCH7556309.1(COG0365) MCH7556310.1(COG0190) MCH7556311.1(COG2759) MCH7556312.1(COG1410) MCH7556313.1(COG2069) MCH7556314.1(COG3640) MCH7556315.1(nan) MCH7556316.1(COG3894) MCH7556317.1(COG1456) MCH7556318.1(nan) MCH7556319.1(COG1614) MCH7556320.1(COG1151) MCH7556321.1(COG3640) MCH7556322.1(nan) MCH7556323.1(COG4251) MCH7556324.1(COG2202) MCH7556325.1(COG0784) MCH7556326.1(CO…	WLP	Clade E	MAG	Bacteria	Planctomycetota	Phycisphaerae	Sedimentisphaerales	Anaerobacaceae	NIOZ-UU13	NIOZ-UU13 sp022566315
MCH8864062.1	anaerobic carbon-monoxide dehydrogenase catalytic subunit	GCA_022574315.1	Sediment	IIB13_01685	+	MCH8864055.1(COG3640) MCH8864056.1(COG2759) MCH8864057.1(COG3894) MCH8864058.1(COG3640) MCH8864059.1(COG0190) MCH8864060.1(nan) MCH8864061.1(COG2069) MCH8864062.1(COG1151) MCH8864063.1(COG1614) MCH8864064.1(COG1456) MCH8864065.1(COG1410) MCH8864066.1(nan) MCH8864067.1(COG0493) MCH8864068.1(COG2271) nan(nan)	WLP	Clade E	MAG	Bacteria	Chloroflexota	Dehalococcoidia	Dehalococcoidales	RBG-16-60-22	JACZSH01	JACZSH01 sp022574315
MCI4454396.1	anaerobic carbon-monoxide dehydrogenase catalytic subunit	GCA_022759245.1	Hydrothermal Vent	JHC25_05570	-	MCI4454391.1(nan) MCI4454392.1(COG1908) MCI4454393.1(COG1148) MCI4454394.1(COG1148) MCI4454395.1(COG1148) MCI4454396.1(COG1151) MCI4454397.1(COG0190) MCI4454398.1(COG2759) nan(nan)	F420-reducing hydrogenase	Clade E	MAG	Bacteria	Desulfobacterota	Thermodesulfobacteria	Thermodesulfobacteriales	Thermodesulfobacteriaceae	WYEG01	WYEG01 sp009903935
MCI5113848.1	anaerobic carbon-monoxide dehydrogenase catalytic subunit	GCA_022766045.1	Coastal	D3912_03285	-	MCI5113835.1(COG1148) MCI5113836.1(COG1148) MCI5113837.1(nan) MCI5113838.1(COG1669) MCI5113839.1(nan) MCI5113840.1(COG1456) MCI5113841.1(nan) MCI5113842.1(nan) MCI5113843.1(COG1848) MCI5113844.1(COG0366) MCI5113845.1(COG1357) MCI5113846.1(COG1614) MCI5113847.1(COG2069) MCI5113848.1(COG1151) MCI5113849.1(COG0190) nan(nan)	WLP	Clade E	MAG	Bacteria	Desulfobacterota	Desulfobulbia	Desulfobulbales	Desulfobulbaceae	Electrothrix	Electrothrix gigas
MCI5123706.1	anaerobic carbon-monoxide dehydrogenase catalytic subunit	GCA_022765745.1	Coastal	D3925_04330	+	MCI5123705.1(COG0190) MCI5123706.1(COG1151) MCI5123707.1(COG0685)	One Carbon Pool	Clade E	MAG	Bacteria	Desulfobacterota	Desulfobulbia	Desulfobulbales	Desulfobulbaceae	Electrothrix
MCI5135224.1	anaerobic carbon-monoxide dehydrogenase catalytic subunit	GCA_022765945.1	Coastal	D3920_09165	+	MCI5135224.1(COG1151)	Standalone	Clade F	MAG	Bacteria	Desulfobacterota	Desulfobulbia	Desulfobulbales	Desulfobulbaceae	Electrothrix	Electrothrix gigas
MCI5135617.1	anaerobic carbon-monoxide dehydrogenase catalytic subunit	GCA_022765945.1	Coastal	D3920_11205	+	MCI5135616.1(COG0190) MCI5135617.1(COG1151) MCI5135618.1(COG0685)	One Carbon Pool	Clade E	MAG	Bacteria	Desulfobacterota	Desulfobulbia	Desulfobulbales	Desulfobulbaceae	Electrothrix	Electrothrix gigas
MCI5148142.1	anaerobic carbon-monoxide dehydrogenase catalytic subunit	GCA_022766125.1	Coastal	D3916_01840	-	MCI5148141.1(COG0685) MCI5148142.1(COG1151) MCI5148143.1(COG0190) MCI5148144.1(nan)	One carbon Pool	Clade E	MAG	Bacteria	Desulfobacterota	Desulfobulbia	Desulfobulbales	Desulfobulbaceae	Electrothrix
MCI5178571.1	anaerobic carbon-monoxide dehydrogenase catalytic subunit	GCA_022766005.1	Coastal	D3911_04470	+	MCI5178571.1(COG1151) MCI5178572.1(COG1142) MCI5178573.1(COG1251)	FNOR	Clade F	MAG	Bacteria	Desulfobacterota	Desulfobulbia	Desulfobulbales	Desulfobulbaceae	Electrothrix	Electrothrix gigas
MCI5179837.1	anaerobic carbon-monoxide dehydrogenase catalytic subunit	GCA_022766005.1	Coastal	D3911_11070	-	MCI5179836.1(COG0685) MCI5179837.1(COG1151) MCI5179838.1(COG0190)	One Carbon Pool	Clade E	MAG	Bacteria	Desulfobacterota	Desulfobulbia	Desulfobulbales	Desulfobulbaceae	Electrothrix	Electrothrix gigas
MCI5189234.1	anaerobic carbon-monoxide dehydrogenase catalytic subunit	GCA_022765825.1	Coastal	D3905_05430	+	MCI5189234.1(COG1151) MCI5189235.1(COG1142) MCI5189236.1(COG1251)	FNOR	Clade F	MAG	Bacteria	Desulfobacterota	Desulfobulbia	Desulfobulbales	Desulfobulbaceae	Electrothrix	Electrothrix gigas
MCI5189383.1	anaerobic carbon-monoxide dehydrogenase catalytic subunit	GCA_022765825.1	Coastal	D3905_06225	-	MCI5189383.1(COG1151) MCI5189384.1(COG0190) nan(nan)	One Carbon Pool	Clade E	MAG	Bacteria	Desulfobacterota	Desulfobulbia	Desulfobulbales	Desulfobulbaceae	Electrothrix	Electrothrix gigas
MCI5193187.1	anaerobic carbon-monoxide dehydrogenase catalytic subunit	GCA_022766165.1	Coastal	D3915_08650	-	MCI5193185.1(COG1251) MCI5193186.1(COG1142) MCI5193187.1(COG1151)	FNOR	Clade F	MAG	Bacteria	Desulfobacterota	Desulfobulbia	Desulfobulbales	Desulfobulbaceae	Electrothrix	Electrothrix gigas
MCI5207693.1	anaerobic carbon-monoxide dehydrogenase catalytic subunit	GCA_022765965.1	Coastal	D3910_02615	-	MCI5207693.1(COG1151) MCI5207694.1(COG0190) nan(nan)	One carbon Pool	Clade E	MAG	Bacteria	Desulfobacterota	Desulfobulbia	Desulfobulbales	Desulfobulbaceae	Electrothrix
MCI5226093.1	anaerobic carbon-monoxide dehydrogenase catalytic subunit	GCA_022766065.1	Coastal	D3918_05385	+	MCI5226093.1(COG1151) MCI5226094.1(COG1142) MCI5226095.1(COG1251)	FNOR	Clade F	MAG	Bacteria	Desulfobacterota	Desulfobulbia	Desulfobulbales	Desulfobulbaceae	Electrothrix	Electrothrix gigas
MCI5226618.1	anaerobic carbon-monoxide dehydrogenase catalytic subunit	GCA_022766065.1	Coastal	D3918_08135	+	MCI5226617.1(COG0190) MCI5226618.1(COG1151)	One Carbon Pool	Clade E	MAG	Bacteria	Desulfobacterota	Desulfobulbia	Desulfobulbales	Desulfobulbaceae	Electrothrix	Electrothrix gigas
MCJ2556182.1	anaerobic carbon-monoxide dehydrogenase catalytic subunit	GCA_022848865.1	Sediment	LN415_03640	-	MCJ2556179.1(COG1456) MCJ2556180.1(COG2069) MCJ2556181.1(COG1614) MCJ2556182.1(COG1151) MCJ2556183.1(COG1142) MCJ2556184.1(COG1942) MCJ2556185.1(COG3640) MCJ2556186.1(COG1532) MCJ2556187.1(COG1881) MCJ2556188.1(COG2226)	WLP	Clade F	MAG	Archaea	Thermoplasmatota	Thermoplasmata	RBG-16-68-12	JAGMCJ01	JAGMCJ01	JAGMCJ01 sp022848865
MCJ2669110.1	anaerobic carbon-monoxide dehydrogenase catalytic subunit	GCA_022848965.1	Sediment	LN416_01190	-	MCJ2669107.1(COG1456) MCJ2669108.1(COG2069) MCJ2669109.1(COG1614) MCJ2669110.1(COG1151) MCJ2669111.1(COG1142) MCJ2669112.1(COG1942) MCJ2669113.1(COG3640) MCJ2669114.1(COG1532) MCJ2669115.1(COG1881) MCJ2669116.1(COG2226)	WLP	Clade F	MAG	Archaea	Thermoplasmatota	Thermoplasmata	RBG-16-68-12	JAGMCJ01	JAGMCJ01	JAGMCJ01 sp023136265
MCJ7426253.1	anaerobic carbon-monoxide dehydrogenase catalytic subunit	GCA_022865485.1	Coastal	MUO17_03860	-	MCJ7426244.1(COG3383) MCJ7426245.1(COG1894) MCJ7426246.1(nan) MCJ7426247.1(COG1905) MCJ7426248.1(nan) MCJ7426249.1(COG0685) MCJ7426250.1(COG1410) MCJ7426251.1(COG1456) MCJ7426252.1(COG1614) MCJ7426253.1(COG1151) MCJ7426254.1(COG2069) MCJ7426255.1(nan) MCJ7426256.1(COG0190) MCJ7426257.1(COG3640) MCJ7426258.1(COG2759) MCJ7426259.1(COG3640) MCJ7426260.1(COG4832) MCJ7426261.1(COG0420) MCJ7426262.1(CO…	WLP	Clade E	MAG	Bacteria	Chloroflexota	Dehalococcoidia	Dehalococcoidales	BS750m-G39	E44-bin88	E44-bin88 sp022865485
MCJ7444190.1	CO dehydrogenase/acetyl-CoA synthase complex subunit alpha	GCA_022865315.1	Coastal	MUO26_06625	+	MCJ7444190.1(COG1152) MCJ7444191.1(COG1880) MCJ7444192.1(COG1614)	WLP	Clade A	MAG	Archaea	Halobacteriota	Methanosarcinia	Methanotrichales	Methanotrichaceae	JALHSR01	JALHSR01 sp022865315
MCJ7473402.1	anaerobic carbon-monoxide dehydrogenase catalytic subunit	GCA_022865545.1	Coastal	MUP02_11505	-	MCJ7473396.1(COG4576) MCJ7473397.1(COG4576) MCJ7473398.1(COG0190) MCJ7473399.1(COG2759) MCJ7473400.1(COG1456) MCJ7473401.1(COG1614) MCJ7473402.1(COG1151)	WLP	Clade E	MAG	Bacteria	Actinomycetota	Humimicrobiia	Humimicrobiales	Humimicrobiaceae	M55B120	M55B120 sp022865545
MCJ7483610.1	anaerobic carbon-monoxide dehydrogenase catalytic subunit	GCA_022865525.1	Coastal	MUO31_11665	-	MCJ7483608.1(COG3411) MCJ7483609.1(COG1905) MCJ7483610.1(COG1151) MCJ7483611.1(COG1614) MCJ7483612.1(COG1456) MCJ7483613.1(COG2069) MCJ7483614.1(COG1410)	WLP	Clade E	MAG	Bacteria	Nitrospirota	Thermodesulfovibrionia	Thermodesulfovibrionales	SM23-35	JALHSV01	JALHSV01 sp022865525
MCJ7512944.1	anaerobic carbon-monoxide dehydrogenase catalytic subunit	GCA_022866145.1	Coastal	MUO23_08235	+	MCJ7512942.1(COG1810) MCJ7512943.1(COG2608) MCJ7512944.1(COG1151) MCJ7512945.1(COG1614) MCJ7512946.1(COG2069) MCJ7512947.1(COG1456) MCJ7512948.1(nan) MCJ7512949.1(COG3894) MCJ7512950.1(COG0535) MCJ7512951.1(nan) MCJ7512952.1(COG3640) MCJ7512953.1(COG1410) MCJ7512954.1(COG0281) MCJ7512955.1(COG0492) MCJ7512956.1(COG1247)	WLP	Clade E	MAG	Bacteria	Chloroflexota	Anaerolineae	Anaerolineales	E44-bin32	PFL42	PFL42 sp022866145
MCJ7522495.1	anaerobic carbon-monoxide dehydrogenase catalytic subunit	GCA_022865805.1	Coastal	MUP21_09810	+	MCJ7522495.1(COG1151) MCJ7522496.1(nan)	Standalone	Clade E	MAG	Bacteria	Chloroflexota	Dehalococcoidia	SZUA-161	SZUA-161	DAOUTY01	DAOUTY01 sp030668425
MCJ7535222.1	anaerobic carbon-monoxide dehydrogenase catalytic subunit	GCA_022865865.1	Coastal	MUO57_06790	+	MCJ7535221.1(COG2608) MCJ7535222.1(COG1151) MCJ7535223.1(COG1614) MCJ7535224.1(COG2524) MCJ7535225.1(COG2069) MCJ7535226.1(COG1456) MCJ7535227.1(COG3894) MCJ7535228.1(COG1410) MCJ7535229.1(COG0281) MCJ7535230.1(COG0492) MCJ7535231.1(COG1148) MCJ7535232.1(COG1908) MCJ7535233.1(COG1148) MCJ7535234.1(COG1908) nan(nan)	WLP	Clade E	MAG	Bacteria	Chloroflexota	Anaerolineae	Anaerolineales	UBA4823	PFL25	PFL25 sp035529195
MCJ7544537.1	anaerobic carbon-monoxide dehydrogenase catalytic subunit	GCA_022866005.1	Coastal	MUP47_08255	-	MCJ7544534.1(COG3411) MCJ7544535.1(COG1905) MCJ7544536.1(COG0437) MCJ7544537.1(COG1151)	NADH:ubiquinone oxidoreductase	Clade E	MAG	Bacteria	Planctomycetota	Phycisphaerae	SM23-33	SM23-33	JALHTV01	JALHTV01 sp022866005
MCJ7545682.1	CO dehydrogenase/acetyl-CoA synthase complex subunit alpha, partial	GCA_022865925.1	Coastal	MUP30_02470	+	MCJ7545679.1(COG0190) MCJ7545680.1(COG3640) MCJ7545681.1(COG1410) MCJ7545682.1(COG1152) nan(nan)	WLP	Clade A	MAG	Bacteria	Desulfobacterota	B13-G15	B13-G15	RBG-16-54-18	RBG-16-54-11
MCJ7560416.1	CO dehydrogenase/acetyl-CoA synthase complex subunit alpha	GCA_022865985.1	Coastal	MUO79_07330	+	MCJ7560415.1(COG3640) MCJ7560416.1(COG1152) MCJ7560417.1(COG1880) MCJ7560418.1(nan)	WLP	Clade A	MAG	Archaea	Thermoproteota	Bathyarchaeia	Bathyarchaeales	Bathycorpusculaceae
MCJ7568341.1	anaerobic carbon-monoxide dehydrogenase catalytic subunit	GCA_022865665.1	Coastal	MUO58_12445	+	MCJ7568339.1(COG1810) MCJ7568340.1(COG2608) MCJ7568341.1(COG1151) MCJ7568342.1(COG1614) MCJ7568343.1(COG2069) MCJ7568344.1(COG1456) MCJ7568345.1(COG3894) MCJ7568346.1(COG3640) MCJ7568347.1(COG1410) MCJ7568348.1(COG0281) MCJ7568349.1(COG1148) MCJ7568350.1(COG1148) MCJ7568351.1(COG1908) MCJ7568352.1(COG4283) MCJ7568353.1(COG1011) MCJ7568354.1(nan) MCJ7568355.1(COG1917) MCJ7568356.1(COG1148) MCJ7568…	WLP	Clade E	MAG	Bacteria	Chloroflexota	Anaerolineae	Anaerolineales	E44-bin32	E44-bin32
MCJ7574471.1	CO dehydrogenase/acetyl-CoA synthase complex subunit alpha	GCA_022866275.1	Coastal	MUO93_09455	+	MCJ7574471.1(COG1152) MCJ7574472.1(COG1880) MCJ7574473.1(COG1614)	WLP	Clade A	MAG	Archaea	Thermoproteota	Bathyarchaeia	TCS64	TCS64
MCJ7576643.1	CO dehydrogenase/acetyl-CoA synthase complex subunit alpha	GCA_022866545.1	Coastal	MUO80_08255	-	MCJ7576641.1(COG1614) MCJ7576642.1(COG1880) MCJ7576643.1(COG1152) MCJ7576644.1(COG2069) MCJ7576645.1(COG1410)	WLP	Clade A	MAG	Bacteria	Chloroflexota	Dehalococcoidia	GIF9	AB-539-J10	RBG-13-51-36	RBG-13-51-36 sp022866545
MCJ7579776.1	anaerobic carbon-monoxide dehydrogenase catalytic subunit, partial	GCA_022866485.1	Coastal	MUP98_04485	-	MCJ7579776.1(COG1151) MCJ7579777.1(nan) MCJ7579778.1(COG3640)	CooC	Clade E	MAG	Bacteria	Acidobacteriota	Aminicenantia	Aminicenantales	Aminicenantaceae	JAUWVG01
MCJ7583398.1	anaerobic carbon-monoxide dehydrogenase catalytic subunit	GCA_022865905.1	Coastal	MUO30_01315	+	MCJ7583397.1(COG2608) MCJ7583398.1(COG1151) MCJ7583399.1(COG1614) MCJ7583400.1(COG0517) MCJ7583401.1(COG2069) MCJ7583402.1(COG1456) MCJ7583403.1(COG3894) MCJ7583404.1(COG1247) MCJ7583405.1(COG1410) MCJ7583406.1(COG0281) MCJ7583407.1(COG0492) MCJ7583408.1(COG0685) MCJ7583409.1(COG2116) MCJ7583410.1(COG1522) MCJ7583411.1(nan) MCJ7583412.1(COG1535) MCJ7583413.1(COG0492) MCJ7583414.1(nan) MCJ7583415.…	WLP	Clade E	MAG	Bacteria	Chloroflexota	Anaerolineae	Anaerolineales	Villigracilaceae	CG2-30-58-95	CG2-30-58-95 sp022865905
MCJ7595164.1	anaerobic carbon-monoxide dehydrogenase catalytic subunit	GCA_022866445.1	Coastal	MUO52_10385	+	MCJ7595161.1(COG0426) MCJ7595162.1(nan) MCJ7595163.1(nan) MCJ7595164.1(COG1151) MCJ7595165.1(COG3852)	Standalone	Clade E	MAG	Bacteria	Desulfobacterota	DSM-4660	Desulfatiglandales	HGW-15
MCJ7595417.1	anaerobic carbon-monoxide dehydrogenase catalytic subunit	GCA_022866445.1	Coastal	MUO52_11675	-	MCJ7595416.1(COG1614) MCJ7595417.1(COG1151) MCJ7595418.1(nan)	WLP	Clade E	MAG	Bacteria	Desulfobacterota	DSM-4660	Desulfatiglandales	HGW-15
MCJ7603989.1	twin-arginine translocation signal domain-containing protein, partial	GCA_022866315.1	Coastal	MUO63_21145	+	MCJ7603989.1(COG1151)	Standalone	Clade F	MAG	Bacteria	Desulfobacterota	Desulfobulbia	Desulfobulbales	SURF-16	SURF-16
MCJ7605658.1	anaerobic carbon-monoxide dehydrogenase catalytic subunit	GCA_022866745.1	Coastal	MUO19_06450	+	MCJ7605651.1(COG0501) MCJ7605652.1(COG3640) MCJ7605653.1(COG2759) MCJ7605654.1(COG3640) MCJ7605655.1(COG0190) MCJ7605656.1(nan) MCJ7605657.1(COG2069) MCJ7605658.1(COG1151) MCJ7605659.1(COG1152)	WLP	Clade E	MAG	Bacteria	Chloroflexota	Dehalococcoidia	Dehalococcoidales	RBG-16-60-22	DAOUEG01
MCJ7608720.1	CO dehydrogenase/acetyl-CoA synthase complex subunit alpha	GCA_022867115.1	Coastal	MUP00_03505	+	MCJ7608720.1(COG1152) MCJ7608721.1(COG1880) MCJ7608722.1(COG1614) MCJ7608723.1(COG2069) MCJ7608724.1(COG1456)	WLP	Clade A	MAG	Archaea	Thermoproteota	Bathyarchaeia	RBG-16-48-13	GCA-020355125	JBGOZA01
MCJ7619038.1	anaerobic carbon-monoxide dehydrogenase catalytic subunit	GCA_022866205.1	Coastal	MUP64_02315	-	MCJ7619033.1(COG0493) MCJ7619034.1(COG1410) MCJ7619035.1(COG1456) MCJ7619036.1(COG2069) MCJ7619037.1(COG1614) MCJ7619038.1(COG1151) MCJ7619039.1(COG2608) MCJ7619040.1(COG2759) MCJ7619041.1(nan) MCJ7619042.1(COG4294)	WLP	Clade E	MAG	Bacteria	Chloroflexota	Anaerolineae	UBA7937	B3-Chlor	JAUVXJ01
MCJ7626582.1	anaerobic carbon-monoxide dehydrogenase catalytic subunit	GCA_022866355.1	Coastal	MUO76_24075	+	MCJ7626580.1(nan) MCJ7626581.1(COG2608) MCJ7626582.1(COG1151) MCJ7626583.1(COG1614) MCJ7626584.1(COG1456) MCJ7626585.1(COG3894)	WLP	Clade E	MAG	Bacteria	Chloroflexota	Anaerolineae	Anaerolineales	Anaerolineaceae	JAJFTV01
MCJ7633807.1	CO dehydrogenase/acetyl-CoA synthase complex subunit alpha, partial	GCA_022866405.1	Coastal	MUP77_15650	-	MCJ7633807.1(COG1152)	Standalone	Clade A	MAG	Archaea	Thermoproteota	Bathyarchaeia	RBG-16-48-13	GCA-020355125	JBGOZA01
MCJ7638780.1	anaerobic carbon-monoxide dehydrogenase catalytic subunit, partial	GCA_022866785.1	Coastal	MUO70_02660	-	MCJ7638780.1(COG1151) MCJ7638781.1(COG1142)	CooF	Clade F	MAG	Archaea	Halobacteriota	Bog-38	Bog-38	Bog-38	Bog-38
MCJ7641112.1	anaerobic carbon-monoxide dehydrogenase catalytic subunit	GCA_022866495.1	Coastal	MUO29_04350	+	MCJ7641106.1(COG2759) MCJ7641107.1(COG3894) MCJ7641108.1(COG3640) MCJ7641109.1(COG0190) MCJ7641110.1(nan) MCJ7641111.1(COG2069) MCJ7641112.1(COG1151) MCJ7641113.1(COG1614) MCJ7641114.1(COG1456) MCJ7641115.1(COG1410)	WLP	Clade E	MAG	Bacteria	Desulfobacterota	BSN033	BSN033	UBA1163	DATIGG01
MCJ7644069.1	anaerobic carbon-monoxide dehydrogenase catalytic subunit, partial	GCA_022867105.1	Coastal	MUP28_06290	+	MCJ7644069.1(COG1151)	Standalone	Clade E	MAG	Bacteria	Acidobacteriota	Aminicenantia	Aminicenantales	RBG-16-66-30	JALHVH01	JALHVH01 sp022867105
MCJ7648269.1	CO dehydrogenase/acetyl-CoA synthase complex subunit alpha	GCA_022866525.1	Coastal	MUP85_06625	+	MCJ7648269.1(COG1152) MCJ7648270.1(nan)	Standalone	Clade A	MAG	Archaea	Asgardarchaeota	Lokiarchaeia	Sigynarchaeales	SOKP01	SOKP01
MCJ7653173.1	anaerobic carbon-monoxide dehydrogenase catalytic subunit	GCA_022866345.1	Coastal	MUO75_05685	-	MCJ7653172.1(nan) MCJ7653173.1(COG1151) MCJ7653174.1(COG2069)	WLP	Clade E	MAG	Bacteria	Actinomycetota	Geothermincolia	Fen-727	Anoxymicrobiaceae	JAENXM01
MCJ7656004.1	CO dehydrogenase/acetyl-CoA synthase complex subunit alpha, partial	GCA_022866085.1	Coastal	MUO97_12050	+	MCJ7656003.1(COG2069) MCJ7656004.1(COG1152)	WLP	Clade A	MAG	Bacteria	Chloroflexota	Dehalococcoidia	GIF9	UBA5629	9FT-COMBO-48-23
MCJ7658721.1	anaerobic carbon-monoxide dehydrogenase catalytic subunit, partial	GCA_022866565.1	Coastal	MUO67_06190	+	MCJ7658719.1(nan) MCJ7658720.1(COG0437) MCJ7658721.1(COG1151)	CooF	Clade E	MAG	Bacteria	Chloroflexota	Anaerolineae	Anaerolineales	UBA4823	DAOUET01
MCJ7667057.1	anaerobic carbon-monoxide dehydrogenase catalytic subunit	GCA_022867045.1	Coastal	MUP04_02010	+	MCJ7667057.1(COG1151) MCJ7667058.1(COG1152)	Standalone	Clade E	MAG	Bacteria	Chloroflexota	Anaerolineae	UBA7937	UBA7937
MCJ7669625.1	CO dehydrogenase/acetyl-CoA synthase complex subunit alpha	GCA_022866795.1	Coastal	MUO61_03800	-	MCJ7669622.1(COG1456) MCJ7669623.1(COG1614) MCJ7669624.1(COG1880) MCJ7669625.1(COG1152) MCJ7669626.1(COG2069) MCJ7669627.1(COG1410)	WLP	Clade A	MAG	Bacteria	Chloroflexota	Dehalococcoidia	GIF9	AB-539-J10	RBG-13-51-36
MCJ7677482.1	anaerobic carbon-monoxide dehydrogenase catalytic subunit	GCA_022866865.1	Coastal	MUO35_07155	-	MCJ7677481.1(nan) MCJ7677482.1(COG1151) MCJ7677483.1(COG2608) MCJ7677484.1(COG1810)	Standalone	Clade E	MAG	Bacteria	Chloroflexota	Anaerolineae	Anaerolineales	E44-bin32	DYJB01
MCJ7700600.1	anaerobic carbon-monoxide dehydrogenase catalytic subunit, partial	GCA_022867355.1	Coastal	MUO62_03370	+	MCJ7700599.1(COG2608) MCJ7700600.1(COG1151)	Standalone	Clade E	MAG	Bacteria	Chloroflexota	Anaerolineae	Anaerolineales	UBA11858	UBA11858
MCJ7721522.1	CO dehydrogenase/acetyl-CoA synthase complex subunit alpha	GCA_022866995.1	Coastal	MUO98_03850	+	MCJ7721521.1(COG3368) MCJ7721522.1(COG1152) MCJ7721523.1(COG1880) MCJ7721524.1(COG1614) MCJ7721525.1(nan)	WLP	Clade A	MAG	Archaea	Thermoproteota	Bathyarchaeia	Bathyarchaeales	Bathyarchaeaceae	Bathyarchaeum
MCJ7723926.1	anaerobic carbon-monoxide dehydrogenase catalytic subunit	GCA_022867385.1	Coastal	MUP03_07320	+	MCJ7723925.1(COG2608) MCJ7723926.1(COG1151) MCJ7723927.1(nan)	Standalone	Clade E	MAG	Bacteria	Chloroflexota	Anaerolineae	Anaerolineales	Villigracilaceae	UBA5796
MCJ7724532.1	anaerobic carbon-monoxide dehydrogenase catalytic subunit	GCA_022867385.1	Coastal	MUP03_10405	-	MCJ7724530.1(COG1251) MCJ7724531.1(COG0437) MCJ7724532.1(COG1151)	FNOR	Clade F	MAG	Bacteria	Chloroflexota	Anaerolineae	Anaerolineales	Villigracilaceae	UBA5796
MCJ7725269.1	anaerobic carbon-monoxide dehydrogenase catalytic subunit	GCA_022867025.1	Coastal	MUP76_02605	+	MCJ7725267.1(COG0115) MCJ7725268.1(COG2608) MCJ7725269.1(COG1151) MCJ7725270.1(COG1152)	Standalone	Clade E	MAG	Bacteria	Actinomycetota	Acidimicrobiia	UBA5794	UBA11373	JAHJML01
MCJ7734693.1	anaerobic carbon-monoxide dehydrogenase catalytic subunit	GCA_022867445.1	Coastal	MUP11_09100	+	MCJ7734692.1(nan) MCJ7734693.1(COG1151) MCJ7734694.1(nan)	Standalone	Clade E	MAG	Bacteria	Chloroflexota	Anaerolineae	Anaerolineales	UBA11858	B10-G9
MCJ7745003.1	anaerobic carbon-monoxide dehydrogenase catalytic subunit, partial	GCA_022867465.1	Coastal	MUP40_01755	+	MCJ7745003.1(COG1151) MCJ7745004.1(COG1614) MCJ7745005.1(COG1456) MCJ7745006.1(COG1740)	WLP	Clade E	MAG	Bacteria	Actinomycetota	Geothermincolia	Fen-727	Anoxymicrobiaceae	JAENXM01
MCJ7749055.1	anaerobic carbon-monoxide dehydrogenase catalytic subunit, partial	GCA_022867235.1	Coastal	MUP27_15055	-	MCJ7749055.1(COG1151) MCJ7749056.1(COG2069) MCJ7749057.1(nan) MCJ7749058.1(COG0190)	WLP	Clade E	MAG	Bacteria	Desulfobacterota	BSN033	BSN033	UBA1163	JACAEX01
MCJ7749399.1	anaerobic carbon-monoxide dehydrogenase catalytic subunit	GCA_022867235.1	Coastal	MUP27_16805	+	MCJ7749398.1(COG2069) MCJ7749399.1(COG1151) MCJ7749400.1(nan)	WLP	Clade E	MAG	Bacteria	Desulfobacterota	BSN033	BSN033	UBA1163	JACAEX01
MCJ7761035.1	CO dehydrogenase/acetyl-CoA synthase complex subunit alpha, partial	GCA_022868305.1	Coastal	MUP59_07860	-	MCJ7761035.1(COG1152)	Standalone	Clade A	MAG	Archaea	Thermoproteota	Bathyarchaeia	40CM-2-53-6	RBG-13-38-9	JAPKYM01
MCJ7763730.1	anaerobic carbon-monoxide dehydrogenase catalytic subunit, partial	GCA_022868035.1	Coastal	MUO90_01020	+	MCJ7763730.1(COG1151) MCJ7763731.1(COG1614)	WLP	Clade E	MAG	Bacteria	Chloroflexota	Dehalococcoidia	Dehalococcoidales	W693	W693	W693 sp030627335
MCJ7771600.1	anaerobic carbon-monoxide dehydrogenase catalytic subunit	GCA_022868505.1	Coastal	MUP22_00540	-	MCJ7771599.1(COG1331) MCJ7771600.1(COG1151) MCJ7771601.1(nan)	Standalone	Clade E	MAG	Bacteria	Desulfobacterota	Desulfobacteria	Desulfobacterales	JAABPS01	JAABPS01
MCJ7791242.1	CO dehydrogenase/acetyl-CoA synthase complex subunit alpha	GCA_022868465.1	Coastal	MUP49_02335	-	MCJ7791231.1(COG4656) MCJ7791232.1(COG3640) MCJ7791233.1(COG1894) MCJ7791234.1(COG1905) MCJ7791235.1(COG1456) MCJ7791236.1(COG1614) MCJ7791237.1(COG1880) MCJ7791238.1(nan) MCJ7791239.1(COG1034) MCJ7791240.1(COG1894) MCJ7791241.1(COG1905) MCJ7791242.1(COG1152) MCJ7791243.1(COG2069) MCJ7791244.1(COG1410) nan(nan)	WLP	Clade A	MAG	Bacteria	Chloroflexota	Dehalococcoidia	GIF9	AB-539-J10	RBG-13-51-36
MCJ7796106.1	anaerobic carbon-monoxide dehydrogenase catalytic subunit	GCA_022868455.1	Coastal	MUQ56_04975	+	MCJ7796105.1(COG2069) MCJ7796106.1(COG1151)	WLP	Clade E	MAG	Bacteria	Actinomycetota	Thermoleophilia	RBG-16-64-13	RBG-16-64-13	JAJZQZ01
MCJ7806780.1	anaerobic carbon-monoxide dehydrogenase catalytic subunit	GCA_022868185.1	Coastal	MUP57_04465	-	MCJ7806779.1(nan) MCJ7806780.1(COG1151)	Standalone	Clade F	MAG	Bacteria	Bacillota	Dethiobacteria	DTU022	DTU022	JAUWPV01	JAUWPV01 sp030611385
MCJ7809207.1	anaerobic carbon-monoxide dehydrogenase catalytic subunit, partial	GCA_022868565.1	Coastal	MUP26_02985	+	MCJ7809205.1(COG1251) MCJ7809206.1(COG0437) MCJ7809207.1(COG1151)	FNOR	Clade E	MAG	Bacteria	Desulfobacterota	DSM-4660	Desulfatiglandales	Desulfatiglandaceae	DUZB01
MCJ7819097.1	anaerobic carbon-monoxide dehydrogenase catalytic subunit	GCA_022868785.1	Coastal	MUP25_04665	+	MCJ7819096.1(nan) MCJ7819097.1(COG1151) MCJ7819098.1(nan)	Standalone	Clade E	MAG	Bacteria	Desulfobacterota	Desulfobaccia	Desulfobaccales	0-14-0-80-60-11	0-14-0-80-60-11	0-14-0-80-60-11 sp030655955
MCJ7833292.1	anaerobic carbon-monoxide dehydrogenase catalytic subunit	GCA_022868945.1	Coastal	MUQ20_02770	+	MCJ7833292.1(COG1151) MCJ7833293.1(nan)	Standalone	Clade E	MAG	Bacteria	Desulfobacterota	RBG-13-43-22	RBG-13-43-22	RBG-13-43-22	RBG-13-43-22
MCK4234311.1	anaerobic carbon-monoxide dehydrogenase catalytic subunit	GCA_023127905.1	Sediment	KAX75_07765	-	MCK4234308.1(nan) MCK4234309.1(COG1251) MCK4234310.1(COG3640) MCK4234311.1(COG1151) MCK4234312.1(COG0437) MCK4234313.1(nan) MCK4234314.1(COG2226) MCK4234315.1(COG0640)	FNOR	Clade E	MAG	Bacteria	WOR-3	E44-bin80	E44-bin80	E44-bin80	JAGMEZ01	JAGMEZ01 sp023127905
MCK4245126.1	anaerobic carbon-monoxide dehydrogenase catalytic subunit	GCA_023128075.1	Sediment	KAX20_05820	-	MCK4245125.1(nan) MCK4245126.1(COG1151) MCK4245127.1(COG1251)	FNOR	Clade E	MAG	Bacteria	Ratteibacteria	UBA8468	UBA8468	UBA8468	DAOVGU01	DAOVGU01 sp030637775
MCK4273383.1	anaerobic carbon-monoxide dehydrogenase catalytic subunit, partial	GCA_023128425.1	Sediment	KAW90_00720	-	MCK4273383.1(COG1151) MCK4273384.1(COG2069) MCK4273385.1(nan) MCK4273386.1(COG0190) MCK4273387.1(COG3640) MCK4273388.1(nan)	WLP	Clade E	MAG	Bacteria	Chloroflexota	Dehalococcoidia	Dehalococcoidales	RBG-16-60-22	JAFGPF01	JAFGPF01 sp030628245
MCK4281136.1	CO dehydrogenase/acetyl-CoA synthase complex subunit epsilon, partial	GCA_023128565.1	Sediment	KAX10_03395	-	MCK4281136.1(COG1152)	Standalone	Clade A	MAG	Archaea	Asgardarchaeota	Lokiarchaeia	Sigynarchaeales	SOKP01	6H3-1	6H3-1 sp030606485
MCK4325653.1	anaerobic carbon-monoxide dehydrogenase catalytic subunit	GCA_023128955.1	Sediment	KAW55_02745	+	MCK4325650.1(COG2204) MCK4325651.1(nan) MCK4325652.1(COG2069) MCK4325653.1(COG1151) MCK4325654.1(COG1614) MCK4325655.1(COG1456) MCK4325656.1(COG1410) MCK4325657.1(nan) MCK4325658.1(COG3894)	WLP	Clade E	MAG	Bacteria	NPL-UPA2	NPL-UPA2	NPL-UPA2	JAGMAN01	JAGMAN01	JAGMAN01 sp023130215
MCK4331065.1	CO dehydrogenase/acetyl-CoA synthase complex subunit epsilon	GCA_023128735.1	Sediment	KAW81_00780	-	MCK4331063.1(COG1614) MCK4331064.1(COG1880) MCK4331065.1(COG1152) MCK4331066.1(COG2069)	WLP	Clade A	MAG	Bacteria	Chloroflexota	Dehalococcoidia	GIF9	UBA5629	JACNFS01
MCK4353930.1	CO dehydrogenase/acetyl-CoA synthase complex subunit epsilon	GCA_023128875.1	Sediment	KAW83_01635	-	MCK4353925.1(COG1894) MCK4353926.1(COG1905) MCK4353927.1(COG1456) MCK4353928.1(COG1614) MCK4353929.1(COG1880) MCK4353930.1(COG1152) MCK4353931.1(COG2069) MCK4353932.1(COG1410) MCK4353933.1(COG1034)	WLP	Clade A	MAG	Bacteria	Chloroflexota	Dehalococcoidia	GIF9	AB-539-J10	JAGMDB01	JAGMDB01 sp023128875
MCK4362009.1	anaerobic carbon-monoxide dehydrogenase catalytic subunit	GCA_023129355.1	Sediment	KAW13_01855	+	MCK4362009.1(COG1151) MCK4362010.1(COG2265)	Standalone	Clade E	MAG	Bacteria	Chloroflexota	Dehalococcoidia	E44-bin15	E44-bin15	E29-bin15	E29-bin15 sp023129355
MCK4366461.1	anaerobic carbon-monoxide dehydrogenase catalytic subunit	GCA_023129265.1	Sediment	KAW84_00755	+	MCK4366459.1(COG1942) MCK4366460.1(COG1142) MCK4366461.1(COG1151) MCK4366462.1(COG1614) MCK4366463.1(COG2069) MCK4366464.1(COG1456)	WLP	Clade F	MAG	Archaea	Thermoplasmatota	Thermoplasmata	RBG-16-68-12	JAGMCJ01	JAGMCJ01	JAGMCJ01 sp023129265
MCK4368203.1	anaerobic carbon-monoxide dehydrogenase catalytic subunit	GCA_023129255.1	Sediment	KAV68_00825	+	MCK4368198.1(COG2759) MCK4368199.1(COG3640) MCK4368200.1(COG0190) MCK4368201.1(nan) MCK4368202.1(COG2069) MCK4368203.1(COG1151) MCK4368204.1(COG1614) MCK4368205.1(COG1456) MCK4368206.1(COG1410) MCK4368207.1(COG0685) MCK4368208.1(nan) MCK4368209.1(COG1905) MCK4368210.1(COG1894) MCK4368211.1(COG3383) MCK4368212.1(COG1034)	WLP	Clade E	MAG	Bacteria	Chloroflexota	Dehalococcoidia	Dehalococcoidales	BS750m-G39	JAGMCH01	JAGMCH01 sp023129255
MCK4374583.1	anaerobic carbon-monoxide dehydrogenase catalytic subunit	GCA_023129315.1	Sediment	KAX19_04610	+	MCK4374583.1(COG1151) MCK4374584.1(nan) MCK4374585.1(COG1142)	CooF	Clade E	MAG	Bacteria	Planctomycetota	Brocadiia	SM23-32	SM23-32	JAUVVP01
MCK4377624.1	anaerobic carbon-monoxide dehydrogenase catalytic subunit	GCA_023129485.1	Sediment	KAV97_05375	-	MCK4377611.1(COG3738) MCK4377612.1(COG0334) MCK4377613.1(nan) MCK4377614.1(COG1670) MCK4377615.1(COG1007) MCK4377616.1(nan) MCK4377617.1(nan) MCK4377618.1(COG1143) MCK4377619.1(COG1005) MCK4377620.1(COG0649) MCK4377621.1(COG0377) MCK4377622.1(COG2846) MCK4377623.1(COG1614) MCK4377624.1(COG1151) MCK4377625.1(COG0813) MCK4377626.1(COG1327) MCK4377627.1(COG1104) MCK4377628.1(COG0148)	WLP	Clade E	MAG	Bacteria	Actinomycetota	Humimicrobiia	JAHJRV01	JAHJRV01	JAHJRV01	JAHJRV01 sp023129485
MCK4377924.1	anaerobic carbon-monoxide dehydrogenase catalytic subunit	GCA_023129475.1	Sediment	KAW01_01195	+	MCK4377922.1(nan) MCK4377923.1(COG0437) MCK4377924.1(COG1151) MCK4377925.1(COG3807)	CooF	Clade E	MAG	Bacteria	Desulfobacterota	Anaeroferrophillalia	Anaeroferrophillales	Anaeroferrophillaceae	DQWO01
MCK4378230.1	anaerobic carbon-monoxide dehydrogenase catalytic subunit, partial	GCA_023129475.1	Sediment	KAW01_02750	-	MCK4378230.1(COG1151) nan(nan)	Standalone	Clade E	MAG	Bacteria	Desulfobacterota	Anaeroferrophillalia	Anaeroferrophillales	Anaeroferrophillaceae	DQWO01
MCK4387207.1	CO dehydrogenase/acetyl-CoA synthase complex subunit epsilon	GCA_023129565.1	Sediment	KAW00_00410	+	MCK4387206.1(COG2069) MCK4387207.1(COG1152) MCK4387208.1(COG1880) MCK4387209.1(COG1614) MCK4387210.1(COG1456) MCK4387211.1(COG1905) MCK4387212.1(COG1894) MCK4387213.1(COG3640) MCK4387214.1(COG3640) MCK4387215.1(COG0664) MCK4387216.1(COG1905) MCK4387217.1(COG1894)	WLP	Clade A	MAG	Bacteria	Chloroflexota	Dehalococcoidia	GIF9	AB-539-J10
MCK4398272.1	CO dehydrogenase/acetyl-CoA synthase complex subunit epsilon	GCA_023129695.1	Sediment	KAV25_04700	-	MCK4398270.1(nan) MCK4398271.1(COG1880) MCK4398272.1(COG1152) MCK4398273.1(nan)	WLP	Clade A	MAG	Archaea	Halobacteriota	Syntropharchaeia	Alkanophagales	Methanospirareceae	QEXZ01
MCK4403148.1	CO dehydrogenase/acetyl-CoA synthase complex subunit epsilon	GCA_023129815.1	Sediment	KAV98_05225	+	MCK4403144.1(COG2759) MCK4403145.1(COG1034) MCK4403146.1(COG1410) MCK4403147.1(COG2069) MCK4403148.1(COG1152) MCK4403149.1(COG1880) MCK4403150.1(COG1614)	WLP	Clade A	MAG	Bacteria	Chloroflexota	Dehalococcoidia	GIF9	AB-539-J10	20-14-all-45-10	20-14-all-45-10 sp023129815
MCK4423943.1	anaerobic carbon-monoxide dehydrogenase catalytic subunit, partial	GCA_023130035.1	Sediment	KAV18_07730	-	MCK4423943.1(COG1151) MCK4423944.1(COG0482) MCK4423945.1(COG0822) MCK4423946.1(COG3153)	Standalone	Clade E	MAG	Bacteria	Omnitrophota	Koll11
MCK4440124.1	CO dehydrogenase/acetyl-CoA synthase complex subunit epsilon, partial	GCA_023130175.1	Sediment	KAU85_03980	-	MCK4440124.1(COG1152) MCK4440125.1(COG3640)	CooC	Clade A	MAG	Archaea	Thermoproteota	Bathyarchaeia	Bathyarchaeales	Bathycorpusculaceae	SOJA01
MCK4443779.1	anaerobic carbon-monoxide dehydrogenase catalytic subunit, partial	GCA_023130085.1	Sediment	KAW09_04500	-	MCK4443779.1(COG1151) MCK4443780.1(COG1142)	CooF	Clade F	MAG	Archaea	Thermoplasmatota	Thermoplasmata	RBG-16-68-12	SOIM01	JAGLME01
MCK4457922.1	anaerobic carbon-monoxide dehydrogenase catalytic subunit	GCA_023130895.1	Sediment	KAW39_09315	-	MCK4457920.1(COG2069) MCK4457921.1(COG1614) MCK4457922.1(COG1151) MCK4457923.1(COG1142) MCK4457924.1(COG1942) MCK4457925.1(COG3640) MCK4457926.1(COG1532)	WLP	Clade F	MAG	Archaea	Thermoplasmatota	Thermoplasmata	RBG-16-68-12	JAGMCJ01	JAGMCJ01	JAGMCJ01 sp023130895
MCK4458410.1	CO dehydrogenase/acetyl-CoA synthase complex subunit epsilon, partial	GCA_023130915.1	Sediment	KAU52_01655	+	MCK4458408.1(COG0470) MCK4458409.1(nan) MCK4458410.1(COG1152)	Standalone	Clade A	MAG	Archaea	Halobacteriota	Methanosarcinia	Methanosarcinales	Methanogasteraceae	Methanogaster_D	Methanogaster_D sp030640725
MCK4478380.1	CO dehydrogenase/acetyl-CoA synthase complex subunit epsilon	GCA_023131225.1	Sediment	KAU88_07630	-	MCK4478379.1(COG1880) MCK4478380.1(COG1152) MCK4478381.1(COG3640) MCK4478382.1(COG3640) MCK4478383.1(COG4974) MCK4478384.1(nan) MCK4478385.1(nan)	WLP	Clade A	MAG	Archaea	Thermoproteota	Bathyarchaeia	Bathyarchaeales	SOJC01	JAGLZW01	JAGLZW01 sp023131225
MCK4487691.1	anaerobic carbon-monoxide dehydrogenase catalytic subunit	GCA_023131115.1	Sediment	KAU38_13150	-	MCK4487690.1(COG1148) MCK4487691.1(COG1151) MCK4487692.1(COG0190) MCK4487693.1(COG2759)	One Carbon Pool	Clade E	MAG	Bacteria	Desulfobacterota	Desulfobacteria	C00003060	C00003060	JAFDKF01	JAFDKF01 sp030629475
MCK4497738.1	CO dehydrogenase/acetyl-CoA synthase complex subunit epsilon, partial	GCA_023131555.1	Sediment	KAU25_00875	-	MCK4497734.1(COG1456) MCK4497735.1(COG2069) MCK4497736.1(COG1614) MCK4497737.1(COG1880) MCK4497738.1(COG1152)	WLP	Clade A	MAG	Archaea	Thermoproteota	Bathyarchaeia	Bathyarchaeales	SOJC01	JAGLZJ01	JAGLZJ01 sp023131555
MCK4575208.1	anaerobic carbon-monoxide dehydrogenase catalytic subunit, partial	GCA_023132615.1	Sediment	KAU34_02235	+	MCK4575208.1(COG1151)	Standalone	Clade E	MAG	Bacteria	WOR-3	E44-bin80	E44-bin80	E44-bin80	JAGMEZ01	JAGMEZ01 sp023127905
MCK4598289.1	anaerobic carbon-monoxide dehydrogenase catalytic subunit	GCA_023132915.1	Sediment	KAU37_00465	-	MCK4598270.1(COG3640) MCK4598271.1(nan) MCK4598272.1(COG2226) MCK4598273.1(nan) MCK4598274.1(COG1245) MCK4598275.1(nan) MCK4598276.1(nan) MCK4598277.1(COG1433) MCK4598278.1(COG0446) MCK4598279.1(COG3358) MCK4598280.1(COG0730) MCK4598281.1(COG2878) MCK4598282.1(COG3118) MCK4598283.1(COG2226) MCK4598284.1(COG0492) MCK4598285.1(COG2151) MCK4598286.1(COG3640) MCK4598287.1(COG1532) MCK4598288.1(nan) M…	WLP	Clade E	MAG	Bacteria	Bipolaricaulota	Bipolaricaulia	UBA7950	UBA9294	UBA9294	UBA9294 sp023132915
MCK4682706.1	anaerobic carbon-monoxide dehydrogenase catalytic subunit	GCA_023133685.1	Sediment	KAT59_06760	+	MCK4682705.1(COG1410) MCK4682706.1(COG1151)	WLP	Clade E	MAG	Bacteria	Bipolaricaulota	Bipolaricaulia	UBA7950	UBA9294	JAJOKK01
MCK4722857.1	CO dehydrogenase/acetyl-CoA synthase complex subunit epsilon, partial	GCA_023133995.1	Sediment	KAT75_06115	+	MCK4722857.1(COG1152)	Standalone	Clade A	MAG	Bacteria	Chloroflexota	Dehalococcoidia	E44-bin15	E44-bin15	DAOUVR01
MCK4741985.1	anaerobic carbon-monoxide dehydrogenase catalytic subunit	GCA_023134195.1	Sediment	KAS80_06855	+	MCK4741983.1(COG1810) MCK4741984.1(COG2608) MCK4741985.1(COG1151) MCK4741986.1(nan)	Standalone	Clade E	MAG	Bacteria	Chloroflexota	Anaerolineae	Anaerolineales	E44-bin32	E44-bin32	E44-bin32 sp004376895
MCK4762416.1	anaerobic carbon-monoxide dehydrogenase catalytic subunit	GCA_023135565.1	Sediment	KAW12_09485	+	MCK4762414.1(nan) MCK4762415.1(COG5573) MCK4762416.1(COG1151) MCK4762417.1(COG1614)	WLP	Clade E	MAG	Bacteria	Acidobacteriota	Aminicenantia	UBA2199	UBA2199	JAGLQA01	JAGLQA01 sp023135565
MCK4839408.1	anaerobic carbon-monoxide dehydrogenase catalytic subunit	GCA_023134815.1	Sediment	KAS94_11450	-	MCK4839405.1(COG1456) MCK4839406.1(COG1614) MCK4839407.1(COG2069) MCK4839408.1(COG1151) MCK4839409.1(COG0190)	WLP	Clade E	MAG	Bacteria	Desulfobacterota	Desulfobulbia	Desulfobulbales	JAGXFP01	JAGXFP01	JAGXFP01 sp030673265
MCK4850250.1	anaerobic carbon-monoxide dehydrogenase catalytic subunit	GCA_023134975.1	Sediment	KAT11_02810	-	MCK4850247.1(COG3411) MCK4850248.1(COG1905) MCK4850249.1(COG0437) MCK4850250.1(COG1151)	NADH:ubiquinone oxidoreductase	Clade E	MAG	Bacteria	Planctomycetota	Phycisphaerae	JAACET01	JAACET01	JAACET01	JAACET01 sp030631725
MCK4908777.1	anaerobic carbon-monoxide dehydrogenase catalytic subunit	GCA_023135705.1	Sediment	KAS70_02660	+	MCK4908777.1(COG1151) MCK4908778.1(COG1152)	Standalone	Clade E	MAG	Bacteria	Planctomycetota	MHYJ01	JACQXL01	CAKKQI01	DAOWBV01	DAOWBV01 sp030633885
MCK4910855.1	anaerobic carbon-monoxide dehydrogenase catalytic subunit	GCA_023135815.1	Sediment	KAR83_04405	+	MCK4910854.1(COG1614) MCK4910855.1(COG1151) MCK4910856.1(COG0457) MCK4910857.1(COG0823)	WLP	Clade E	MAG	Bacteria	Nitrospirota	Thermodesulfovibrionia	Thermodesulfovibrionales	JdFR-86	DAOWET01	DAOWET01 sp030638335
MCK4924130.1	anaerobic carbon-monoxide dehydrogenase catalytic subunit	GCA_023136305.1	Sediment	KAS61_04100	-	MCK4924123.1(COG1034) MCK4924124.1(COG1894) MCK4924125.1(COG1905) MCK4924126.1(COG5817) MCK4924127.1(COG3852) MCK4924128.1(COG1905) MCK4924129.1(COG0437) MCK4924130.1(COG1151) MCK4924131.1(COG3640) MCK4924132.1(COG0432)	NADH:ubiquinone oxidoreductase	Clade E	MAG	Bacteria	Spirochaetota	B62-G9	B62-G9	DRHN01	JAGLSF01	JAGLSF01 sp023136305
MCK4963993.1	anaerobic carbon-monoxide dehydrogenase catalytic subunit	GCA_023136455.1	Sediment	KAS54_02850	-	MCK4963993.1(COG1151) MCK4963994.1(nan)	Standalone	Clade E	MAG	Bacteria	Chloroflexota	Dehalococcoidia	E44-bin15	E44-bin15	DATKYK01
MCK4976360.1	anaerobic carbon-monoxide dehydrogenase catalytic subunit, partial	GCA_023136425.1	Sediment	KAS36_05480	+	MCK4976358.1(COG1739) MCK4976359.1(COG2608) MCK4976360.1(COG1151)	Standalone	Clade E	MAG	Bacteria	Chloroflexota	Anaerolineae	Anaerolineales	UBA4823
MCK4998611.1	anaerobic carbon-monoxide dehydrogenase catalytic subunit	GCA_023136635.1	Sediment	KAS23_03720	+	MCK4998611.1(COG1151) MCK4998612.1(COG1152)	Standalone	Clade E	MAG	Bacteria	Planctomycetota	Phycisphaerae	Sedimentisphaerales	Anaerohalosphaeraceae	DAOWHR01	DAOWHR01 sp030641315
MCK5053045.1	anaerobic carbon-monoxide dehydrogenase catalytic subunit	GCA_023137115.1	Sediment	KAR65_02130	+	MCK5053044.1(COG2608) MCK5053045.1(COG1151) MCK5053046.1(COG1152)	Standalone	Clade E	MAG	Bacteria	Chloroflexota	Anaerolineae	Anaerolineales	E44-bin32	E44-bin32
MCK5113278.1	anaerobic carbon-monoxide dehydrogenase catalytic subunit	GCA_023138805.1	Sediment	KAR11_00760	-	MCK5113274.1(COG1894) MCK5113275.1(COG1905) MCK5113276.1(COG0437) MCK5113277.1(nan) MCK5113278.1(COG1151) MCK5113279.1(nan)	NADH:ubiquinone oxidoreductase	Clade E	MAG	Bacteria	Planctomycetota	Phycisphaerae	SM23-33	SM23-33	DAOVZK01	DAOVZK01 sp030635145
MCK5129146.1	anaerobic carbon-monoxide dehydrogenase catalytic subunit	GCA_023139005.1	Sediment	KAQ68_04800	+	MCK5129134.1(nan) MCK5129135.1(COG1228) MCK5129136.1(COG1454) MCK5129137.1(COG1164) MCK5129138.1(COG1228) MCK5129139.1(COG0673) MCK5129140.1(COG0036) MCK5129141.1(COG0251) MCK5129142.1(COG0646) MCK5129143.1(nan) MCK5129144.1(COG3640) MCK5129145.1(COG3640) MCK5129146.1(COG1151) MCK5129147.1(COG2069) MCK5129148.1(COG1456) MCK5129149.1(COG3894) MCK5129150.1(nan)	Incomplete acs cluster	Clade E	MAG	Bacteria	Bacillota	Clostridia	Christensenellales	UMGS416	JAGLOK01	JAGLOK01 sp023139005
MCK5203129.1	anaerobic carbon-monoxide dehydrogenase catalytic subunit	GCA_023139395.1	Sediment	KAR15_04625	-	MCK5203128.1(nan) MCK5203129.1(COG1151)	Standalone	Clade E	MAG	Bacteria	Desulfobacterota	Desulfobacteria	Desulfobacterales	JAHEIW01	JAHEIW01
MCK5217409.1	CO dehydrogenase/acetyl-CoA synthase complex subunit epsilon	GCA_023139555.1	Sediment	KAJ93_06455	-	MCK5217408.1(COG1880) MCK5217409.1(COG1152) MCK5217410.1(COG0826) MCK5217411.1(COG0462) MCK5217412.1(COG0456) MCK5217413.1(nan) MCK5217414.1(COG1035)	WLP	Clade A	MAG	Archaea	Halobacteriota	Methanosarcinia	Methanosarcinales	Methanocomedenaceae	Methanomarinus	Methanomarinus sp002926195
MCK5239650.1	CO dehydrogenase/acetyl-CoA synthase complex subunit epsilon, partial	GCA_023139815.1	Sediment	KAR33_08900	+	MCK5239647.1(nan) MCK5239648.1(COG1029) MCK5239649.1(COG3640) MCK5239650.1(COG1152)	CooC	Clade A	MAG	Archaea	Asgardarchaeota	Thorarchaeia	Thorarchaeales	Thorarchaeaceae	MP5-2226	MP5-2226 sp030638785
MCK5245743.1	anaerobic carbon-monoxide dehydrogenase catalytic subunit	GCA_023139855.1	Sediment	KAR02_02520	+	MCK5245742.1(COG1410) MCK5245743.1(COG1151) MCK5245744.1(COG2759)	WLP	Clade E	MAG	Bacteria	Bipolaricaulota	Bipolaricaulia	UBA7950	UBA9294	SPBW01	SPBW01 sp030671645
MCK5291202.1	anaerobic carbon-monoxide dehydrogenase catalytic subunit	GCA_023140195.1	Sediment	KAR39_04180	-	MCK5291199.1(COG1456) MCK5291200.1(COG2069) MCK5291201.1(COG1614) MCK5291202.1(COG1151) MCK5291203.1(COG1142) MCK5291204.1(COG1038) MCK5291205.1(COG4770) MCK5291206.1(COG4799) MCK5291207.1(COG0340) MCK5291208.1(COG3185) MCK5291209.1(COG1884) MCK5291210.1(nan)	WLP	Clade F	MAG	Archaea	Thermoplasmatota	Thermoplasmata	RBG-16-68-12	SOIM01	JAGLME01	JAGLME01 sp023140195
MCK5434066.1	anaerobic carbon-monoxide dehydrogenase catalytic subunit, partial	GCA_023142375.1	Sediment	KAI42_02095	+	MCK5434061.1(COG3894) MCK5434062.1(COG3640) MCK5434063.1(COG0190) MCK5434064.1(nan) MCK5434065.1(COG2069) MCK5434066.1(COG1151)	WLP	Clade E	MAG	Bacteria	Chloroflexota	Dehalococcoidia	Dehalococcoidales	DAOVUZ01	DAOVUZ01	DAOVUZ01 sp030632305
MCK5484833.1	anaerobic carbon-monoxide dehydrogenase catalytic subunit	GCA_023142725.1	Sediment	KAI86_01385	+	MCK5484832.1(nan) MCK5484833.1(COG1151)	Standalone	Clade E	MAG	Bacteria	Desulfobacterota	Desulfobacteria	Desulfobacterales	JAHEIW01	JAHEIW01
MCK5508278.1	anaerobic carbon-monoxide dehydrogenase catalytic subunit	GCA_023143245.1	Sediment	KAI50_07125	-	MCK5508277.1(COG1148) MCK5508278.1(COG1151)	Heterodisulfide reductase	Clade E	MAG	Bacteria	Desulfobacterota	Desulfobacteria	Desulfobacterales	ETH-SRB1	B13-G4
MCK5511776.1	anaerobic carbon-monoxide dehydrogenase catalytic subunit	GCA_023142735.1	Sediment	KAI96_03150	+	MCK5511775.1(COG1614) MCK5511776.1(COG1151) MCK5511777.1(COG1905) MCK5511778.1(COG3411)	WLP	Clade E	MAG	Bacteria	Nitrospirota	Thermodesulfovibrionia	UBA6902	BMS3Bbin08	DAOVVO01	DAOVVO01 sp030637135
MCK5540623.1	anaerobic carbon-monoxide dehydrogenase catalytic subunit	GCA_023143335.1	Sediment	KAI69_06810	+	MCK5540623.1(COG1151) MCK5540624.1(COG0442)	Standalone	Clade E	MAG	Bacteria	Desulfobacterota	Anaeroferrophillalia	Anaeroferrophillales	Tharpellaceae	Tharpella	Tharpella sp030633185
MCK5560817.1	anaerobic carbon-monoxide dehydrogenase catalytic subunit, partial	GCA_023143495.1	Sediment	KAJ51_09505	+	MCK5560816.1(COG0437) MCK5560817.1(COG1151)	CooF	Clade F	MAG	Archaea	Thermoplasmatota	EX4484-6	JAEHCK01	JAEHCK01
MCK5564855.1	anaerobic carbon-monoxide dehydrogenase catalytic subunit	GCA_023143375.1	Sediment	KAJ07_06375	+	MCK5564853.1(COG1418) MCK5564854.1(COG3640) MCK5564855.1(COG1151) MCK5564856.1(COG1614) MCK5564857.1(COG1456) MCK5564858.1(COG3894) MCK5564859.1(COG3640) MCK5564860.1(COG2069) MCK5564861.1(COG1410) MCK5564862.1(COG2759) MCK5564863.1(COG0190)	WLP	Clade E	MAG	Bacteria	Planctomycetota	Phycisphaerae	Sedimentisphaerales	Anaerohalosphaeraceae	JAFGKL01	JAFGKL01 sp023143375
MCK5577201.1	anaerobic carbon-monoxide dehydrogenase catalytic subunit, partial	GCA_023143785.1	Sediment	KAI14_02690	-	MCK5577201.1(COG1151) MCK5577202.1(COG2069)	Incomplete acs cluster	Clade E	MAG	Bacteria	Chloroflexota	Dehalococcoidia	Dehalococcoidales	DAOWLH01	DAOWLH01	DAOWLH01 sp030643515
MCK5586937.1	anaerobic carbon-monoxide dehydrogenase catalytic subunit	GCA_023143805.1	Sediment	KAJ02_12770	+	MCK5586936.1(COG1410) MCK5586937.1(COG1151) MCK5586938.1(COG2759)	Incomplete acs cluster	Clade E	MAG	Bacteria	Bipolaricaulota	Bipolaricaulia	UBA7950	UBA9294	SPBW01	SPBW01 sp030671645
MCK5587811.1	CO dehydrogenase/acetyl-CoA synthase complex subunit epsilon, partial	GCA_023143835.1	Sediment	KAI34_03695	+	MCK5587811.1(COG1152)	Standalone	Clade A	MAG	Archaea	Asgardarchaeota	Sifarchaeia	Borrarchaeales	Borrarchaeaceae	Borrarchaeum	Borrarchaeum sp016840315
MCK5590016.1	CO dehydrogenase/acetyl-CoA synthase complex subunit epsilon, partial	GCA_023143875.1	Sediment	KAI09_03465	-	MCK5590016.1(COG1152) MCK5590017.1(COG2069) MCK5590018.1(COG1410) MCK5590019.1(COG1034) MCK5590020.1(nan)	WLP	Clade A	MAG	Bacteria	Chloroflexota	Dehalococcoidia	GIF9	AB-539-J10	CG2-30-46-19	CG2-30-46-19 sp034431195
MCK5628292.1	CO dehydrogenase/acetyl-CoA synthase complex subunit epsilon, partial	GCA_023144175.1	Sediment	KAI12_02390	+	MCK5628290.1(COG3640) MCK5628291.1(COG3640) MCK5628292.1(COG1152)	CooC	Clade A	MAG	Archaea	Thermoproteota	Bathyarchaeia	Bathyarchaeales	Bathycorpusculaceae	DAOVIH01	DAOVIH01 sp030673805
MCK5635273.1	anaerobic carbon-monoxide dehydrogenase catalytic subunit, partial	GCA_023144085.1	Sediment	KAI06_09305	+	MCK5635273.1(COG1151)	Standalone	Clade E	MAG	Bacteria	Chloroflexota	Anaerolineae	Anaerolineales	E44-bin32	E44-bin32
MCK5653665.1	anaerobic carbon-monoxide dehydrogenase catalytic subunit	GCA_023144255.1	Sediment	KAH98_00845	-	MCK5653664.1(COG2265) MCK5653665.1(COG1151)	Standalone	Clade E	MAG	Bacteria	Chloroflexota	Dehalococcoidia	E44-bin15	E44-bin15	E29-bin15	E29-bin15 sp030638665
MCK5660458.1	CO dehydrogenase/acetyl-CoA synthase complex subunit epsilon	GCA_023144215.1	Sediment	KAH86_03795	+	MCK5660458.1(COG1152)	Standalone	Clade A	MAG	Archaea	Halobacteriota	Methanosarcinia	Methanosarcinales
MCK5793881.1	anaerobic carbon-monoxide dehydrogenase catalytic subunit	GCA_023145355.1	unspecified	KAH12_04200	+	MCK5793880.1(COG2608) MCK5793881.1(COG1151) MCK5793882.1(COG1152)	Standalone	Clade E	MAG	Bacteria	Chloroflexota	Anaerolineae	Anaerolineales	UBA11858	B10-G9
MCK5804448.1	anaerobic carbon-monoxide dehydrogenase catalytic subunit	GCA_023145395.1	unspecified	KAI66_16540	+	MCK5804443.1(COG0673) MCK5804444.1(COG0646) MCK5804445.1(nan) MCK5804446.1(COG3640) MCK5804447.1(COG3640) MCK5804448.1(COG1151) MCK5804449.1(COG1614)	WLP	Clade E	MAG	Bacteria	Verrucomicrobiota	Lentisphaeria	Oligosphaerales	Lenti-02	JAGLDW01	JAGLDW01 sp023145395
MCK5851327.1	anaerobic carbon-monoxide dehydrogenase catalytic subunit, partial	GCA_023146035.1	Sediment	KAH23_10465	-	MCK5851327.1(COG1151) MCK5851328.1(COG3640)	CooC	Clade E	MAG	Bacteria	Verrucomicrobiota	Kiritimatiellia	UBA8416	JAUUYL01
MCL0048101.1	CO dehydrogenase/acetyl-CoA synthase complex subunit alpha	GCA_023272115.1	Hydrothermal Vent	M1N20_01410	-	MCL0048091.1(COG4651) MCL0048092.1(COG3875) MCL0048093.1(COG1456) MCL0048094.1(COG2069) MCL0048095.1(COG1024) MCL0048096.1(COG1614) MCL0048097.1(COG3640) MCL0048098.1(COG1456) MCL0048099.1(COG1614) MCL0048100.1(COG1880) MCL0048101.1(COG1152) MCL0048102.1(COG2069)	WLP	Clade A	-	Bacteria	Chloroflexota	Dehalococcoidia	SZUA-161	SpSt-899	BS503	BS503 sp023271515
MCL0050082.1	hypothetical protein M1M87_01580	GCA_023272085.1	Hydrothermal Vent	M1M87_01580	+	MCL0050082.1(COG1151) MCL0050083.1(COG1905) MCL0050084.1(COG1894) MCL0050085.1(COG2905) MCL0050086.1(COG1149) MCL0050087.1(COG1034) MCL0050088.1(COG0013) MCL0050089.1(nan)	NADH:ubiquinone oxidoreductase	Clade E	-	Bacteria	Nitrospirota	Thermodesulfovibrionia	Thermodesulfovibrionales	Dissulfurispiraceae	JAJOKM01	JAJOKM01 sp021129835
MCL0055970.1	CO dehydrogenase/acetyl-CoA synthase complex subunit alpha	GCA_023271535.1	Hydrothermal Vent	M1N81_00105	+	MCL0055966.1(COG2887) MCL0055967.1(COG0527) MCL0055968.1(COG1410) MCL0055969.1(COG2069) MCL0055970.1(COG1152) MCL0055971.1(COG1880) MCL0055972.1(COG1614) MCL0055973.1(COG1456) MCL0055974.1(COG3640) nan(nan)	WLP	Clade A	-	Bacteria	Chloroflexota	Dehalococcoidia	SZUA-161	SpSt-899	BS503	BS503 sp023271515
MCL0059558.1	CO dehydrogenase/acetyl-CoA synthase complex subunit alpha	GCA_023271515.1	Hydrothermal Vent	M1O20_03595	-	MCL0059550.1(COG1456) MCL0059551.1(COG2069) MCL0059552.1(COG1024) MCL0059553.1(COG1614) MCL0059554.1(COG3640) MCL0059555.1(COG1456) MCL0059556.1(COG1614) MCL0059557.1(COG1880) MCL0059558.1(COG1152) MCL0059559.1(COG2069) MCL0059560.1(COG1410) MCL0059561.1(COG0527) MCL0059562.1(COG2887) nan(nan)	WLP	Clade A	-	Bacteria	Chloroflexota	Dehalococcoidia	SZUA-161	SpSt-899	BS503	BS503 sp023271515
MCL0061954.1	hypothetical protein M1N62_03225	GCA_023271555.1	Hydrothermal Vent	M1N62_03225	-	MCL0061947.1(nan) MCL0061948.1(COG0013) MCL0061949.1(COG1034) MCL0061950.1(COG1149) MCL0061951.1(COG2905) MCL0061952.1(COG1894) MCL0061953.1(COG1905) MCL0061954.1(COG1151) MCL0061955.1(COG0792) MCL0061956.1(COG1658)	NADH:ubiquinone oxidoreductase	Clade E	-	Bacteria	Nitrospirota	Thermodesulfovibrionia	Thermodesulfovibrionales	Dissulfurispiraceae	JAJOKM01	JAJOKM01 sp021129835
MCL0066789.1	hypothetical protein M1N54_02755	GCA_023271705.1	Hydrothermal Vent	M1N54_02755	+	MCL0066785.1(COG1410) MCL0066786.1(COG2069) MCL0066787.1(COG1456) MCL0066788.1(COG1614) MCL0066789.1(COG1151) MCL0066790.1(COG1905) MCL0066791.1(COG1894)	WLP	Clade E	-	Bacteria	Nitrospirota	Thermodesulfovibrionia	Thermodesulfovibrionales	Dissulfurispiraceae	JAJOKM01	JAJOKM01 sp021129835
MCL0069585.1	CO dehydrogenase/acetyl-CoA synthase complex subunit alpha	GCA_023271655.1	Hydrothermal Vent	M1N85_02640	-	MCL0069584.1(COG1880) MCL0069585.1(COG1152) MCL0069586.1(COG2069) MCL0069587.1(COG1410) MCL0069588.1(COG0527) MCL0069589.1(COG2887) MCL0069590.1(COG1775) MCL0069591.1(COG1775) MCL0069592.1(COG0631) MCL0069593.1(COG0515) MCL0069594.1(COG2442) MCL0069595.1(COG1222)	Incomplete acs cluster	Clade A	-	Bacteria	Chloroflexota	Dehalococcoidia	SZUA-161	SpSt-899	BS503	BS503 sp023271215
MCL0070875.1	CO dehydrogenase/acetyl-CoA synthase complex subunit alpha	GCA_023271885.1	Hydrothermal Vent	M1N44_03795	+	MCL0070874.1(COG2069) MCL0070875.1(COG1152)	Incomplete acs cluster	Clade A	-	Bacteria	Chloroflexota	Dehalococcoidia	SZUA-161	SpSt-899	BS503	BS503 sp023271515
MCL0073541.1	CO dehydrogenase/acetyl-CoA synthase complex subunit alpha	GCA_023271485.1	Hydrothermal Vent	M1O50_01425	+	MCL0073537.1(COG2887) MCL0073538.1(COG0527) MCL0073539.1(COG1410) MCL0073540.1(COG2069) MCL0073541.1(COG1152) MCL0073542.1(COG1880) MCL0073543.1(COG1614)	WLP	Clade A	-	Bacteria	Chloroflexota	Dehalococcoidia	SZUA-161	SpSt-899	BS503	BS503 sp023271485
MCL0074750.1	hypothetical protein M1N53_01175	GCA_023271415.1	Hydrothermal Vent	M1N53_01175	+	MCL0074746.1(COG1410) MCL0074747.1(COG2069) MCL0074748.1(COG1456) MCL0074749.1(COG1614) MCL0074750.1(COG1151) MCL0074751.1(COG1905) MCL0074752.1(COG1894) MCL0074753.1(COG2905) MCL0074754.1(COG1149) MCL0074755.1(COG1034) MCL0074756.1(COG0013) MCL0074757.1(nan)	WLP	Clade E	-	Bacteria	Nitrospirota	Thermodesulfovibrionia	Thermodesulfovibrionales	Dissulfurispiraceae	JAJOKM01	JAJOKM01 sp021129835
MCL0078819.1	anaerobic carbon-monoxide dehydrogenase catalytic subunit	GCA_023271435.1	Hydrothermal Vent	M1O56_04040	-	MCL0078819.1(COG1151) MCL0078820.1(COG3335) MCL0078821.1(nan) MCL0078822.1(COG3415)	Standalone	Clade F	-	Bacteria	Chloroflexota	Dehalococcoidia	SZUA-161	SpSt-899	BS503	BS503 sp023271215
MCL0084060.1	CO dehydrogenase/acetyl-CoA synthase complex subunit alpha	GCA_023271265.1	Hydrothermal Vent	M1N82_00670	-	MCL0084051.1(COG1456) MCL0084052.1(COG2069) MCL0084053.1(nan) MCL0084054.1(COG1024) MCL0084055.1(nan) MCL0084056.1(COG3640) MCL0084057.1(COG1456) MCL0084058.1(COG1614) MCL0084059.1(COG1880) MCL0084060.1(COG1152) MCL0084061.1(COG2069) MCL0084062.1(COG1410) MCL0084063.1(COG0527) MCL0084064.1(COG2887) nan(nan)	WLP	Clade A	-	Bacteria	Chloroflexota	Dehalococcoidia	SZUA-161	SpSt-899	BS503	BS503 sp023271515
MCL0085153.1	hypothetical protein M1N69_03265	GCA_023271075.1	Hydrothermal Vent	M1N69_03265	+	MCL0085153.1(COG1151) MCL0085154.1(COG1905) MCL0085155.1(COG1894) MCL0085156.1(COG3411) MCL0085157.1(COG1894) MCL0085158.1(COG2905) MCL0085159.1(COG1149) MCL0085160.1(COG1034)	NADH:ubiquinone oxidoreductase	Clade E	-	Bacteria	Nitrospirota	Thermodesulfovibrionia	Thermodesulfovibrionales	Dissulfurispiraceae	JAJOKM01	JAJOKM01 sp021129835
MCL0088432.1	CO dehydrogenase/acetyl-CoA synthase complex subunit alpha	GCA_023270515.1	Hydrothermal Vent	M1N87_01235	+	MCL0088428.1(COG2887) MCL0088429.1(COG0527) MCL0088430.1(COG1410) MCL0088431.1(COG2069) MCL0088432.1(COG1152) MCL0088433.1(COG1880) MCL0088434.1(COG1614) MCL0088435.1(nan) MCL0088436.1(COG1456) MCL0088437.1(COG3640) MCL0088438.1(nan)	WLP	Clade A	-	Bacteria	Chloroflexota	Dehalococcoidia	SZUA-161	SpSt-899	BS503
MCL0090032.1	anaerobic carbon-monoxide dehydrogenase catalytic subunit	GCA_023271215.1	Hydrothermal Vent	M1O54_06765	+	MCL0090032.1(COG1151) MCL0090033.1(nan)	Standalone	Clade E	-	Bacteria	Chloroflexota	Dehalococcoidia	SZUA-161	SpSt-899	BS503	BS503 sp023271215
MCL0090707.1	CO dehydrogenase/acetyl-CoA synthase complex subunit alpha	GCA_023270895.1	Hydrothermal Vent	M1O13_01730	+	MCL0090706.1(COG2069) MCL0090707.1(COG1152) MCL0090708.1(COG1880) MCL0090709.1(COG1614) MCL0090710.1(COG1456) MCL0090711.1(COG3640) MCL0090712.1(COG1024) MCL0090713.1(COG2069) MCL0090714.1(COG1456) MCL0090715.1(nan) MCL0090716.1(COG1208) MCL0090717.1(COG2405) MCL0090718.1(nan) nan(nan)	WLP	Clade A	-	Bacteria	Chloroflexota	Dehalococcoidia	SZUA-161	SpSt-899	BS503	BS503 sp023271515
MCL0092685.1	CO dehydrogenase/acetyl-CoA synthase complex subunit alpha	GCA_023271105.1	Hydrothermal Vent	M1N92_03370	+	MCL0092681.1(COG2887) MCL0092682.1(COG0527) MCL0092683.1(COG1410) MCL0092684.1(COG2069) MCL0092685.1(COG1152)	WLP	Clade A	-	Bacteria	Chloroflexota	Dehalococcoidia	SZUA-161	SpSt-899	BS503	BS503 sp023271515
MCL0094391.1	anaerobic carbon-monoxide dehydrogenase catalytic subunit	GCA_023271195.1	Hydrothermal Vent	M1N58_00615	+	MCL0094387.1(COG0674) MCL0094388.1(COG1013) MCL0094389.1(COG1894) MCL0094390.1(COG3383) MCL0094391.1(COG1151) MCL0094392.1(COG1614) MCL0094393.1(COG1456) MCL0094394.1(COG1410) MCL0094395.1(nan)	WLP	Clade E	-	Bacteria	Chloroflexota	Dehalococcoidia	Dehalococcoidales	DAOVUZ01	DAOVUZ01
MCP3664812.1	anaerobic carbon-monoxide dehydrogenase catalytic subunit	GCA_024206455.1	Coastal	GY696_20350	-	MCP3664809.1(COG3316) MCP3664810.1(COG3640) MCP3664811.1(COG1251) MCP3664812.1(COG1151) MCP3664813.1(COG0437) MCP3664814.1(nan) MCP3664815.1(COG3279) MCP3664816.1(COG2040)	FNOR	Clade F	MAG	Bacteria	Pseudomonadota	Gammaproteobacteria	Chromatiales	Sedimenticolaceae
MCP3873422.1	anaerobic carbon-monoxide dehydrogenase catalytic subunit	GCA_024227235.1	Coastal	GY699_09750	-	MCP3873415.1(COG1148) MCP3873416.1(COG1034) MCP3873417.1(COG1894) MCP3873418.1(COG1905) MCP3873419.1(COG3829) MCP3873420.1(COG3829) MCP3873421.1(COG0822) MCP3873422.1(COG1151) MCP3873423.1(COG1433) MCP3873424.1(nan) MCP3873425.1(COG1433) MCP3873426.1(COG1433) MCP3873427.1(COG2204) MCP3873428.1(COG0784) MCP3873429.1(COG0589) MCP3873430.1(nan)	Heterodisulfide reductase	Clade E	MAG	Bacteria	Desulfobacterota	Desulfobacteria	Desulfobacterales	Desulfobacteraceae	Desulfobacula	Desulfobacula sp024227235
MCP3875423.1	anaerobic carbon-monoxide dehydrogenase catalytic subunit	GCA_024227235.1	Coastal	GY699_19995	+	MCP3875422.1(COG0491) MCP3875423.1(COG1151) MCP3875424.1(nan)	Standalone	Clade E	MAG	Bacteria	Desulfobacterota	Desulfobacteria	Desulfobacterales	Desulfobacteraceae	Desulfobacula	Desulfobacula sp024227235
MCP3887692.1	anaerobic carbon-monoxide dehydrogenase catalytic subunit	GCA_024227155.1	Coastal	GY702_02305	+	MCP3887690.1(COG3894) MCP3887690.1(COG3894) MCP3887691.1(COG2069) MCP3887691.1(COG2069) MCP3887692.1(COG1151) MCP3887692.1(COG1151) MCP3887693.1(COG1614) MCP3887693.1(COG1614) MCP3887694.1(COG1456) MCP3887694.1(COG1456) MCP3887695.1(COG1410) MCP3887695.1(COG1410) MCP3887696.1(nan) MCP3887696.1(nan) MCP3887697.1(COG3640) MCP3887697.1(COG3640) MCP3887698.1(COG1151) MCP3887698.1(COG1151) MCP3887699.…	WLP	Clade E	MAG	Bacteria	Desulfobacterota	Desulfobulbia	Desulfobulbales	Desulfocapsaceae	Desulforhopalus	Desulforhopalus sp024227155
MCP3887698.1	anaerobic carbon-monoxide dehydrogenase catalytic subunit	GCA_024227155.1	Coastal	GY702_02335	+	MCP3887690.1(COG3894) MCP3887690.1(COG3894) MCP3887691.1(COG2069) MCP3887691.1(COG2069) MCP3887692.1(COG1151) MCP3887692.1(COG1151) MCP3887693.1(COG1614) MCP3887693.1(COG1614) MCP3887694.1(COG1456) MCP3887694.1(COG1456) MCP3887695.1(COG1410) MCP3887695.1(COG1410) MCP3887696.1(nan) MCP3887696.1(nan) MCP3887697.1(COG3640) MCP3887697.1(COG3640) MCP3887698.1(COG1151) MCP3887698.1(COG1151) MCP3887699.…	WLP	Clade E	MAG	Bacteria	Desulfobacterota	Desulfobulbia	Desulfobulbales	Desulfocapsaceae	Desulforhopalus	Desulforhopalus sp024227155
MCP3892592.1	anaerobic carbon-monoxide dehydrogenase catalytic subunit	GCA_024227155.1	Coastal	GY702_27510	-	MCP3892591.1(COG2226) MCP3892592.1(COG1151) MCP3892593.1(COG0664) MCP3892594.1(nan)	CooA	Clade E	MAG	Bacteria	Desulfobacterota	Desulfobulbia	Desulfobulbales	Desulfocapsaceae	Desulforhopalus	Desulforhopalus sp024227155
MCP3922131.1	anaerobic carbon-monoxide dehydrogenase catalytic subunit	GCA_024226555.1	Coastal	GY714_06040	+	MCP3922131.1(COG1151)	Standalone	Clade E	MAG	Bacteria	Desulfobacterota	Desulfobacteria	Desulfobacterales	JAAELO01	JAAELO01	JAAELO01 sp024226555
MCP3926106.1	anaerobic carbon-monoxide dehydrogenase catalytic subunit	GCA_024226555.1	Coastal	GY714_26375	-	MCP3926092.1(COG1082) MCP3926093.1(COG2226) MCP3926094.1(COG0745) MCP3926095.1(COG0685) MCP3926096.1(nan) MCP3926097.1(COG1908) MCP3926098.1(COG1148) MCP3926099.1(COG0685) MCP3926100.1(COG3640) MCP3926101.1(nan) MCP3926102.1(COG2110) MCP3926103.1(COG1410) MCP3926104.1(COG1456) MCP3926105.1(COG1614) MCP3926106.1(COG1151) MCP3926107.1(COG2069)	WLP	Clade E	MAG	Bacteria	Desulfobacterota	Desulfobacteria	Desulfobacterales	JAAELO01	JAAELO01	JAAELO01 sp024226555
MCP3942711.1	anaerobic carbon-monoxide dehydrogenase catalytic subunit	GCA_024226935.1	Coastal	GY710_14650	+	MCP3942710.1(COG2069) MCP3942711.1(COG1151) MCP3942712.1(COG1614) MCP3942713.1(COG1456) MCP3942714.1(COG1410) MCP3942715.1(nan) MCP3942716.1(COG3640)	WLP	Clade E	MAG	Bacteria	Desulfobacterota	Desulfobacteria	Desulfobacterales	Desulfobacteraceae	NBML01	NBML01 sp024226935
MCP3943046.1	anaerobic carbon-monoxide dehydrogenase catalytic subunit	GCA_024226935.1	Coastal	GY710_16375	-	MCP3943043.1(COG0421) MCP3943044.1(COG0282) MCP3943045.1(COG1309) MCP3943046.1(COG1151) MCP3943047.1(COG2207) MCP3943048.1(COG4221) MCP3943049.1(COG1126) MCP3943050.1(COG0765) MCP3943051.1(COG0834)	Standalone	Clade E	MAG	Bacteria	Desulfobacterota	Desulfobacteria	Desulfobacterales	Desulfobacteraceae	NBML01	NBML01 sp024226935
MCP3952752.1	anaerobic carbon-monoxide dehydrogenase catalytic subunit	GCA_024227355.1	Coastal	GY697_11135	+	MCP3952752.1(COG1151) MCP3952753.1(nan)	Standalone	Clade E	MAG	Bacteria	Desulfobacterota	Desulfobacteria	Desulfobacterales	CAJINA01	CAJINA01
MCP3954534.1	anaerobic carbon-monoxide dehydrogenase catalytic subunit, partial	GCA_024227355.1	Coastal	GY697_20300	-	MCP3954534.1(COG1151)	Standalone	Clade E	MAG	Bacteria	Desulfobacterota	Desulfobacteria	Desulfobacterales	CAJINA01	CAJINA01
MCP3954625.1	anaerobic carbon-monoxide dehydrogenase catalytic subunit	GCA_024227355.1	Coastal	GY697_20755	+	MCP3954625.1(COG1151) MCP3954626.1(nan) MCP3954627.1(nan) MCP3954628.1(COG0822)	Standalone	Clade E	MAG	Bacteria	Desulfobacterota	Desulfobacteria	Desulfobacterales	CAJINA01	CAJINA01
MCP4020961.1	anaerobic carbon-monoxide dehydrogenase catalytic subunit	GCA_024225895.1	Coastal	GY729_03890	+	MCP4020960.1(COG1309) MCP4020961.1(COG1151) MCP4020962.1(COG1614) MCP4020963.1(nan) MCP4020964.1(nan) MCP4020965.1(COG0737)	WLP	Clade E	MAG	Bacteria	Desulfobacterota	Desulfobacteria	Desulfobacterales	Desulfobacteraceae	JAAEMC01	JAAEMC01 sp024225895
MCP4023388.1	anaerobic carbon-monoxide dehydrogenase catalytic subunit	GCA_024225895.1	Coastal	GY729_16205	-	MCP4023386.1(COG1251) MCP4023387.1(COG1142) MCP4023388.1(COG1151)	FNOR	Clade F	MAG	Bacteria	Desulfobacterota	Desulfobacteria	Desulfobacterales	Desulfobacteraceae	JAAEMC01	JAAEMC01 sp024225895
MCP4091251.1	anaerobic carbon-monoxide dehydrogenase catalytic subunit	GCA_024225355.1	Coastal	GY746_15885	+	MCP4091247.1(nan) MCP4091248.1(COG3279) MCP4091249.1(nan) MCP4091250.1(COG0437) MCP4091251.1(COG1151) MCP4091252.1(COG1251) MCP4091253.1(COG3640) MCP4091254.1(COG4191)	FNOR	Clade F	MAG	Bacteria	Pseudomonadota	Gammaproteobacteria	GCA-2729495	GCA-2729495	GCA-2729495	GCA-2729495 sp024229935
MCP4104558.1	anaerobic carbon-monoxide dehydrogenase catalytic subunit	GCA_024225235.1	Coastal	GY749_03320	-	MCP4104557.1(COG1614) MCP4104558.1(COG1151) MCP4104559.1(COG2069) MCP4104560.1(nan)	WLP	Clade E	MAG	Bacteria	Desulfobacterota	Desulfobacteria	Desulfobacterales	4be13
MCP4113049.1	anaerobic carbon-monoxide dehydrogenase catalytic subunit	GCA_024225235.1	Coastal	GY749_47230	-	MCP4113049.1(COG1151)	Standalone	Clade E	MAG	Bacteria	Desulfobacterota	Desulfobacteria	Desulfobacterales	4be13
MCP4115486.1	anaerobic carbon-monoxide dehydrogenase catalytic subunit	GCA_024225635.1	Coastal	GY737_08785	+	MCP4115485.1(COG2069) MCP4115486.1(COG1151) MCP4115487.1(COG1614) MCP4115488.1(COG1456) MCP4115489.1(COG1410) MCP4115490.1(nan) MCP4115491.1(COG3640) MCP4115492.1(COG0427) MCP4115493.1(COG1960) MCP4115494.1(COG1250) MCP4115495.1(COG3829) nan(nan)	WLP	Clade E	MAG	Bacteria	Desulfobacterota	Desulfobacteria	Desulfobacterales	Desulfobacteraceae	Desulforapulum	Desulforapulum sp024225635
MCP4116421.1	anaerobic carbon-monoxide dehydrogenase catalytic subunit	GCA_024225635.1	Coastal	GY737_13625	-	MCP4116420.1(COG3517) MCP4116421.1(COG1151)	Standalone	Clade E	MAG	Bacteria	Desulfobacterota	Desulfobacteria	Desulfobacterales	Desulfobacteraceae	Desulforapulum	Desulforapulum sp024225635
MCP4134672.1	anaerobic carbon-monoxide dehydrogenase catalytic subunit	GCA_024224995.1	Coastal	GY754_27100	+	MCP4134670.1(nan) MCP4134671.1(COG3640) MCP4134672.1(COG1151) MCP4134673.1(COG1614) MCP4134674.1(COG1456)	WLP	Clade E	MAG	Bacteria	Spirochaetota	UBA4802	UBA4802	UBA5550
MCP4142684.1	anaerobic carbon-monoxide dehydrogenase catalytic subunit	GCA_024224815.1	Coastal	GY755_20785	-	MCP4142675.1(nan) MCP4142676.1(COG3640) MCP4142677.1(COG3640) MCP4142678.1(nan) MCP4142679.1(COG0685) MCP4142680.1(COG1410) MCP4142681.1(COG3894) MCP4142682.1(COG1456) MCP4142683.1(COG1614) MCP4142684.1(COG1151) MCP4142685.1(COG2608)	WLP	Clade E	MAG	Bacteria	Chloroflexota	Anaerolineae	Anaerolineales	Villigracilaceae	Desulfolinea	Desulfolinea sp024224815
MCP4164214.1	anaerobic carbon-monoxide dehydrogenase catalytic subunit	GCA_024224625.1	Coastal	GY760_29495	-	MCP4164213.1(nan) MCP4164214.1(COG1151)	Standalone	Clade E	MAG	Bacteria	Desulfobacterota	Desulfobacteria	Desulfobacterales	JAAELO01	JAAELO01	JAAELO01 sp024226555
MCP4167973.1	anaerobic carbon-monoxide dehydrogenase catalytic subunit	GCA_024224665.1	Coastal	GY759_19050	+	MCP4167970.1(COG0697) MCP4167971.1(nan) MCP4167972.1(COG2608) MCP4167973.1(COG1151) MCP4167974.1(COG1614) MCP4167975.1(nan) MCP4167976.1(COG1456)	WLP	Clade E	MAG	Bacteria	Chloroflexota	Anaerolineae	J102	J102	PIVW01	PIVW01 sp024224665
MCP4221026.1	anaerobic carbon-monoxide dehydrogenase catalytic subunit	GCA_024224455.1	Coastal	GY765_40730	+	MCP4221024.1(COG3401) MCP4221025.1(COG1142) MCP4221026.1(COG1151)	CooF	Clade F	MAG	Bacteria	Acidobacteriota	Aminicenantia	UBA2199	UBA2199	JAKAGC01
MCP4252749.1	anaerobic carbon-monoxide dehydrogenase catalytic subunit	GCA_024223905.1	Coastal	GY775_04960	-	MCP4252745.1(COG1670) MCP4252746.1(COG1487) MCP4252747.1(COG4118) MCP4252748.1(nan) MCP4252749.1(COG1151)	Standalone	Clade F	MAG	Bacteria	Planctomycetota	Brocadiia	Brocadiales	Scalinduaceae	Scalindua
MCP4262992.1	anaerobic carbon-monoxide dehydrogenase catalytic subunit	GCA_024223955.1	Coastal	GY774_36590	-	MCP4262984.1(COG0190) MCP4262985.1(COG2759) MCP4262986.1(COG1410) MCP4262987.1(COG2069) MCP4262988.1(COG3640) MCP4262989.1(COG3894) MCP4262990.1(COG1456) MCP4262991.1(COG1614) MCP4262992.1(COG1151) MCP4262993.1(COG3640) MCP4262994.1(nan) MCP4262995.1(COG0746) MCP4262996.1(COG3842) MCP4262997.1(COG0555) MCP4262998.1(COG0725) MCP4262999.1(COG2005) MCP4263000.1(nan) MCP4263001.1(COG4251) MCP4263002.…	WLP	Clade E	MAG	Bacteria	Planctomycetota	Phycisphaerae	Sedimentisphaerales	Anaerobacaceae	NIOZ-UU13
MCP4265932.1	anaerobic carbon-monoxide dehydrogenase catalytic subunit	GCA_024223855.1	Coastal	GY777_10220	+	MCP4265931.1(COG3640) MCP4265932.1(COG1151) MCP4265933.1(COG1614) MCP4265934.1(COG0740) MCP4265935.1(COG1456) MCP4265936.1(COG3894) MCP4265937.1(COG3640) MCP4265938.1(COG2069) MCP4265939.1(COG1410) MCP4265940.1(COG0824) MCP4265941.1(nan) MCP4265942.1(nan)	WLP	Clade E	MAG	Bacteria	Planctomycetota	Brocadiia	Brocadiales	Scalinduaceae	Scalindua
MCP4266824.1	anaerobic carbon-monoxide dehydrogenase catalytic subunit	GCA_024223855.1	Coastal	GY777_14845	-	MCP4266820.1(COG1670) MCP4266821.1(nan) MCP4266822.1(nan) MCP4266823.1(nan) MCP4266824.1(COG1151)	Standalone	Clade F	MAG	Bacteria	Planctomycetota	Brocadiia	Brocadiales	Scalinduaceae	Scalindua
MCP4337452.1	anaerobic carbon-monoxide dehydrogenase catalytic subunit	GCA_024222865.1	Coastal	GY799_00860	+	MCP4337452.1(COG1151) MCP4337453.1(nan) MCP4337454.1(nan)	Standalone	Clade E	MAG	Bacteria	Desulfobacterota	Desulfobulbia	Desulfobulbales	Desulfocapsaceae	Desulforhopalus
MCP4341515.1	anaerobic carbon-monoxide dehydrogenase catalytic subunit	GCA_024222865.1	Coastal	GY799_22200	+	MCP4341513.1(COG3894) MCP4341514.1(COG2069) MCP4341515.1(COG1151) MCP4341516.1(COG1614) MCP4341517.1(COG1456) MCP4341518.1(COG1410) MCP4341519.1(nan) MCP4341520.1(COG3640)	WLP	Clade E	MAG	Bacteria	Desulfobacterota	Desulfobulbia	Desulfobulbales	Desulfocapsaceae	Desulforhopalus
MCP4348144.1	anaerobic carbon-monoxide dehydrogenase catalytic subunit	GCA_024244725.1	Coastal	GY795_21790	+	MCP4348143.1(nan) MCP4348144.1(COG1151) MCP4348145.1(COG3903)	Standalone	Clade E	MAG	Bacteria	Desulfobacterota	Desulfobacteria	Desulfobacterales	4be13
MCP4349158.1	anaerobic carbon-monoxide dehydrogenase catalytic subunit	GCA_024244725.1	Coastal	GY795_27065	-	MCP4349155.1(COG1410) MCP4349156.1(COG1456) MCP4349157.1(COG1614) MCP4349158.1(COG1151) MCP4349159.1(COG2069) MCP4349160.1(nan)	WLP	Clade E	MAG	Bacteria	Desulfobacterota	Desulfobacteria	Desulfobacterales	4be13
MCP4362158.1	anaerobic carbon-monoxide dehydrogenase catalytic subunit	GCA_024223125.1	Coastal	GY796_29475	-	MCP4362156.1(COG1456) MCP4362157.1(COG1614) MCP4362158.1(COG1151) MCP4362159.1(COG2608)	WLP	Clade E	MAG	Bacteria	Chloroflexota	Anaerolineae	Promineifilales	Promineifilaceae	CAADGU01
MCP4365297.1	anaerobic carbon-monoxide dehydrogenase catalytic subunit, partial	GCA_024222815.1	Coastal	GY800_08365	-	MCP4365297.1(COG1151)	Standalone	Clade E	MAG	Bacteria	Planctomycetota	Brocadiia	Brocadiales	Bathyanammoxibiaceae	Bathyanammoxibius
MCP4368765.1	anaerobic carbon-monoxide dehydrogenase catalytic subunit	GCA_024222795.1	Coastal	GY797_11735	-	MCP4368764.1(nan) MCP4368765.1(COG1151)	Standalone	Clade D	MAG	Bacteria	Desulfobacterota	Desulfobacteria	Desulfobacterales	JAUWMJ01	JAUWMJ01
MCP4374938.1	anaerobic carbon-monoxide dehydrogenase catalytic subunit	GCA_024223025.1	Coastal	GY794_01965	-	MCP4374934.1(COG1905) MCP4374935.1(COG5817) MCP4374936.1(COG3852) MCP4374937.1(COG0437) MCP4374938.1(COG1151) nan(nan)	NADH:ubiquinone oxidoreductase	Clade E	MAG	Bacteria	Planctomycetota	Phycisphaerae	SM23-33	SM23-33	BS750m-G57
MCP4419833.1	anaerobic carbon-monoxide dehydrogenase catalytic subunit	GCA_024222645.1	Coastal	GY805_24740	-	MCP4419827.1(COG1832) MCP4419828.1(nan) MCP4419829.1(COG1456) MCP4419830.1(COG2069) MCP4419831.1(COG2905) MCP4419832.1(COG1614) MCP4419833.1(COG1151) MCP4419834.1(COG2608)	WLP	Clade E	MAG	Bacteria	Chloroflexota	Anaerolineae	Promineifilales	Promineifilaceae	Leptofilum
MCP4423065.1	anaerobic carbon-monoxide dehydrogenase catalytic subunit	GCA_024222605.1	Coastal	GY803_01090	+	MCP4423064.1(COG2608) MCP4423065.1(COG1151) MCP4423066.1(COG1614) MCP4423067.1(COG2905) MCP4423068.1(COG2069) MCP4423069.1(COG1456)	WLP	Clade E	MAG	Bacteria	Chloroflexota	Anaerolineae	Promineifilales	Promineifilaceae	JACKCC01
MCP4537239.1	anaerobic carbon-monoxide dehydrogenase catalytic subunit	GCA_024232355.1	Coastal	GY832_08830	-	MCP4537220.1(COG1894) MCP4537221.1(COG1905) MCP4537222.1(COG1148) MCP4537223.1(COG1148) MCP4537224.1(nan) MCP4537225.1(nan) MCP4537226.1(COG2048) MCP4537227.1(COG1150) MCP4537228.1(COG1247) MCP4537229.1(COG1148) MCP4537230.1(COG1148) MCP4537231.1(COG2048) MCP4537232.1(COG1150) MCP4537233.1(COG1410) MCP4537234.1(COG3640) MCP4537235.1(COG0535) MCP4537236.1(COG3894) MCP4537237.1(COG1456) MCP4537238.…	WLP	Clade E	MAG	Bacteria	Chloroflexota	Anaerolineae	B4-G1	B4-G1
MCP4542270.1	anaerobic carbon-monoxide dehydrogenase catalytic subunit	GCA_024232355.1	Coastal	GY832_34540	-	MCP4542269.1(COG1614) MCP4542270.1(COG1151) nan(nan)	WLP	Clade E	MAG	Bacteria	Chloroflexota	Anaerolineae	B4-G1	B4-G1
MCP4550428.1	anaerobic carbon-monoxide dehydrogenase catalytic subunit	GCA_024231955.1	Coastal	GY835_28550	+	MCP4550427.1(COG2608) MCP4550428.1(COG1151) MCP4550429.1(COG1152)	Standalone	Clade E	MAG	Bacteria	Krumholzibacteriota	Krumholzibacteriia	JACNKJ01	JACNKJ01	JAAEPZ01	JAAEPZ01 sp024231955
MCP4576567.1	anaerobic carbon-monoxide dehydrogenase catalytic subunit	GCA_024231575.1	Coastal	GY846_09825	-	MCP4576565.1(COG0225) MCP4576566.1(COG0778) MCP4576567.1(COG1151) MCP4576568.1(COG1773)	Standalone	Clade E	MAG	Bacteria	Desulfobacterota	DSM-4660	Desulfatiglandales	Desulfatiglandaceae	NaphS2
MCP4578150.1	anaerobic carbon-monoxide dehydrogenase catalytic subunit	GCA_024231575.1	Coastal	GY846_17905	+	MCP4578148.1(COG1251) MCP4578149.1(COG0437) MCP4578150.1(COG1151)	FNOR	Clade E	MAG	Bacteria	Desulfobacterota	DSM-4660	Desulfatiglandales	Desulfatiglandaceae	NaphS2
MCP4579895.1	anaerobic carbon-monoxide dehydrogenase catalytic subunit	GCA_024231575.1	Coastal	GY846_26805	-	MCP4579883.1(COG3837) MCP4579884.1(COG0296) MCP4579885.1(COG0297) MCP4579886.1(COG0058) MCP4579887.1(COG1743) MCP4579888.1(nan) MCP4579889.1(nan) MCP4579890.1(COG3408) MCP4579891.1(COG0489) MCP4579892.1(COG1410) MCP4579893.1(COG1456) MCP4579894.1(COG1614) MCP4579895.1(COG1151) MCP4579896.1(COG2069) nan(nan)	WLP	Clade E	MAG	Bacteria	Desulfobacterota	DSM-4660	Desulfatiglandales	Desulfatiglandaceae	NaphS2
MCP4600221.1	anaerobic carbon-monoxide dehydrogenase catalytic subunit	GCA_024231495.1	Coastal	GY847_06745	+	MCP4600215.1(COG1989) MCP4600216.1(COG1600) MCP4600217.1(COG0533) MCP4600218.1(COG3640) MCP4600219.1(nan) MCP4600220.1(COG3640) MCP4600221.1(COG1151) MCP4600222.1(COG1152)	CooC	Clade E	MAG	Bacteria	Myxococcota	Polyangia	JAAYKL01	JAAYKL01	JASJCT01
MCP4612261.1	anaerobic carbon-monoxide dehydrogenase catalytic subunit	GCA_024231675.1	Coastal	GY845_26495	+	MCP4612251.1(COG5000) MCP4612252.1(COG4251) MCP4612253.1(COG0784) MCP4612254.1(COG2202) MCP4612255.1(COG4251) MCP4612256.1(COG4251) MCP4612257.1(COG2005) MCP4612258.1(COG0746) MCP4612259.1(nan) MCP4612260.1(COG3640) MCP4612261.1(COG1151) MCP4612262.1(COG1614) MCP4612263.1(COG1456) MCP4612264.1(COG3894) MCP4612265.1(COG3640) MCP4612266.1(COG2069) MCP4612267.1(COG1410) MCP4612268.1(COG2759) MCP4612…	WLP	Clade E	MAG	Bacteria	Planctomycetota	Phycisphaerae	Sedimentisphaerales	Anaerobacaceae	NIOZ-UU13
MCP4623705.1	anaerobic carbon-monoxide dehydrogenase catalytic subunit	GCA_024231415.1	Coastal	GY850_09265	+	MCP4623701.1(nan) MCP4623702.1(COG0427) MCP4623703.1(COG3894) MCP4623704.1(COG2069) MCP4623705.1(COG1151) MCP4623706.1(COG1614) MCP4623707.1(COG1456) MCP4623708.1(COG1410) MCP4623709.1(nan)	WLP	Clade E	MAG	Bacteria	Desulfobacterota	Desulfobacteria	Desulfobacterales	JAFDCJ01	JAFDCJ01
MCP4626341.1	anaerobic carbon-monoxide dehydrogenase catalytic subunit	GCA_024231415.1	Coastal	GY850_22950	+	MCP4626341.1(COG1151)	Standalone	Clade E	MAG	Bacteria	Desulfobacterota	Desulfobacteria	Desulfobacterales	JAFDCJ01	JAFDCJ01
MCP4629540.1	anaerobic carbon-monoxide dehydrogenase catalytic subunit, partial	GCA_024231415.1	Coastal	GY850_39455	+	MCP4629533.1(COG0714) MCP4629534.1(COG4548) MCP4629535.1(COG5423) MCP4629536.1(COG0407) MCP4629537.1(COG5012) MCP4629538.1(COG3894) MCP4629539.1(nan) MCP4629540.1(COG1151)	Standalone	Clade D	MAG	Bacteria	Desulfobacterota	Desulfobacteria	Desulfobacterales	JAFDCJ01	JAFDCJ01
MCP4667489.1	anaerobic carbon-monoxide dehydrogenase catalytic subunit	GCA_024231515.1	Coastal	GY849_14100	+	MCP4667488.1(nan) MCP4667489.1(COG1151) MCP4667490.1(COG1614) MCP4667491.1(COG1456) MCP4667492.1(COG1410) MCP4667493.1(COG0489) MCP4667494.1(nan)	WLP	Clade E	MAG	Bacteria	Desulfobacterota	DSM-4660	Desulfatiglandales	Desulfatiglandaceae
MCP4668583.1	anaerobic carbon-monoxide dehydrogenase catalytic subunit	GCA_024231515.1	Coastal	GY849_19750	-	MCP4668582.1(COG1152) MCP4668583.1(COG1151) MCP4668584.1(COG2069) MCP4668585.1(COG3640)	WLP	Clade E	MAG	Bacteria	Desulfobacterota	DSM-4660	Desulfatiglandales	Desulfatiglandaceae
MCP4672073.1	anaerobic carbon-monoxide dehydrogenase catalytic subunit	GCA_024231055.1	Coastal	GY857_12285	-	MCP4672073.1(COG1151) MCP4672074.1(COG3185)	Standalone	Clade E	MAG	Bacteria	Desulfobacterota	Desulfobacteria	Desulfobacterales	Desulfobacteraceae	Desulfobacula
MCP4709363.1	anaerobic carbon-monoxide dehydrogenase catalytic subunit	GCA_024230735.1	Coastal	GY869_12110	+	MCP4709362.1(COG3640) MCP4709363.1(COG1151) MCP4709364.1(nan)	CooC	Clade E	MAG	Bacteria	Planctomycetota	Phycisphaerae	Sedimentisphaerales	SM23-30	SM23-30
MCP4717639.1	anaerobic carbon-monoxide dehydrogenase catalytic subunit	GCA_024230655.1	Coastal	GY868_21155	-	MCP4717632.1(COG0685) MCP4717633.1(nan) MCP4717634.1(nan) MCP4717635.1(nan) MCP4717636.1(COG1410) MCP4717637.1(COG1456) MCP4717638.1(COG1614) MCP4717639.1(COG1151) MCP4717640.1(COG2069) MCP4717641.1(COG0190)	WLP	Clade E	MAG	Bacteria	Desulfobacterota	WTBG01	CAIYCZ01	CAIRTM01
MCP4719228.1	anaerobic carbon-monoxide dehydrogenase catalytic subunit	GCA_024230975.1	Coastal	GY860_07200	+	MCP4719227.1(COG2069) MCP4719228.1(COG1151) MCP4719229.1(COG1614) MCP4719230.1(COG1456)	WLP	Clade E	MAG	Bacteria	Desulfobacterota	Desulfobacteria	Desulfobacterales	Desulfobacteraceae	NBML01	NBML01 sp030638935
MCP4724288.1	anaerobic carbon-monoxide dehydrogenase catalytic subunit, partial	GCA_024230855.1	Coastal	GY863_04605	-	MCP4724288.1(COG1151) MCP4724289.1(COG3640) MCP4724290.1(COG3640) MCP4724291.1(nan)	CooC	Clade E	MAG	Bacteria	SM23-31	SM23-31	SM23-31	SM23-31	JANQEH01
MCP4747231.1	anaerobic carbon-monoxide dehydrogenase catalytic subunit	GCA_024230435.1	Coastal	GY874_13985	-	MCP4747228.1(COG1410) MCP4747229.1(COG1456) MCP4747230.1(COG1614) MCP4747231.1(COG1151) MCP4747232.1(COG2069)	WLP	Clade E	MAG	Bacteria	Desulfobacterota	Desulfobacteria	Desulfobacterales	Desulfosarcinaceae	UBA2230	UBA2230 sp024230435
MCP4747444.1	anaerobic carbon-monoxide dehydrogenase catalytic subunit	GCA_024230435.1	Coastal	GY874_15075	-	MCP4747444.1(COG1151)	Standalone	Clade E	MAG	Bacteria	Desulfobacterota	Desulfobacteria	Desulfobacterales	Desulfosarcinaceae	UBA2230	UBA2230 sp024230435
MCP4749682.1	anaerobic carbon-monoxide dehydrogenase catalytic subunit	GCA_024230755.1	Coastal	GY866_02200	+	MCP4749676.1(COG0564) MCP4749677.1(COG0301) MCP4749678.1(COG1575) MCP4749679.1(nan) MCP4749680.1(COG3640) MCP4749681.1(COG3640) MCP4749682.1(COG1151) MCP4749683.1(COG1614)	WLP	Clade E	MAG	Bacteria	SAR324	SAR324	XYD2-FULL-50-16	JAHJRI01
MCP4757662.1	anaerobic carbon-monoxide dehydrogenase catalytic subunit	GCA_024230755.1	Coastal	GY866_42940	+	MCP4757662.1(COG1151) MCP4757663.1(COG1614)	WLP	Clade E	MAG	Bacteria	SAR324	SAR324	XYD2-FULL-50-16	JAHJRI01
MCP4761236.1	CO dehydrogenase/acetyl-CoA synthase complex subunit epsilon	GCA_024230555.1	Coastal	GY870_05610	+	MCP4761235.1(nan) MCP4761236.1(COG1152) MCP4761237.1(COG0822)	Standalone	Clade A	MAG	Archaea	Asgardarchaeota	Lokiarchaeia	Sigynarchaeales	MK-D1
MCP4763560.1	CO dehydrogenase/acetyl-CoA synthase complex subunit epsilon, partial	GCA_024230555.1	Coastal	GY870_17445	+	MCP4763558.1(COG0438) MCP4763559.1(nan) MCP4763560.1(COG1152)	Standalone	Clade A	MAG	Archaea	Asgardarchaeota	Lokiarchaeia	Sigynarchaeales	MK-D1
MCP5004655.1	anaerobic carbon-monoxide dehydrogenase catalytic subunit	GCA_024227915.1	Coastal	GY941_12065	+	MCP5004654.1(nan) MCP5004655.1(COG1151)	Standalone	Clade F	MAG	Bacteria	Planctomycetota	Brocadiia	Brocadiales	Scalinduaceae	SCAELEC01
MCP5004906.1	anaerobic carbon-monoxide dehydrogenase catalytic subunit	GCA_024227915.1	Coastal	GY941_13350	-	MCP5004905.1(COG0526) MCP5004906.1(COG1151) MCP5004907.1(COG0735) MCP5004908.1(COG0247) MCP5004909.1(COG0277)	Standalone	Clade E	MAG	Bacteria	Planctomycetota	Brocadiia	Brocadiales	Scalinduaceae	SCAELEC01
MCP5104152.1	anaerobic carbon-monoxide dehydrogenase catalytic subunit	GCA_024227675.1	Coastal	GY950_12270	-	MCP5104145.1(COG3894) MCP5104146.1(nan) MCP5104147.1(COG1724) MCP5104148.1(COG1598) MCP5104149.1(COG1708) MCP5104150.1(COG1456) MCP5104151.1(COG1614) MCP5104152.1(COG1151) MCP5104153.1(nan)	WLP	Clade E	MAG	Bacteria	Acidobacteriota	Aminicenantia	UBA2199	UBA2199	JAKAGC01
MCP8305265.1	CO dehydrogenase/acetyl-CoA synthase complex subunit epsilon	GCA_024256285.1	Coastal	H3Z50_07375	+	MCP8305263.1(COG4257) MCP8305264.1(COG0546) MCP8305265.1(COG1152) MCP8305266.1(COG1880) MCP8305267.1(COG1628)	WLP	Clade A	MAG	Archaea	Thermoproteota	Nitrososphaeria	Nitrososphaerales	JACAEJ01	HK02M2	HK02M2 sp024256285
MCP8307008.1	CO dehydrogenase/acetyl-CoA synthase complex subunit epsilon, partial	GCA_024256295.1	Coastal	H3Z49_07925	+	MCP8307008.1(COG1152) MCP8307009.1(COG1880) MCP8307010.1(COG1628)	WLP	Clade A	MAG	Archaea	Thermoproteota	Nitrososphaeria	Nitrososphaerales	JACAEJ01	HK02M2	HK02M2 sp024256285
MCP8309990.1	CO dehydrogenase/acetyl-CoA synthase complex subunit alpha	GCA_024256245.1	Coastal	L6N94_00605	-	MCP8309989.1(COG1880) MCP8309990.1(COG1152)	WLP	Clade A	MAG	Archaea	Thermoproteota	Nitrososphaeria	Nitrososphaerales	JACAEJ01	HK02M2	HK02M2 sp024256245
MCP8311562.1	CO dehydrogenase/acetyl-CoA synthase complex subunit alpha, partial	GCA_024256185.1	Coastal	L6M37_01245	-	MCP8311560.1(COG1628) MCP8311561.1(COG1880) MCP8311562.1(COG1152)	WLP	Clade A	MAG	Archaea	Thermoproteota	Nitrososphaeria	Nitrososphaerales	JACAEJ01	HK02M2	HK02M2 sp024256245
MCP8323313.1	CO dehydrogenase/acetyl-CoA synthase complex subunit alpha	GCA_024256165.1	Coastal	L6N96_03950	+	MCP8323310.1(COG1184) MCP8323311.1(nan) MCP8323312.1(COG0546) MCP8323313.1(COG1152) MCP8323314.1(COG1880) MCP8323315.1(COG1628) MCP8323316.1(COG4257) MCP8323317.1(COG0212)	WLP	Clade A	MAG	Archaea	Thermoproteota	Nitrososphaeria	Nitrososphaerales	JACAEJ01	HK02M2	HK02M2 sp024256165
MCQ4573803.1	anaerobic carbon-monoxide dehydrogenase catalytic subunit	GCA_024451685.1	Sediment	NOU37_00935	-	MCQ4573794.1(COG0824) MCQ4573795.1(COG1410) MCQ4573796.1(COG2069) MCQ4573797.1(COG3640) MCQ4573798.1(nan) MCQ4573799.1(COG3894) MCQ4573800.1(COG1456) MCQ4573801.1(COG0740) MCQ4573802.1(COG1614) MCQ4573803.1(COG1151) MCQ4573804.1(COG1196) MCQ4573805.1(COG1180) MCQ4573806.1(nan) MCQ4573807.1(nan) MCQ4573808.1(COG1328) MCQ4573809.1(nan) MCQ4573810.1(COG1327) MCQ4573811.1(COG2131) MCQ4573812.1(COG048…	WLP	Clade E	MAG	Bacteria	Planctomycetota	Brocadiia	Brocadiales	Bathyanammoxibiaceae	Bathyanammoxibius	Bathyanammoxibius amoris
MCS7365770.1	CO dehydrogenase/acetyl-CoA synthase complex subunit alpha, partial	GCA_025061245.1	Hydrothermal Vent	NDF54_10070	-	MCS7365770.1(COG1152) MCS7365771.1(COG3640) MCS7365772.1(COG1665)	CooC	Clade A	MAG	Archaea	Thermoproteota	Methanomethylicia	Culexarchaeales	Culexmicrobiaceae	Culexmicrobium_A	Culexmicrobium_A profundum
MCT4606941.1	anaerobic carbon-monoxide dehydrogenase catalytic subunit	GCA_025210395.1	Host associated	N4A64_12735	+	MCT4606938.1(nan) MCT4606939.1(nan) MCT4606940.1(COG4887) MCT4606941.1(COG1151) MCT4606942.1(COG3640) MCT4606943.1(nan) MCT4606944.1(nan) MCT4606945.1(COG3448) MCT4606946.1(COG3829) MCT4606947.1(nan) MCT4606948.1(nan) MCT4606949.1(COG2368) MCT4606950.1(COG0694) MCT4606951.1(nan) MCT4606952.1(COG0427) MCT4606953.1(COG1454) MCT4606954.1(nan) MCT4606955.1(COG5874) MCT4606956.1(COG4399) MCT4606957.1(…	CooC	Clade E	MAG	Bacteria	Bacillota	Clostridia	Peptostreptococcales	Thermotaleaceae	Crassaminicella	Crassaminicella sp025210395
MCW3129617.1	CO dehydrogenase/acetyl-CoA synthase complex subunit alpha	GCA_025966515.1	Hydrothermal Vent	N2V75_05920	+	MCW3129617.1(COG1152) MCW3129618.1(COG1880) MCW3129619.1(COG0150)	WLP	Clade A	MAG	Archaea	Halobacteriota	Syntropharchaeia	Alkanophagales	Methanospirareceae	QMVO01	QMVO01 sp003661125
MCW3132441.1	CO dehydrogenase/acetyl-CoA synthase complex subunit alpha	GCA_025966535.1	Hydrothermal Vent	N2V73_06985	+	MCW3132440.1(COG1035) MCW3132441.1(COG1152) MCW3132442.1(COG1880) MCW3132443.1(COG5643) MCW3132444.1(nan) MCW3132445.1(COG0535) MCW3132446.1(nan)	WLP	Clade A	MAG	Archaea	Halobacteriota	Syntropharchaeia	Alkanophagales	Methanospirareceae	Methanospirare	Methanospirare jalkutatii
MCW3137071.1	CO dehydrogenase/acetyl-CoA synthase complex subunit alpha	GCA_025966495.1	Hydrothermal Vent	N2V76_01350	+	MCW3137069.1(COG0457) MCW3137070.1(nan) MCW3137071.1(COG1152) MCW3137072.1(COG1880) MCW3137073.1(COG1035)	WLP	Clade A	MAG	Archaea	Halobacteriota	Syntropharchaeia	Alkanophagales	Methanospirareceae	G60ANME1	G60ANME1 sp021159465
MCW3137116.1	CO dehydrogenase/acetyl-CoA synthase complex subunit alpha	GCA_025966495.1	Hydrothermal Vent	N2V76_01585	+	MCW3137113.1(COG0535) MCW3137114.1(COG0498) MCW3137115.1(COG1832) MCW3137116.1(COG1152)	Standalone	Clade A	MAG	Archaea	Halobacteriota	Syntropharchaeia	Alkanophagales	Methanospirareceae	G60ANME1	G60ANME1 sp021159465
MCW3138429.1	anaerobic carbon-monoxide dehydrogenase catalytic subunit	GCA_025966495.1	Hydrothermal Vent	N2V76_08475	+	MCW3138429.1(COG1151)	Standalone	Clade F	MAG	Archaea	Halobacteriota	Syntropharchaeia	Alkanophagales	Methanospirareceae	G60ANME1	G60ANME1 sp021159465
MCW3139379.1	anaerobic carbon-monoxide dehydrogenase catalytic subunit	GCA_025966475.1	Hydrothermal Vent	N2V71_01995	+	MCW3139379.1(COG1151)	Standalone	Clade F	MAG	Archaea	Halobacteriota	Syntropharchaeia	Alkanophagales	Methanospirareceae	G60ANME1	G60ANME1 sp021159465
MCW3975743.1	CO dehydrogenase/acetyl-CoA synthase complex subunit alpha	GCA_026015225.1	Coastal	NWE86_05835	-	MCW3975735.1(COG1810) MCW3975736.1(COG5012) MCW3975737.1(COG1810) MCW3975738.1(COG3640) MCW3975739.1(COG1456) MCW3975740.1(COG2069) MCW3975741.1(COG1614) MCW3975742.1(COG1880) MCW3975743.1(COG1152) MCW3975744.1(COG3640) MCW3975745.1(COG0189)	WLP	Clade A	MAG	Archaea	Thermoproteota	Bathyarchaeia	40CM-2-53-6	RBG-13-38-9	JAOZGV01	JAOZGV01 sp026015225
MCW3980487.1	CO dehydrogenase/acetyl-CoA synthase complex subunit alpha	GCA_026015125.1	Coastal	NWF11_03335	+	MCW3980485.1(COG3640) MCW3980486.1(COG3640) MCW3980487.1(COG1152) MCW3980488.1(COG1880) MCW3980489.1(COG1614) MCW3980490.1(COG2069)	WLP	Clade A	MAG	Archaea	Thermoproteota	Bathyarchaeia	Bathyarchaeales	SOJC01	JAUWDF01
MCW3986570.1	CO dehydrogenase/acetyl-CoA synthase complex subunit alpha	GCA_026014805.1	Sediment	NWE91_09240	+	MCW3986567.1(COG4189) MCW3986568.1(COG3640) MCW3986569.1(COG3640) MCW3986570.1(COG1152) MCW3986571.1(COG1880) MCW3986572.1(COG1614) MCW3986573.1(COG2069) MCW3986574.1(COG1456)	WLP	Clade A	MAG	Archaea	Thermoproteota	Bathyarchaeia	Bathyarchaeales	SOJC01	JAGLZW01	JAGLZW01 sp026014805
MCW3987532.1	CO dehydrogenase/acetyl-CoA synthase complex subunit alpha, partial	GCA_026014855.1	Sediment	NWE87_04375	+	MCW3987532.1(COG1152) MCW3987533.1(COG1880) MCW3987534.1(COG1614) MCW3987535.1(nan)	WLP	Clade A	MAG	Archaea	Thermoproteota	Bathyarchaeia	RBG-16-48-13	GCA-020355125	DAOVBJ01	DAOVBJ01 sp036446055
MCW3991099.1	CO dehydrogenase/acetyl-CoA synthase complex subunit alpha	GCA_026014965.1	Coastal	NWE79_00175	-	MCW3991097.1(COG1614) MCW3991098.1(COG1880) MCW3991099.1(COG1152) MCW3991100.1(COG0517) MCW3991101.1(COG3894)	WLP	Clade A	MAG	Archaea	Thermoproteota	Bathyarchaeia	TCS64	TCS64
MCW3992215.1	CO dehydrogenase/acetyl-CoA synthase complex subunit alpha	GCA_026014965.1	Coastal	NWE79_05875	+	MCW3992215.1(COG1152) MCW3992216.1(COG1880) MCW3992217.1(COG1614)	WLP	Clade A	MAG	Archaea	Thermoproteota	Bathyarchaeia	TCS64	TCS64
MCW3993147.1	CO dehydrogenase/acetyl-CoA synthase complex subunit alpha	GCA_026014845.1	Sediment	NWE85_01070	+	MCW3993145.1(COG3640) MCW3993146.1(COG3640) MCW3993147.1(COG1152) MCW3993148.1(COG1880) MCW3993149.1(COG1614)	WLP	Clade A	MAG	Archaea	Thermoproteota	Bathyarchaeia	Bathyarchaeales	Bathycorpusculaceae	SOJA01	SOJA01 sp026014845
MCW3997285.1	CO dehydrogenase/acetyl-CoA synthase complex subunit alpha	GCA_026015145.1	Coastal	NWF10_01780	+	MCW3997283.1(COG3640) MCW3997284.1(COG3640) MCW3997285.1(COG1152) MCW3997286.1(COG1880) MCW3997287.1(COG1614) MCW3997288.1(COG2069) MCW3997289.1(COG1456) MCW3997290.1(COG0483) MCW3997291.1(COG0071) MCW3997292.1(COG5431) MCW3997293.1(COG1599)	WLP	Clade A	MAG	Archaea	Thermoproteota	Bathyarchaeia	Bathyarchaeales	Bathycorpusculaceae	AD8-1	AD8-1 sp026015145
MCW4006679.1	CO dehydrogenase/acetyl-CoA synthase complex subunit alpha	GCA_026014465.1	Coastal	NWF04_08840	+	MCW4006677.1(COG3640) MCW4006678.1(COG3640) MCW4006679.1(COG1152) MCW4006680.1(COG1034) MCW4006681.1(COG1905) MCW4006682.1(COG1894) MCW4006683.1(COG1614) MCW4006684.1(COG2069) MCW4006685.1(COG1456)	WLP	Clade A	MAG	Archaea	Thermoproteota	Bathyarchaeia	Bathyarchaeales	Bathycorpusculaceae	JADGNF01	JADGNF01 sp026014465
MCW4009764.1	CO dehydrogenase/acetyl-CoA synthase complex subunit alpha	GCA_026014485.1	Coastal	NWF05_03985	+	MCW4009759.1(COG0456) MCW4009760.1(COG1378) MCW4009761.1(nan) MCW4009762.1(COG3640) MCW4009763.1(COG3640) MCW4009764.1(COG1152) MCW4009765.1(COG1880) MCW4009766.1(COG1614) MCW4009767.1(COG2069) MCW4009768.1(COG1456)	WLP	Clade A	MAG	Archaea	Thermoproteota	Bathyarchaeia	Bathyarchaeales	Bathycorpusculaceae	JADGNF01	JADGNF01 sp026014485
MCW4011987.1	CO dehydrogenase/acetyl-CoA synthase complex subunit alpha	GCA_026014515.1	Coastal	NWF07_03245	+	MCW4011986.1(COG0673) MCW4011987.1(COG1152) MCW4011988.1(COG1880) MCW4011989.1(COG1614) MCW4011990.1(COG2069)	WLP	Clade A	MAG	Archaea	Thermoproteota	Bathyarchaeia	TCS64	TCS64	RBG-16-57-9	RBG-16-57-9 sp026014515
MCW4016081.1	CO dehydrogenase/acetyl-CoA synthase complex subunit alpha	GCA_026014495.1	Coastal	NWF06_06910	-	MCW4016080.1(COG1880) MCW4016081.1(COG1152) MCW4016082.1(COG3368) MCW4016083.1(COG1131) MCW4016084.1(COG1476) MCW4016085.1(COG4854)	WLP	Clade A	MAG	Archaea	Thermoproteota	Bathyarchaeia	Bathyarchaeales	Bathyarchaeaceae	Bathyarchaeum	Bathyarchaeum sp026014495
MCW4018526.1	CO dehydrogenase/acetyl-CoA synthase complex subunit alpha	GCA_026014615.1	Coastal	NWF00_07615	+	MCW4018523.1(COG0456) MCW4018524.1(COG3640) MCW4018525.1(COG3640) MCW4018526.1(COG1152) MCW4018527.1(COG1034) MCW4018528.1(COG1905) MCW4018529.1(COG1894) MCW4018530.1(COG1614) MCW4018531.1(COG2069) MCW4018532.1(COG1456)	WLP	Clade A	MAG	Archaea	Thermoproteota	Bathyarchaeia	Bathyarchaeales	Bathycorpusculaceae	JADGNF01	JADGNF01 sp026014615
MCW4022738.1	CO dehydrogenase/acetyl-CoA synthase complex subunit alpha	GCA_026014565.1	Coastal	NWF02_06245	-	MCW4022733.1(COG2101) MCW4022734.1(COG1456) MCW4022735.1(COG2069) MCW4022736.1(COG1614) MCW4022737.1(COG1880) MCW4022738.1(COG1152) MCW4022739.1(COG3368) MCW4022740.1(COG1131) MCW4022741.1(COG1476) MCW4022742.1(COG4854)	WLP	Clade A	MAG	Archaea	Thermoproteota	Bathyarchaeia	Bathyarchaeales	Bathyarchaeaceae	Bathyarchaeum	Bathyarchaeum sp026014565
MCW4023812.1	CO dehydrogenase/acetyl-CoA synthase complex subunit alpha	GCA_026014585.1	Coastal	NWF01_02115	-	MCW4023808.1(COG1456) MCW4023809.1(COG2069) MCW4023810.1(COG1614) MCW4023811.1(COG1880) MCW4023812.1(COG1152) MCW4023813.1(COG3640) MCW4023814.1(COG1720) nan(nan)	WLP	Clade A	MAG	Archaea	Thermoproteota	Bathyarchaeia	Bathyarchaeales	Bathycorpusculaceae	Bathycorpusculum	Bathycorpusculum sp026014585
MCW4033473.1	CO dehydrogenase/acetyl-CoA synthase complex subunit alpha	GCA_026015185.1	Coastal	NWF08_08820	+	MCW4033471.1(COG0189) MCW4033472.1(COG3640) MCW4033473.1(COG1152) MCW4033474.1(COG1880) MCW4033475.1(COG1614) MCW4033476.1(COG2069) MCW4033477.1(COG1456) MCW4033478.1(COG3640) MCW4033479.1(COG1810) MCW4033480.1(COG5012) MCW4033481.1(COG1810)	WLP	Clade A	MAG	Archaea	Thermoproteota	Bathyarchaeia	40CM-2-53-6	RBG-13-38-9	JAOZGX01	JAOZGX01 sp026015185
MCW4033964.1	CO dehydrogenase/acetyl-CoA synthase complex subunit alpha	GCA_026014605.1	Coastal	NWF03_01225	-	MCW4033959.1(COG2101) MCW4033960.1(COG1456) MCW4033961.1(COG2069) MCW4033962.1(COG1614) MCW4033963.1(COG1880) MCW4033964.1(COG1152) MCW4033965.1(COG3368) MCW4033966.1(COG1131) MCW4033967.1(COG1476) MCW4033968.1(COG4854)	WLP	Clade A	MAG	Archaea	Thermoproteota	Bathyarchaeia	Bathyarchaeales	Bathyarchaeaceae	Bathyarchaeum	Bathyarchaeum sp026014605
MCW4038803.1	CO dehydrogenase/acetyl-CoA synthase complex subunit alpha	GCA_026015035.1	Coastal	NWF13_08730	-	MCW4038797.1(COG1180) MCW4038798.1(COG1328) MCW4038799.1(COG1456) MCW4038800.1(COG2069) MCW4038801.1(COG1614) MCW4038802.1(COG1880) MCW4038803.1(COG1152)	WLP	Clade A	MAG	Archaea	Thermoproteota	Bathyarchaeia	RBG-16-48-13	GCA-020355125	DAOVBJ01	DAOVBJ01 sp026015035
MCW4049633.1	CO dehydrogenase/acetyl-CoA synthase complex subunit alpha	GCA_026014815.1	Sediment	NWE89_07835	+	MCW4049633.1(COG1152) MCW4049634.1(COG1880) MCW4049635.1(COG1614) MCW4049636.1(COG2069) MCW4049637.1(COG1456)	WLP	Clade A	MAG	Archaea	Thermoproteota	Bathyarchaeia	TCS64	TCS64	RBG-16-57-9	RBG-16-57-9 sp026014815
MCW4051964.1	CO dehydrogenase/acetyl-CoA synthase complex subunit alpha	GCA_026015025.1	Coastal	NWE78_01985	+	MCW4051962.1(COG3640) MCW4051963.1(COG3640) MCW4051964.1(COG1152) MCW4051965.1(COG1880) MCW4051966.1(COG1614) MCW4051967.1(COG2069) MCW4051968.1(COG1456)	WLP	Clade A	MAG	Archaea	Thermoproteota	Bathyarchaeia	Bathyarchaeales	SOJC01	JAUWDF01
MCW4054681.1	CO dehydrogenase/acetyl-CoA synthase complex subunit alpha	GCA_026014925.1	Coastal	NWE84_07165	-	MCW4054674.1(nan) MCW4054675.1(COG1456) MCW4054676.1(COG2069) MCW4054677.1(COG1614) MCW4054678.1(COG1894) MCW4054679.1(COG1905) MCW4054680.1(COG1035) MCW4054681.1(COG1152) MCW4054682.1(COG3640) MCW4054683.1(COG3640)	WLP	Clade A	MAG	Archaea	Thermoproteota	Bathyarchaeia	Bathyarchaeales	Bathycorpusculaceae	SG8-32-3
MCW5201913.1	anaerobic carbon-monoxide dehydrogenase catalytic subunit	GCA_026123015.1	Coastal	VU12_03135	-	MCW5201910.1(COG0436) MCW5201911.1(COG1251) MCW5201912.1(COG1142) MCW5201913.1(COG1151)	FNOR	Clade F	-	Bacteria	Desulfobacterota	Desulfobulbia	Desulfobulbales	Desulfobulbaceae	Electrothrix	Electrothrix communis
MCW5203570.1	anaerobic carbon-monoxide dehydrogenase catalytic subunit, partial	GCA_026123015.1	Coastal	VU12_11610	-	MCW5203570.1(COG1151) MCW5203571.1(COG0190)	One Carbon Pool	Clade E	-	Bacteria	Desulfobacterota	Desulfobulbia	Desulfobulbales	Desulfobulbaceae	Electrothrix	Electrothrix communis
MCW5212252.1	anaerobic carbon-monoxide dehydrogenase catalytic subunit	GCA_026122855.1	Coastal	VU04_05020	+	MCW5212252.1(COG1151)	Standalone	Clade E	-	Bacteria	Desulfobacterota	Desulfobulbia	Desulfobulbales	Desulfobulbaceae	Electrothrix
MCW5212667.1	anaerobic carbon-monoxide dehydrogenase catalytic subunit, partial	GCA_026122855.1	Coastal	VU04_07125	+	MCW5212666.1(COG0190) MCW5212667.1(COG1151)	One Carbon Pool	Clade E	-	Bacteria	Desulfobacterota	Desulfobulbia	Desulfobulbales	Desulfobulbaceae	Electrothrix
MCW7071625.1	CO dehydrogenase/acetyl-CoA synthase complex subunit alpha	GCA_026133975.1	Hydrothermal Vent	OCU12_04775	-	MCW7071620.1(COG1669) MCW7071621.1(COG2445) MCW7071622.1(COG3425) MCW7071623.1(COG0269) MCW7071624.1(COG1880) MCW7071625.1(COG1152) MCW7071626.1(COG1832)	WLP	Clade A	MAG	Archaea	Halobacteriota	Syntropharchaeia	Alkanophagales	Methanospirareceae	ANME1a	ANME1a sp003194425
MCW7075124.1	CO dehydrogenase/acetyl-CoA synthase complex subunit alpha	GCA_026134045.1	Hydrothermal Vent	OCU24_04640	-	MCW7075119.1(nan) MCW7075120.1(COG0535) MCW7075121.1(nan) MCW7075122.1(COG5643) MCW7075123.1(COG1880) MCW7075124.1(COG1152) MCW7075125.1(COG1035)	Incomplete acs cluster	Clade A	MAG	Archaea	Halobacteriota	Syntropharchaeia	Alkanophagales	Methanospirareceae	Methanospirare	Methanospirare jalkutatii
MCW7075777.1	CO dehydrogenase/acetyl-CoA synthase complex subunit alpha	GCA_026134025.1	Hydrothermal Vent	OCU18_00560	+	MCW7075775.1(COG1492) MCW7075776.1(COG0368) MCW7075777.1(COG1152) MCW7075778.1(COG1880) MCW7075779.1(COG1614) MCW7075780.1(COG3640) MCW7075781.1(COG2069) MCW7075782.1(COG1456)	WLP	Clade A	MAG	Archaea	Halobacteriota	Syntropharchaeia	Syntropharchaeales	Syntropharchaeaceae	Syntropharchaeum	Syntropharchaeum sp026134025
MCW7076059.1	CO dehydrogenase/acetyl-CoA synthase complex subunit alpha	GCA_026134025.1	Hydrothermal Vent	OCU18_02035	-	MCW7076054.1(COG1456) MCW7076055.1(COG1456) MCW7076056.1(nan) MCW7076057.1(COG1614) MCW7076058.1(COG1880) MCW7076059.1(COG1152)	WLP	Clade A	MAG	Archaea	Halobacteriota	Syntropharchaeia	Syntropharchaeales	Syntropharchaeaceae	Syntropharchaeum	Syntropharchaeum sp026134025
MCW7078531.1	anaerobic carbon-monoxide dehydrogenase catalytic subunit	GCA_026134085.1	Hydrothermal Vent	OCU22_05340	+	MCW7078530.1(COG0064) MCW7078531.1(COG1151) MCW7078532.1(nan) MCW7078533.1(COG1041) MCW7078534.1(COG0863) MCW7078535.1(nan) MCW7078536.1(nan) MCW7078537.1(nan)	Standalone	Clade F	MAG	Archaea	Halobacteriota	Syntropharchaeia	Alkanophagales	Methanospirareceae	Methanoxibalbensis	Methanoxibalbensis ujae
MCW7079039.1	CO dehydrogenase/acetyl-CoA synthase complex subunit alpha	GCA_026134085.1	Hydrothermal Vent	OCU22_07945	-	MCW7079037.1(COG1156) MCW7079038.1(COG1880) MCW7079039.1(COG1152) MCW7079040.1(COG1035) MCW7079041.1(COG0002)	WLP	Clade A	MAG	Archaea	Halobacteriota	Syntropharchaeia	Alkanophagales	Methanospirareceae	Methanoxibalbensis	Methanoxibalbensis ujae
MCW7079944.1	CO dehydrogenase/acetyl-CoA synthase complex subunit alpha	GCA_026134065.1	Hydrothermal Vent	OCU16_02460	-	MCW7079939.1(nan) MCW7079940.1(COG0535) MCW7079941.1(nan) MCW7079942.1(COG5643) MCW7079943.1(COG1880) MCW7079944.1(COG1152) MCW7079945.1(COG1035)	WLP	Clade A	MAG	Archaea	Halobacteriota	Syntropharchaeia	Alkanophagales	Methanospirareceae	Methanospirare	Methanospirare jalkutatii
MCZ2808425.1	CO dehydrogenase/acetyl-CoA synthase complex subunit alpha	GCA_026967835.1	Coastal	O2V44_03630	+	MCZ2808424.1(COG0207) MCZ2808425.1(COG1152) MCZ2808426.1(COG1880) MCZ2808427.1(COG1614) MCZ2808428.1(COG2069) MCZ2808429.1(COG1456)	WLP	Clade A	MAG	Archaea	Thermoproteota	Bathyarchaeia	Bathyarchaeales	Bathyarchaeaceae	Bathyarchaeum
MCZ2856092.1	CO dehydrogenase/acetyl-CoA synthase complex subunit alpha, partial	GCA_026967815.1	Coastal	O2U62_03255	+	MCZ2856092.1(COG1152)	Standalone	Clade A	MAG	Archaea	Thermoproteota	Bathyarchaeia	Bathyarchaeales	Bathyarchaeaceae	GCA-020344715	GCA-020344715 sp026967815
MDD9301113.1	anaerobic carbon-monoxide dehydrogenase catalytic subunit	GCA_028770805.1	Host associated	HUK40_01730	+	MDD9301112.1(COG2069) MDD9301113.1(COG1151) MDD9301114.1(COG1614) MDD9301115.1(COG1456) MDD9301116.1(COG1410) MDD9301117.1(nan) MDD9301118.1(COG3640) MDD9302023.1(COG1309) MDD9302024.1(COG1151)	WLP	Clade E	MAG	Bacteria	Desulfobacterota	Desulfobacteria	Desulfobacterales	Desulfobacteraceae	Desulfobacter	Desulfobacter sp028768545
MDD9302024.1	anaerobic carbon-monoxide dehydrogenase catalytic subunit	GCA_028770805.1	Host associated	HUK40_06620	-	MDD9301112.1(COG2069) MDD9301113.1(COG1151) MDD9301114.1(COG1614) MDD9301115.1(COG1456) MDD9301116.1(COG1410) MDD9301117.1(nan) MDD9301118.1(COG3640) MDD9302023.1(COG1309) MDD9302024.1(COG1151)	WLP	Clade E	MAG	Bacteria	Desulfobacterota	Desulfobacteria	Desulfobacterales	Desulfobacteraceae	Desulfobacter	Desulfobacter sp028768545
MDF2955038.1	CO dehydrogenase/acetyl-CoA synthase alpha subunit	GCA_029259535.1	Host associated	OD815_000654	-	MDF2955030.1(COG0532) MDF2955031.1(COG1605) MDF2955032.1(COG1685) MDF2955033.1(COG1456) MDF2955034.1(COG2069) MDF2955035.1(nan) MDF2955036.1(COG1614) MDF2955037.1(COG1880) MDF2955038.1(COG1152) MDF2955039.1(COG3894) MDF2955040.1(COG5012) MDF2955041.1(COG0309) MDF2955042.1(COG1361) MDF2955043.1(COG0675) MDF2955044.1(COG0467) MDF2955045.1(COG1955) MDF2955046.1(COG0630)	WLP	Clade A	MAG	Archaea	Halobacteriota	Syntropharchaeia	Alkanophagales	B39-G2	Alkanophaga	Alkanophaga liquidiphilum
MDF2955822.1	CO dehydrogenase/acetyl-CoA synthase alpha subunit	GCA_029259535.1	Host associated	OD815_001438	-	MDF2955813.1(COG3372) MDF2955814.1(COG1061) MDF2955815.1(COG0535) MDF2955816.1(COG1456) MDF2955817.1(COG2069) MDF2955818.1(nan) MDF2955819.1(COG3640) MDF2955820.1(COG1614) MDF2955821.1(COG1880) MDF2955822.1(COG1152) MDF2955823.1(COG1492)	WLP	Clade A	MAG	Archaea	Halobacteriota	Syntropharchaeia	Alkanophagales	B39-G2	Alkanophaga	Alkanophaga liquidiphilum
MDF2957325.1	CO dehydrogenase/acetyl-CoA synthase alpha subunit	GCA_029259545.1	Host associated	OD814_000947	-	MDF2957317.1(nan) MDF2957318.1(COG0535) MDF2957319.1(COG1456) MDF2957320.1(COG2069) MDF2957321.1(nan) MDF2957322.1(COG3640) MDF2957323.1(COG1614) MDF2957324.1(COG1880) MDF2957325.1(COG1152) MDF2957326.1(COG1960) MDF2957327.1(COG1492) MDF2957328.1(COG0198) MDF2957329.1(COG0093) MDF2957330.1(COG0186) MDF2957331.1(COG1588) MDF2957332.1(COG0023) MDF2957333.1(COG0255) MDF2957334.1(COG0092) MDF2957335.…	WLP	Clade A	MAG	Archaea	Halobacteriota	Syntropharchaeia	Alkanophagales	B39-G2	Alkanophaga	Alkanophaga volatiphilum
MDF2957656.1	CO dehydrogenase/acetyl-CoA synthase alpha subunit	GCA_029259545.1	Host associated	OD814_001278	-	MDF2957648.1(COG0532) MDF2957649.1(COG1605) MDF2957650.1(COG1685) MDF2957651.1(COG1456) MDF2957652.1(COG2069) MDF2957653.1(nan) MDF2957654.1(COG1614) MDF2957655.1(COG1880) MDF2957656.1(COG1152) MDF2957657.1(COG3894) MDF2957658.1(COG5012) MDF2957659.1(COG0309) MDF2957660.1(COG1361) MDF2957661.1(COG2205) MDF2957662.1(COG2518) MDF2957663.1(nan) MDF2957664.1(COG1293) MDF2957665.1(COG0675) MDF2957666.…	WLP	Clade A	MAG	Archaea	Halobacteriota	Syntropharchaeia	Alkanophagales	B39-G2	Alkanophaga	Alkanophaga volatiphilum
MDH3327772.1	anaerobic carbon-monoxide dehydrogenase catalytic subunit	GCA_029865065.1	Coastal	OEM01_00890	-	MDH3327770.1(COG1152) MDH3327771.1(COG2069) MDH3327772.1(COG1151) MDH3327773.1(COG0190) nan(nan)	WLP	Clade E	MAG	Bacteria	Desulfobacterota	Desulfobulbia	Desulfobulbales	Desulfobulbaceae	UBA10518
MDH3329294.1	anaerobic carbon-monoxide dehydrogenase catalytic subunit	GCA_029865065.1	Coastal	OEM01_08685	-	MDH3329292.1(COG1251) MDH3329293.1(COG0437) MDH3329294.1(COG1151)	FNOR	Clade F	MAG	Bacteria	Desulfobacterota	Desulfobulbia	Desulfobulbales	Desulfobulbaceae	UBA10518
MDH3330718.1	anaerobic carbon-monoxide dehydrogenase catalytic subunit	GCA_029864905.1	Coastal	OEL68_00205	+	MDH3330717.1(COG0190) MDH3330718.1(COG1151) nan(nan)	One Carbon Pool	Clade E	MAG	Bacteria	Desulfobacterota	Desulfobulbia	Desulfobulbales	BM004	BM004	BM004 sp002868955
MDH3344507.1	anaerobic carbon-monoxide dehydrogenase catalytic subunit	GCA_029864965.1	Coastal	OEL58_04645	-	MDH3344505.1(COG2050) MDH3344506.1(nan) MDH3344507.1(COG1151) MDH3344508.1(nan)	Standalone	Clade E	MAG	Bacteria	Desulfobacterota	Desulfobacteria	Desulfobacterales	UBA11574	JAAXQD01	JAAXQD01 sp032126435
MDH3347034.1	anaerobic carbon-monoxide dehydrogenase catalytic subunit	GCA_029865005.1	Coastal	OEM02_02895	-	MDH3347030.1(COG1148) MDH3347031.1(COG1456) MDH3347032.1(COG1614) MDH3347033.1(COG2069) MDH3347034.1(COG1151) MDH3347035.1(COG0190) MDH3347036.1(COG2114) nan(nan)	WLP	Clade E	MAG	Bacteria	Desulfobacterota	Desulfobulbia	Desulfobulbales	Desulfobulbaceae	JAOTSI01	JAOTSI01 sp029865005
MDH3348664.1	anaerobic carbon-monoxide dehydrogenase catalytic subunit	GCA_029865005.1	Coastal	OEM02_11285	-	MDH3348663.1(COG2771) MDH3348664.1(COG1151)	Standalone	Clade E	MAG	Bacteria	Desulfobacterota	Desulfobulbia	Desulfobulbales	Desulfobulbaceae	JAOTSI01	JAOTSI01 sp029865005
MDH3348939.1	anaerobic carbon-monoxide dehydrogenase catalytic subunit	GCA_029865005.1	Coastal	OEM02_12680	-	MDH3348938.1(COG2244) MDH3348939.1(COG1151) MDH3348940.1(COG0664) MDH3348941.1(nan) MDH3348942.1(nan)	CooA	Clade E	MAG	Bacteria	Desulfobacterota	Desulfobulbia	Desulfobulbales	Desulfobulbaceae	JAOTSI01	JAOTSI01 sp029865005
MDH3356351.1	anaerobic carbon-monoxide dehydrogenase catalytic subunit	GCA_029864815.1	Coastal	OEM06_02730	-	MDH3356351.1(COG1151) MDH3356352.1(COG2069) MDH3356353.1(COG0427)	Incomplete acs cluster	Clade E	MAG	Bacteria	Desulfobacterota	Desulfobacteria	Desulfobacterales	UBA11574	UBA11574	UBA11574 sp002868985
MDH3356523.1	anaerobic carbon-monoxide dehydrogenase catalytic subunit	GCA_029864815.1	Coastal	OEM06_03600	+	MDH3356522.1(COG3434) MDH3356523.1(COG1151) MDH3356524.1(nan)	Standalone	Clade F	MAG	Bacteria	Desulfobacterota	Desulfobacteria	Desulfobacterales	UBA11574	UBA11574	UBA11574 sp002868985
MDH3357491.1	anaerobic carbon-monoxide dehydrogenase catalytic subunit	GCA_029864815.1	Coastal	OEM06_08515	-	MDH3357489.1(COG2202) MDH3357490.1(COG1247) MDH3357491.1(COG1151) MDH3357492.1(COG1433) MDH3357493.1(nan) MDH3357494.1(nan)	Standalone	Clade E	MAG	Bacteria	Desulfobacterota	Desulfobacteria	Desulfobacterales	UBA11574	UBA11574	UBA11574 sp002868985
MDH3358115.1	anaerobic carbon-monoxide dehydrogenase catalytic subunit	GCA_029864815.1	Coastal	OEM06_11675	+	MDH3358115.1(COG1151)	Standalone	Clade E	MAG	Bacteria	Desulfobacterota	Desulfobacteria	Desulfobacterales	UBA11574	UBA11574	UBA11574 sp002868985
MDH3364724.1	acetyl-CoA decarbonylase/synthase complex subunit alpha/beta	GCA_029864565.1	Coastal	OEM29_01770	+	MDH3364721.1(COG4747) MDH3364722.1(COG1532) MDH3364723.1(COG3640) MDH3364724.1(COG1614) MDH3364725.1(COG2069) MDH3364726.1(COG1456)	WLP	Clade F	MAG	Archaea	Thermoplasmatota	Thermoplasmata	UBA10834	UBA10834	UBA10834	UBA10834 sp029864565
MDH3390630.1	anaerobic carbon-monoxide dehydrogenase catalytic subunit	GCA_029864545.1	Coastal	OEL85_02395	-	MDH3390629.1(nan) MDH3390630.1(COG1151) MDH3390631.1(COG1433) MDH3390632.1(COG4108) MDH3390633.1(nan) MDH3390634.1(COG3462) MDH3390635.1(COG1595)	Standalone	Clade E	MAG	Bacteria	Desulfobacterota	Desulfobulbia	Desulfobulbales	BM004	BM004	BM004 sp012974315
MDH3391843.1	CO dehydrogenase/acetyl-CoA synthase complex subunit alpha, partial	GCA_029864545.1	Coastal	OEL85_08605	+	MDH3391843.1(COG1152)	Standalone	Clade A	MAG	Bacteria	Desulfobacterota	Desulfobulbia	Desulfobulbales	BM004	BM004	BM004 sp012974315
MDH3393120.1	anaerobic carbon-monoxide dehydrogenase catalytic subunit, partial	GCA_029864725.1	Coastal	OEL66_03880	+	MDH3393119.1(COG0664) MDH3393120.1(COG1151)	CooA	Clade E	MAG	Bacteria	Desulfobacterota	Desulfobulbia	Desulfobulbales	UBA5123	UBA5123
MDH3542457.1	anaerobic carbon-monoxide dehydrogenase catalytic subunit	GCA_029862405.1	Coastal	OEM80_07345	-	MDH3542457.1(COG1151) MDH3542458.1(COG4651)	Standalone	Clade E	MAG	Bacteria	Desulfobacterota	Desulfobulbia	Desulfobulbales	BM004	BM004	BM004 sp002868955
MDH3567346.1	anaerobic carbon-monoxide dehydrogenase catalytic subunit, partial	GCA_029862535.1	Coastal	OEM61_08315	+	MDH3567346.1(COG1151) MDH3567347.1(nan)	Standalone	Clade E	MAG	Bacteria	Desulfobacterota	Desulfobacteria	Desulfobacterales	UBA11574	JAAXQD01	JAAXQD01 sp032126435
MDH3575399.1	anaerobic carbon-monoxide dehydrogenase catalytic subunit	GCA_029862485.1	Coastal	OEM90_17530	+	MDH3575398.1(COG3434) MDH3575399.1(COG1151)	Standalone	Clade F	MAG	Bacteria	Desulfobacterota	Desulfobacteria	Desulfobacterales	UBA11574	UBA11574	UBA11574 sp002868985
MDH3587139.1	anaerobic carbon-monoxide dehydrogenase catalytic subunit	GCA_029862295.1	Coastal	OEQ30_08615	-	MDH3587139.1(COG1151) MDH3587140.1(COG0437)	CooF	Clade E	MAG	Bacteria	Pseudomonadota	Gammaproteobacteria	Woeseiales	Woeseiaceae	JAACFE01	JAACFE01 sp009937505
MDH3722097.1	anaerobic carbon-monoxide dehydrogenase catalytic subunit	GCA_029861355.1	Coastal	OER74_11415	-	MDH3722097.1(COG1151)	Standalone	Clade E	MAG	Bacteria	Desulfobacterota	Desulfobacteria	Desulfobacterales	UBA11574	UBA11574	UBA11574 sp002868985
MDH3722713.1	anaerobic carbon-monoxide dehydrogenase catalytic subunit	GCA_029861355.1	Coastal	OER74_14550	-	MDH3722713.1(COG1151)	Standalone	Clade E	MAG	Bacteria	Desulfobacterota	Desulfobacteria	Desulfobacterales	UBA11574	UBA11574	UBA11574 sp002868985
MDH3723078.1	anaerobic carbon-monoxide dehydrogenase catalytic subunit	GCA_029861355.1	Coastal	OER74_16395	+	MDH3723078.1(COG1151)	Standalone	Clade E	MAG	Bacteria	Desulfobacterota	Desulfobacteria	Desulfobacterales	UBA11574	UBA11574	UBA11574 sp002868985
MDH3825809.1	anaerobic carbon-monoxide dehydrogenase catalytic subunit	GCA_029860725.1	Coastal	OET21_00235	-	MDH3825809.1(COG1151)	Standalone	Clade E	MAG	Bacteria	Desulfobacterota	Desulfobacteria	Desulfobacterales	JAHEIW01	JAHEIW01
MDH3839863.1	anaerobic carbon-monoxide dehydrogenase catalytic subunit	GCA_029860865.1	Coastal	OES35_02985	-	MDH3839860.1(COG0251) MDH3839861.1(COG1251) MDH3839862.1(COG3640) MDH3839863.1(COG1151) MDH3839864.1(COG0437)	FNOR	Clade E	MAG	Bacteria	Pseudomonadota	Gammaproteobacteria	BM003	BM003	BM003	BM003 sp002868855
MDH3865983.1	anaerobic carbon-monoxide dehydrogenase catalytic subunit	GCA_029860665.1	Coastal	OES39_02710	-	MDH3865982.1(COG2069) MDH3865983.1(COG1151) MDH3865984.1(COG0190) nan(nan)	WLP	Clade E	MAG	Bacteria	Desulfobacterota	Desulfobulbia	Desulfobulbales	BM004	BM004	BM004 sp002868955
MDH3873278.1	anaerobic carbon-monoxide dehydrogenase catalytic subunit	GCA_029860685.1	Coastal	OET07_03875	-	MDH3873278.1(COG1151)	Standalone	Clade E	MAG	Bacteria	Desulfobacterota	Desulfobacteria	Desulfobacterales	UBA11574	UBA11574	UBA11574 sp002868985
MDH3877354.1	anaerobic carbon-monoxide dehydrogenase catalytic subunit	GCA_029860515.1	Coastal	OET18_05895	+	MDH3877353.1(COG0076) MDH3877354.1(COG1151) MDH3877355.1(COG0437) MDH3877356.1(COG3383)	One carbon Pool	Clade F	MAG	Bacteria	Desulfobacterota	Desulfobacteria	Desulfobacterales	JAHEIW01	JAHEIW01
MDH3877673.1	anaerobic carbon-monoxide dehydrogenase catalytic subunit	GCA_029860515.1	Coastal	OET18_07525	-	MDH3877672.1(COG1614) MDH3877673.1(COG1151)	WLP	Clade E	MAG	Bacteria	Desulfobacterota	Desulfobacteria	Desulfobacterales	JAHEIW01	JAHEIW01
MDH3905925.1	anaerobic carbon-monoxide dehydrogenase catalytic subunit	GCA_029860365.1	Coastal	OEV16_09775	+	MDH3905920.1(nan) MDH3905921.1(COG1506) MDH3905922.1(COG1678) MDH3905923.1(nan) MDH3905924.1(COG0437) MDH3905925.1(COG1151)	CooF	Clade E	MAG	Bacteria	Pseudomonadota	Gammaproteobacteria	Woeseiales	Woeseiaceae	JAACFE01	JAACFE01 sp009937505
MDH3932327.1	anaerobic carbon-monoxide dehydrogenase catalytic subunit	GCA_029860175.1	Coastal	OET16_08900	+	MDH3932326.1(COG0437) MDH3932327.1(COG1151)	CooF	Clade E	MAG	Bacteria	Pseudomonadota	Gammaproteobacteria	BM003	BM003	BM003	BM003 sp002868855
MDH3955745.1	anaerobic carbon-monoxide dehydrogenase catalytic subunit	GCA_029859965.1	Coastal	OET81_03575	-	MDH3955745.1(COG1151) MDH3955746.1(COG1433) MDH3955747.1(nan) MDH3955748.1(COG1433) MDH3955749.1(COG3829)	Standalone	Clade E	MAG	Bacteria	Desulfobacterota	Desulfobacteria	Desulfobacterales	UBA11574	UBA11574	UBA11574 sp002868985
MDH4031720.1	anaerobic carbon-monoxide dehydrogenase catalytic subunit, partial	GCA_029859545.1	Coastal	OEU49_12790	-	MDH4031720.1(COG1151) MDH4031721.1(COG0437)	CooF	Clade E	MAG	Bacteria	Pseudomonadota	Gammaproteobacteria	XN24	XN24	JAHEFR01	JAHEFR01 sp937924335
MDH4055979.1	anaerobic carbon-monoxide dehydrogenase catalytic subunit	GCA_029859225.1	Coastal	OEV58_11425	-	MDH4055977.1(COG1251) MDH4055978.1(COG3640) MDH4055979.1(COG1151) MDH4055980.1(COG0437)	FNOR	Clade E	MAG	Bacteria	Pseudomonadota	Gammaproteobacteria	Woeseiales	Woeseiaceae	UBA1847	UBA1847 sp029881055
MDH4067875.1	CO dehydrogenase/acetyl-CoA synthase complex subunit alpha	GCA_029859145.1	Coastal	OEU97_02960	+	MDH4067873.1(COG1410) MDH4067874.1(COG2069) MDH4067875.1(COG1152) MDH4067876.1(COG1880) MDH4067877.1(COG1614) MDH4067878.1(COG1456) MDH4067879.1(COG1905) nan(nan)	WLP	Clade A	MAG	Bacteria	Chloroflexota	Dehalococcoidia	GIF9	AB-539-J10	RBG-13-51-36	RBG-13-51-36 sp029859145
MDH4100501.1	anaerobic carbon-monoxide dehydrogenase catalytic subunit	GCA_029859385.1	Coastal	OEV28_07990	-	MDH4100494.1(COG0129) MDH4100495.1(nan) MDH4100496.1(COG0456) MDH4100497.1(COG1214) MDH4100498.1(nan) MDH4100499.1(nan) MDH4100500.1(COG0655) MDH4100501.1(COG1151) MDH4100502.1(nan) MDH4100503.1(COG0621) MDH4100504.1(COG0792)	Standalone	Clade E	MAG	Bacteria	Nitrospirota	JAOUDF01	JAOUDF01	JAOUDF01	JAOUDF01	JAOUDF01 sp029859385
MDH4140453.1	anaerobic carbon-monoxide dehydrogenase catalytic subunit, partial	GCA_029858605.1	Coastal	OEV43_07770	-	MDH4140453.1(COG1151) MDH4140454.1(COG2069) MDH4140455.1(COG0190) MDH4140456.1(COG3640) MDH4140457.1(COG3894)	Incomplete acs cluster	Clade E	MAG	Bacteria	Actinomycetota	Coriobacteriia	Anaerosomatales	JAENZW01	JAENZW01	JAENZW01 sp029858605
MDH4142336.1	anaerobic carbon-monoxide dehydrogenase catalytic subunit	GCA_029858845.1	Coastal	OEV61_06970	+	MDH4142335.1(COG3640) MDH4142336.1(COG1151)	CooC	Clade E	MAG	Bacteria	Chloroflexota	Limnocylindria	Limnocylindrales	CSP1-4	SPCO01	SPCO01 sp029858845
MDH4161946.1	anaerobic carbon-monoxide dehydrogenase catalytic subunit	GCA_029858565.1	Coastal	OEW15_04565	+	MDH4161931.1(nan) MDH4161932.1(nan) MDH4161933.1(COG4681) MDH4161934.1(COG0730) MDH4161935.1(COG2227) MDH4161936.1(COG0564) MDH4161937.1(COG3420) MDH4161938.1(COG3852) MDH4161939.1(COG2199) MDH4161940.1(COG3605) MDH4161941.1(COG3852) MDH4161942.1(COG1905) MDH4161943.1(COG1894) MDH4161944.1(COG4624) MDH4161945.1(COG1034) MDH4161946.1(COG1151) MDH4161947.1(COG0789) MDH4161948.1(COG4972) MDH4161949.…	NADH:ubiquinone oxidoreductase	Clade E	MAG	Bacteria	Nitrospirota	UBA9217	UBA9217	UBA9217	JAKAHZ01	JAKAHZ01 sp029858565
MDH4185059.1	anaerobic carbon-monoxide dehydrogenase catalytic subunit, partial	GCA_029858395.1	Coastal	OEV92_12605	-	MDH4185059.1(COG1151) MDH4185060.1(COG2864)	Standalone	Clade D	MAG	Bacteria	Nitrospinota	UBA7883	UBA7883	UBA7883
MDH4204896.1	anaerobic carbon-monoxide dehydrogenase catalytic subunit	GCA_029857875.1	Coastal	OEV45_05145	-	MDH4204888.1(nan) MDH4204889.1(COG3542) MDH4204890.1(nan) MDH4204891.1(nan) MDH4204892.1(COG3123) MDH4204893.1(COG1917) MDH4204894.1(COG1432) MDH4204895.1(COG0705) MDH4204896.1(COG1151)	Standalone	Clade E	MAG	Bacteria	Desulfobacterota	Desulfobacteria	Desulfobacterales	UBA11574	UBA11574	UBA11574 sp029857875
MDH4208995.1	anaerobic carbon-monoxide dehydrogenase catalytic subunit	GCA_029858315.1	Coastal	OEV76_08970	+	MDH4208995.1(COG1151) MDH4208996.1(COG1142)	CooF	Clade E	MAG	Bacteria	Chloroflexota	Anaerolineae	UBA7937	B3-Chlor	JAUVXJ01
MDH4214588.1	CO dehydrogenase/acetyl-CoA synthase complex subunit alpha	GCA_029858305.1	Coastal	OEV85_11755	-	MDH4214581.1(nan) MDH4214582.1(COG0427) MDH4214583.1(COG3640) MDH4214584.1(COG1456) MDH4214585.1(COG2069) MDH4214586.1(COG1614) MDH4214587.1(COG1880) MDH4214588.1(COG1152)	WLP	Clade A	MAG	Archaea	Asgardarchaeota	Thorarchaeia	Thorarchaeales	Thorarchaeaceae	MP8T-1	MP8T-1 sp029858305
MDH4232846.1	anaerobic carbon-monoxide dehydrogenase catalytic subunit	GCA_029858145.1	Coastal	OEW04_12560	-	MDH4232845.1(COG1905) MDH4232846.1(COG1151) MDH4232847.1(COG1614)	WLP	Clade E	MAG	Bacteria	Nitrospirota	Thermodesulfovibrionia	Thermodesulfovibrionales	UBA6898	JAOUFP01	JAOUFP01 sp029858145
MDH4238209.1	anaerobic carbon-monoxide dehydrogenase catalytic subunit	GCA_029858035.1	Coastal	OEW48_01465	+	MDH4238207.1(COG1894) MDH4238208.1(COG1034) MDH4238209.1(COG1151) MDH4238210.1(COG1614) MDH4238211.1(COG1456) MDH4238212.1(COG3894) MDH4238213.1(COG3640) MDH4238214.1(COG2069) MDH4238215.1(COG1410) MDH4238216.1(COG2230) MDH4238217.1(nan)	WLP	Clade E	MAG	Bacteria	Planctomycetota	Phycisphaerae	Sedimentisphaerales	Anaerobacaceae	CS2-K091	CS2-K091 sp029858035
MDH4240122.1	anaerobic carbon-monoxide dehydrogenase catalytic subunit	GCA_029858035.1	Coastal	OEW48_11210	-	MDH4240118.1(COG2226) MDH4240119.1(COG2226) MDH4240120.1(nan) MDH4240121.1(COG0822) MDH4240122.1(COG1151) MDH4240123.1(COG1433) MDH4240124.1(nan)	Standalone	Clade E	MAG	Bacteria	Planctomycetota	Phycisphaerae	Sedimentisphaerales	Anaerobacaceae	CS2-K091	CS2-K091 sp029858035
MDH4265579.1	anaerobic carbon-monoxide dehydrogenase catalytic subunit	GCA_029857975.1	Coastal	OEW45_08065	+	MDH4265579.1(COG1151) MDH4265580.1(COG1614) MDH4265581.1(COG1456) MDH4265582.1(COG1410)	WLP	Clade E	MAG	Bacteria	Desulfobacterota	SM23-61	SM23-61	SM23-61	JAHJQK01
MDH4269585.1	CO dehydrogenase/acetyl-CoA synthase complex subunit alpha	GCA_029857995.1	Coastal	OEV52_04735	+	MDH4269583.1(COG1410) MDH4269584.1(COG2069) MDH4269585.1(COG1152) MDH4269586.1(COG1880) MDH4269587.1(COG1614)	WLP	Clade A	MAG	Bacteria	Chloroflexota	Dehalococcoidia	GIF9	AB-539-J10	RBG-13-51-36	RBG-13-51-36 sp029857995
MDH4320153.1	anaerobic carbon-monoxide dehydrogenase catalytic subunit	GCA_029865195.1	Coastal	OEV73_01500	+	MDH4320147.1(COG0822) MDH4320148.1(COG1104) MDH4320149.1(COG1351) MDH4320150.1(COG2759) MDH4320151.1(COG2804) MDH4320152.1(COG0190) MDH4320153.1(COG1151) MDH4320154.1(COG2069) MDH4320155.1(COG1614) MDH4320156.1(COG1456) MDH4320157.1(COG3383) MDH4320158.1(COG1148)	WLP	Clade E	MAG	Bacteria	Desulfobacterota	Desulfobulbia	Desulfobulbales	UBA5123	UBA5123	UBA5123 sp029865195
MDH4331572.1	anaerobic carbon-monoxide dehydrogenase catalytic subunit	GCA_029865235.1	Coastal	OEV89_03245	-	MDH4331566.1(COG1908) MDH4331567.1(COG1148) MDH4331568.1(COG3383) MDH4331569.1(COG1456) MDH4331570.1(COG1614) MDH4331571.1(COG2069) MDH4331572.1(COG1151) MDH4331573.1(COG0190) MDH4331574.1(COG2804) MDH4331575.1(COG2759) MDH4331576.1(COG1351) MDH4331577.1(COG1104) MDH4331578.1(COG0822) MDH4331579.1(COG0322) nan(nan)	WLP	Clade E	MAG	Bacteria	Desulfobacterota	Desulfobulbia	Desulfobulbales	Desulfurivibrionaceae	Thiovibrio	Thiovibrio sp013349295
MDH5199301.1	CO dehydrogenase/acetyl-CoA synthase complex subunit alpha	GCA_029883135.1	Coastal	OEW93_00295	-	MDH5199295.1(COG3640) MDH5199296.1(COG3640) MDH5199297.1(COG1456) MDH5199298.1(COG2069) MDH5199299.1(COG1614) MDH5199300.1(COG1880) MDH5199301.1(COG1152)	WLP	Clade A	MAG	Archaea	Thermoproteota	Bathyarchaeia	TCS64	TCS64
MDH5203261.1	anaerobic carbon-monoxide dehydrogenase catalytic subunit	GCA_029883145.1	Coastal	OEW69_08390	-	MDH5203259.1(COG3411) MDH5203260.1(COG1905) MDH5203261.1(COG1151) MDH5203262.1(COG1614)	WLP	Clade E	MAG	Bacteria	Nitrospirota	Thermodesulfovibrionia	Thermodesulfovibrionales	SM23-35	VGWZ01	VGWZ01 sp029883145
MDH5299475.1	anaerobic carbon-monoxide dehydrogenase catalytic subunit	GCA_029884375.1	Coastal	OEV91_10695	+	MDH5299475.1(COG1151)	Standalone	Clade E	MAG	Bacteria	Desulfobacterota	Desulfobulbia	Desulfobulbales	UBA5123	UBA5123
MDH5361719.1	CO dehydrogenase/acetyl-CoA synthase complex subunit alpha	GCA_029882755.1	Coastal	OEW84_00170	+	MDH5361719.1(COG1152) MDH5361720.1(COG1880) MDH5361721.1(COG1614) MDH5361722.1(COG2069) MDH5361723.1(COG1456) MDH5361724.1(COG3640)	WLP	Clade A	MAG	Archaea	Thermoproteota	Nitrososphaeria_A	Caldarchaeales	JAVZCJ01	JBGVSY01
MDH5364707.1	CO dehydrogenase/acetyl-CoA synthase complex subunit alpha	GCA_029882645.1	Coastal	OEW82_06040	+	MDH5364706.1(COG2069) MDH5364707.1(COG1152)	WLP	Clade A	MAG	Bacteria	Chloroflexota	Dehalococcoidia	GIF9	AB-539-J10	20-14-all-45-10
MDH5374937.1	CO dehydrogenase/acetyl-CoA synthase complex subunit alpha	GCA_029882885.1	Coastal	OEW95_03885	+	MDH5374926.1(COG2141) MDH5374927.1(COG1522) MDH5374928.1(COG2905) MDH5374929.1(COG1522) MDH5374930.1(COG1478) MDH5374931.1(nan) MDH5374932.1(COG0388) MDH5374933.1(COG0452) MDH5374934.1(COG0669) MDH5374935.1(COG3640) MDH5374936.1(COG3640) MDH5374937.1(COG1152) MDH5374938.1(COG1880) MDH5374939.1(COG1614) MDH5374940.1(COG2069) MDH5374941.1(COG1456) MDH5374942.1(nan)	WLP	Clade A	MAG	Archaea	Thermoproteota	Bathyarchaeia	Bathyarchaeales	Bathycorpusculaceae	JAOUPS01	JAOUPS01 sp029879735
MDH5389644.1	CO dehydrogenase/acetyl-CoA synthase complex subunit alpha	GCA_029882365.1	Coastal	OEX10_00625	+	MDH5389642.1(COG0489) MDH5389643.1(COG3259) MDH5389644.1(COG1152) MDH5389645.1(COG1433) MDH5389646.1(COG1433) MDH5389647.1(COG0822) MDH5389648.1(COG1149) MDH5389649.1(COG1149) MDH5389650.1(COG0731) MDH5389651.1(COG3199)	F420-reducing hydrogenase	Clade A	MAG	Archaea	Thermoproteota	Bathyarchaeia	Bathyarchaeales	Bathyarchaeaceae	Kmv02
MDH5419258.1	CO dehydrogenase/acetyl-CoA synthase complex subunit alpha	GCA_029882135.1	Coastal	OEX06_02880	+	MDH5419258.1(COG1152) MDH5419259.1(COG1880) MDH5419260.1(COG1614) MDH5419261.1(COG2069)	WLP	Clade A	MAG	Archaea	Thermoproteota	Bathyarchaeia	Bathyarchaeales	Bathyarchaeaceae	Kmv02	Kmv02 sp029879825
MDH5438542.1	CO dehydrogenase/acetyl-CoA synthase complex subunit alpha	GCA_029882075.1	Coastal	OEX76_06540	+	MDH5438540.1(COG0705) MDH5438541.1(COG0501) MDH5438542.1(COG1152) MDH5438543.1(COG1880) MDH5438544.1(COG1148)	WLP	Clade A	MAG	Archaea	Thermoproteota	Bathyarchaeia	Bathyarchaeales	Bathyarchaeaceae	GCA-020356305	GCA-020356305 sp029881555
MDH5439879.1	CO dehydrogenase/acetyl-CoA synthase complex subunit alpha	GCA_029881975.1	Coastal	OEY31_04680	-	MDH5439877.1(COG1614) MDH5439878.1(COG1880) MDH5439879.1(COG1152)	WLP	Clade A	MAG	Archaea	Thermoproteota	Bathyarchaeia	Bathyarchaeales	WAQA01
MDH5448430.1	CO dehydrogenase/acetyl-CoA synthase complex subunit alpha	GCA_029882535.1	Coastal	OEX01_05440	-	MDH5448429.1(COG1880) MDH5448430.1(COG1152) MDH5448431.1(COG3640) MDH5448432.1(COG3640)	WLP	Clade A	MAG	Archaea	Thermoproteota	Bathyarchaeia	Bathyarchaeales	SOJC01	JAGLZW01	JAGLZW01 sp029882535
MDH5449959.1	CO dehydrogenase/acetyl-CoA synthase complex subunit alpha	GCA_029882515.1	Coastal	OEX77_03510	+	MDH5449958.1(nan) MDH5449959.1(COG1152)	Standalone	Clade A	MAG	Archaea	Thermoproteota	Bathyarchaeia	Bathyarchaeales	Bathyarchaeaceae	JAOUKN01	JAOUKN01 sp029882515
MDH5481938.1	CO dehydrogenase/acetyl-CoA synthase complex subunit alpha	GCA_029881805.1	Coastal	OEY22_03530	+	MDH5481929.1(nan) MDH5481930.1(COG2141) MDH5481931.1(COG1522) MDH5481932.1(COG2905) MDH5481933.1(COG1522) MDH5481934.1(COG1478) MDH5481935.1(COG1237) MDH5481936.1(COG3640) MDH5481937.1(COG3640) MDH5481938.1(COG1152) MDH5481939.1(COG1880) MDH5481940.1(COG1614) MDH5481941.1(COG2069) MDH5481942.1(COG1456)	WLP	Clade A	MAG	Archaea	Thermoproteota	Bathyarchaeia	Bathyarchaeales	Bathycorpusculaceae	JAOULW01	JAOULW01 sp029881805
MDH5482695.1	CO dehydrogenase/acetyl-CoA synthase complex subunit alpha	GCA_029881805.1	Coastal	OEY22_07445	-	MDH5482686.1(COG5561) MDH5482687.1(COG1141) MDH5482688.1(COG0731) MDH5482689.1(COG1149) MDH5482690.1(COG1149) MDH5482691.1(COG4887) MDH5482692.1(COG0822) MDH5482693.1(COG1433) MDH5482694.1(COG1433) MDH5482695.1(COG1152) MDH5482696.1(COG3259) MDH5482697.1(COG0489)	F420-reducing hydrogenase	Clade A	MAG	Archaea	Thermoproteota	Bathyarchaeia	Bathyarchaeales	Bathycorpusculaceae	JAOULW01	JAOULW01 sp029881805
MDH5565166.1	anaerobic carbon-monoxide dehydrogenase catalytic subunit	GCA_029881215.1	Coastal	OEY15_00700	+	MDH5565165.1(COG2608) MDH5565166.1(COG1151) MDH5565167.1(COG1614) MDH5565168.1(COG2069) MDH5565169.1(COG1456) MDH5565170.1(COG3894) MDH5565171.1(COG1410) MDH5565172.1(COG3640) MDH5565173.1(COG3640) MDH5565174.1(COG1810)	WLP	Clade E	MAG	Bacteria	Myxococcota_A	UBA9160	UBA9160	SMWR01	JAOUNA01	JAOUNA01 sp029881215
MDH5606259.1	anaerobic carbon-monoxide dehydrogenase catalytic subunit	GCA_029880395.1	Coastal	OEY93_05180	+	MDH5606258.1(COG2608) MDH5606259.1(COG1151) MDH5606260.1(COG1152)	Standalone	Clade E	MAG	Bacteria	Chloroflexota	Anaerolineae	Anaerolineales	UBA11579
MDH5663843.1	CO dehydrogenase/acetyl-CoA synthase complex subunit alpha	GCA_029879865.1	Coastal	OEY90_05190	-	MDH5663842.1(COG1880) MDH5663843.1(COG1152)	Incomplete acs cluster	Clade A	MAG	Archaea	Thermoproteota	Bathyarchaeia	Bathyarchaeales	Bathyarchaeaceae	Kmv02
MDH5695465.1	anaerobic carbon-monoxide dehydrogenase catalytic subunit	GCA_029879955.1	Coastal	OEZ00_02490	+	MDH5695459.1(COG3640) MDH5695460.1(COG2759) MDH5695461.1(COG3640) MDH5695462.1(COG0190) MDH5695463.1(nan) MDH5695464.1(COG2069) MDH5695465.1(COG1151) MDH5695466.1(COG1614) MDH5695467.1(COG1456)	WLP	Clade E	MAG	Bacteria	Chloroflexota	Dehalococcoidia	Dehalococcoidales	BS750m-G39
MDH5733333.1	CO dehydrogenase/acetyl-CoA synthase complex subunit alpha, partial	GCA_029880175.1	Coastal	OEY88_06065	+	MDH5733333.1(COG1152)	Standalone	Clade A	MAG	Archaea	Thermoproteota	Bathyarchaeia	Bathyarchaeales	Bathyarchaeaceae	JAOUKN01	JAOUKN01 sp029882515
MDH5742152.1	anaerobic carbon-monoxide dehydrogenase catalytic subunit	GCA_029879745.1	Coastal	OEZ52_01265	+	MDH5742151.1(nan) MDH5742152.1(COG1151) MDH5742153.1(COG1614) MDH5742154.1(COG3640) MDH5742155.1(COG2069) MDH5742156.1(COG1456) MDH5742157.1(COG3894) MDH5742158.1(COG0646)	WLP	Clade E	MAG	Bacteria	Acidobacteriota	Aminicenantia	Aminicenantales	Aminicenantaceae
MDH5769733.1	CO dehydrogenase/acetyl-CoA synthase complex subunit alpha	GCA_029879495.1	Coastal	OEZ25_00370	-	MDH5769731.1(COG1614) MDH5769732.1(COG1880) MDH5769733.1(COG1152)	WLP	Clade A	MAG	Archaea	Thermoproteota	Bathyarchaeia	RBG-16-48-13	JAGMEO01
MDH5779399.1	CO dehydrogenase/acetyl-CoA synthase complex subunit alpha	GCA_029879445.1	Coastal	OEZ29_02245	-	MDH5779395.1(COG1456) MDH5779396.1(COG2069) MDH5779397.1(COG1614) MDH5779398.1(COG1880) MDH5779399.1(COG1152)	WLP	Clade A	MAG	Archaea	Thermoproteota	Bathyarchaeia	Bathyarchaeales	Bathyarchaeaceae
[truncated: 882 more rows]

## Sheet: Ni-CODH_location
Accession_number	Assembly_code	Location_broad_category	Remarks_location
[truncated: 1,969 more rows]
