# Supplementary material for: Genomic Survey of Carbon Monoxide Dehydrogenases Reveals Their Widespread Distribution in Marine Habitats
Source: Environ Microbiol Rep. 2026 Jun 3;18(3):e70375. doi: 10.1111/1758-2229.70375 (PMC13240472; doi:10.1111/1758-2229.70375)
Supplement: Supplementary file 3 — Data S2: Mo‐CODH sequence identifiers, protein names, assembly identifiers, taxonomic details, isolation source and genetic context. [file EMI4-18-e70375-s003.xlsx]

## Sheet: Mo-CODH
Accession_number	Protein Name	Assembly_code	Locus_tag	Domain	Phylum	Class	Order	Family	Genus	Species	Remarks_location	Gene_neighbourhood	Phylogenetic Tree Clades	Metagenomically Assembles Genome	CoxG
AEJ40384.1	carbon-monoxide dehydrogenase large subunit	GCA_000219855.1	TPY_2218	Bacteria	Bacillota	Sulfobacillia	Sulfobacillales	Sulfobacillaceae	Sulfobacillus_A	Sulfobacillus_A acidophilus	Hydrothermal Vent	AEJ40379.1(COG1975) AEJ40380.1(COG3552) AEJ40381.1(COG0714) AEJ40382.1(COG3427) AEJ40383.1(COG1975) AEJ40384.1(COG1529) AEJ40385.1(COG2080) AEJ40386.1(COG1319)	Clade_III	-	Present
AII86680.1	carbon monoxide dehydrogenase large chain CoxL	GCA_000738435.1	RCA23_c11300	Bacteria	Pseudomonadota	Alphaproteobacteria	Rhodobacterales	Rhodobacteraceae	Planktomarina	Planktomarina temperata	Coastal	AII86676.1(COG3316) AII86677.1(COG3300) AII86678.1(COG1319) AII86679.1(COG2080) AII86680.1(COG1529) AII86681.1(COG0714) AII86682.1(COG3552) AII86683.1(COG1975) AII86684.1(COG2068) AII86685.1(COG3427) AII86686.1(COG1975) AII86687.1(COG3316) AII86688.1(COG0412)	Clade_I	-	Present
APO88480.1	carbon-monoxide dehydrogenase large subunit	GCA_001908835.1	BSK21_15135	Bacteria	Pseudomonadota	Alphaproteobacteria	Rhodobacterales	Rhodobacteraceae	Marivivens	Marivivens geojensis	Hydrothermal Vent	APO88476.1(COG3427) APO88477.1(COG1975) APO88478.1(COG3552) APO88479.1(COG0714) APO88480.1(COG1529) APO88481.1(COG2080) APO88482.1(COG1319) APO88483.1(COG3300) APO88484.1(COG2186)	Clade_I	-	Present
AUJ65804.1	carbon-monoxide dehydrogenase large subunit	GCA_002850435.1	B9057_15475	Bacteria	Pseudomonadota	Alphaproteobacteria	Rhodobacterales	Rhodobacteraceae	Marivivens	Marivivens donghaensis	Coastal	AUJ65800.1(COG2186) AUJ65801.1(COG3300) AUJ65802.1(COG1319) AUJ65803.1(COG2080) AUJ65804.1(COG1529) AUJ65805.1(COG0714) AUJ65806.1(COG3552) AUJ65807.1(COG1975) AUJ65808.1(COG3427)	Clade_I	-	Present
AXG08084.1	carbon-monoxide dehydrogenase large subunit	GCA_003342695.1	DU500_08480	Archaea	Halobacteriota	Halobacteria	Halobacteriales	Haloferacaceae	Haloplanus	Haloplanus rubicundus	Solar Saltern	AXG06446.1(COG1975) AXG06447.1(COG2014) AXG06448.1(COG3552) AXG06449.1(COG0714) AXG06450.1(COG1975) AXG06451.1(COG2080) AXG06452.1(COG1319) AXG06453.1(COG3427) AXG08084.1(COG1529)	Clade_VI	-	Present
CAD7851406.1	Aerobic carbon monoxide dehydrogenase (quinone), large chain (EC 1.2.5.3)	GCA_905176675.1	OAHLG3B6SA_LOCUS4614	Bacteria	Pseudomonadota	Gammaproteobacteria	GCA-001735895	GCA-001735895	GCA-001735895	GCA-001735895 sp001735895	Host Associated	CAD7851397.1(COG0822) CAD7851399.1(COG1975) CAD7851401.1(COG1975) CAD7851404.1(COG0714) CAD7851406.1(COG1529) OAHLG3B6SA_LOCUS4615(COG2080) CAD7851408.1(COG1319)	Clade_I	MAG	-
CAI8307459.1	Carbon monoxide dehydrogenase large chain	GCA_949541755.1	GBOICNEKBB_00301	Bacteria	Pseudomonadota	Alphaproteobacteria	RS24	RS24	UBA7378	UBA7378 sp002469805	Unspecified	CAI8307356.1(COG0714) CAI8307459.1(COG1529) CAI8307556.1(COG2080) CAI8307666.1(COG1319)	Clade_I	MAG	-
CTQ54426.1	Carbon monoxide dehydrogenase large chain	GCA_001404055.1	LP7551_02959	Bacteria	Pseudomonadota	Alphaproteobacteria	Rhizobiales	Stappiaceae	Roseibium	Roseibium album_A	Host Associated	CTQ54423.1(COG3300) CTQ54424.1(COG1319) CTQ54425.1(COG2080) CTQ54426.1(COG1529) CTQ54427.1(COG0714) CTQ54428.1(COG3552) CTQ54429.1(COG1975) CTQ54430.1(COG3427) CTQ54431.1(CTQ54431.1'Failed to retrieve COG ID')	Clade_I	-	Present
CZF80072.1	Carbon monoxide dehydrogenase large chain	GCA_900060185.1	GMA8713_01242	Bacteria	Pseudomonadota	Gammaproteobacteria	Enterobacterales	Vibrionaceae	Enterovibrio	Enterovibrio marinus	Unspecified	CZF80053.1(COG0822) CZF80055.1(COG0520) CZF80058.1(COG1975) CZF80061.1(COG2068) CZF80064.1(COG1975) CZF80067.1(COG3552) CZF80070.1(COG0714) CZF80072.1(COG1529) CZF80075.1(COG2080) CZF80078.1(COG1319)	Clade_I	-	-
ERL97583.1	carbon monoxide dehydrogenase, large subunit apoprotein	GCA_000472185.1	HIMB11_02111	Bacteria	Pseudomonadota	Alphaproteobacteria	Rhodobacterales	Rhodobacteraceae	HIMB11	HIMB11 sp000472185	Coastal	ERL97579.1(COG3427) ERL97580.1(COG1975) ERL97581.1(COG3552) ERL97582.1(COG0714) ERL97583.1(COG1529) ERL97584.1(COG2080) ERL97585.1(COG1319) ERL97586.1(COG3300)	Clade_I	-	Present
ESS13448.1	Carbon monoxide dehydrogenase large chain	GCA_000496475.1	MOLA814_02454	Bacteria	Pseudomonadota	Gammaproteobacteria	Burkholderiales	Burkholderiaceae	RS62	RS62 sp000496475	Surface Seawater	ESS13441.1(ESS13441.1'Failed to retrieve COG ID') ESS13442.1(ESS13442.1'Failed to retrieve COG ID') ESS13443.1(COG2068) ESS13444.1(COG1975) ESS13445.1(COG3552) ESS13446.1(COG0714) ESS13447.1(COG3427) ESS13448.1(COG1529) ESS13449.1(COG2080) ESS13450.1(COG1319) ESS13451.1(COG3279) ESS13452.1(COG0534) ESS13453.1(COG0449)	Clade_I	-	Present
GBF27770.1	carbon monoxide dehydrogenase large chain	GCA_008974985.1	MnTg02_02829	Bacteria	Pseudomonadota	Alphaproteobacteria	Rhizobiales	Methyloligellaceae	MnTg02	MnTg02 sp008974985	Deep Sea Sediment	GBF27767.1(COG3300) GBF27768.1(COG1319) GBF27769.1(COG2080) GBF27770.1(COG1529) GBF27771.1(COG0714) GBF27772.1(COG3552) GBF27773.1(COG1975)	Clade_I	MAG	Present at a distant location
GBF28456.1	carbon monoxide dehydrogenase large chain	GCA_008975085.1	MnTg03_00015	Bacteria	Pseudomonadota	Gammaproteobacteria	GCA-001735895	GCA-001735895	GCA-001735895	GCA-001735895 sp022545625	Deep Sea Sediment	GBF28454.1(COG1319) GBF28455.1(COG2080) GBF28456.1(COG1529)	Clade_I	MAG	-
GIR45303.1	carbon-monoxide dehydrogenase large subunit	GCA_019651115.1	CM15mP54_21570	Bacteria	Pseudomonadota	Alphaproteobacteria	Rhodobacterales	Rhodobacteraceae	Salinivivens	Salinivivens sp001627925	Surface Seawater	GIR45300.1(COG3300) GIR45301.1(COG1319) GIR45302.1(COG2080) GIR45303.1(COG1529) GIR45304.1(COG0714) GIR45305.1(COG3552) GIR45306.1(COG1975) GIR45307.1(COG3427) GIR45308.1(COG0697) GIR45309.1(COG0697)	Clade_I	MAG	Present
GIR61332.1	carbon-monoxide dehydrogenase large subunit	GCA_019651355.1	CM15mP66_07800	Bacteria	SAR324	SAR324	SAR324	NAC60-12	UBA1014	UBA1014 sp001469005	Surface Seawater	GIR61325.1(COG0714) GIR61326.1(COG0822) GIR61327.1(COG0520) GIR61328.1(COG1975) GIR61329.1(COG2068) GIR61330.1(COG3427) GIR61331.1(COG1975) GIR61332.1(COG1529) GIR61333.1(COG2080) GIR61334.1(COG1319) GIR61335.1(COG0035) GIR61336.1(COG1351) GIR61337.1(COG1143) GIR61338.1(COG1005) GIR61339.1(COG0649) GIR61340.1(COG0649) GIR61341.1(COG0852) GIR61342.1(COG0377) GIR61343.1(COG0838) GIR61344.1(GIR61344…	Clade_IV	MAG	Present
GIS13165.1	carbon-monoxide dehydrogenase large subunit	GCA_019652335.1	CM15mP115_23160	Bacteria	Pseudomonadota	Alphaproteobacteria	Puniceispirillales	Puniceispirillaceae	UBA8309	UBA8309 sp001627655	Surface Seawater	GIS13163.1(COG1319) GIS13164.1(COG2080) GIS13165.1(COG1529) GIS13166.1(COG1529) GIS13167.1(COG0714) GIS13168.1(COG3552) GIS13169.1(COG1975) GIS13170.1(COG2068) GIS13171.1(COG3427)	Clade_I	MAG	Present
GIS70867.1	carbon-monoxide dehydrogenase large subunit	GCA_019653595.1	CM1200mP10_04440	Bacteria	Marinisomatota	Marinisomatia	Marinisomatales	TCS55	GCA-002701945		Mesopelagic Seawater	GIS70863.1(COG3350) GIS70864.1(GIS70864.1'Failed to retrieve COG ID') GIS70865.1(COG1975) GIS70866.1(COG3427) GIS70867.1(COG1529) GIS70868.1(COG2080) GIS70869.1(COG1319) GIS70870.1(GIS70870.1'Failed to retrieve COG ID') GIS70871.1(GIS70871.1'Failed to retrieve COG ID')	Clade_IV	MAG	Present
HAB38665.1	carbon-monoxide dehydrogenase large subunit	GCA_003445215.1	DCE52_11835	Bacteria	Pseudomonadota	Alphaproteobacteria	Rhodobacterales	Rhodobacteraceae	Tateyamaria	Tateyamaria sp003445215	Unspecified	HAB38665.1(COG1529) HAB38666.1(COG0714) HAB38667.1(COG3552)	Clade_I	MAG	Present at a distant location
HAL77388.1	carbon-monoxide dehydrogenase large subunit	GCA_003451775.1	DCM70_12335	Bacteria	Pseudomonadota	Alphaproteobacteria	Rhodobacterales	Rhodobacteraceae	LGRT01	LGRT01 sp016778765	Unspecified	HAL77385.1(COG3300) HAL77386.1(COG1319) HAL77387.1(COG2080) HAL77388.1(COG1529) HAL77389.1(COG0714) HAL77390.1(COG3552) HAL77391.1(COG1975) HAL77392.1(COG3427) HAL77393.1(HAL77393.1'Failed to retrieve COG ID')	Clade_I	MAG	Present
HAN81177.1	carbon-monoxide dehydrogenase large subunit	GCA_003455635.1	DCQ47_06970	Bacteria	Pseudomonadota	Gammaproteobacteria	Pseudomonadales	Litorivicinaceae	HIMB30	HIMB30 sp002731015	Unspecified	HAN81170.1(COG1975) HAN81171.1(HAN81171.1'Failed to retrieve COG ID') HAN81172.1(COG2068) HAN81173.1(COG1975) HAN81174.1(COG3552) HAN81175.1(COG0714) HAN81176.1(COG3427) HAN81177.1(COG1529) HAN81178.1(COG2080)	Clade_I	MAG	Present
HAS46209.1	carbon-monoxide dehydrogenase large subunit	GCA_003483885.1	DCS93_37355	Bacteria	Bacteroidota	Bacteroidia	Cytophagales	Microscillaceae	Microscilla	Microscilla sp003483885	Host Associated	HAS46204.1(COG1477) HAS46205.1(COG2208) HAS46206.1(HAS46206.1'Failed to retrieve COG ID') HAS46207.1(COG1319) HAS46208.1(COG2080) HAS46209.1(COG1529) HAS46210.1(COG3427)	Clade_IV	MAG	Present
HAW46519.1	carbon-monoxide dehydrogenase large subunit	GCA_003491725.1	DCX34_04680	Bacteria	Pseudomonadota	Alphaproteobacteria	Rhodobacterales	Rhodobacteraceae	Roseovarius	Roseovarius nitratireducens	Unspecified	HAW46516.1(COG3300) HAW46517.1(COG1319) HAW46518.1(COG2080) HAW46519.1(COG1529) HAW46520.1(COG0714) HAW46521.1(HAW46521.1'Failed to retrieve COG ID') HAW46522.1(HAW46522.1'Failed to retrieve COG ID')	Clade_I	MAG	Present at a distant location
HAY70200.1	carbon-monoxide dehydrogenase large subunit	GCA_003485885.1	DCY82_18260	Bacteria	Actinomycetota	Acidimicrobiia	Acidimicrobiales	UBA10347	UBA10347	UBA10347 sp003485885	Unspecified	HAY70200.1(COG1529) HAY70201.1(COG2080) HAY70202.1(COG1319)	Clade_V	MAG	Present at a distant location
HAY91322.1	carbon-monoxide dehydrogenase large subunit	GCA_003486095.1	DCY34_06585	Bacteria	Pseudomonadota	Alphaproteobacteria	Rhodobacterales	Rhodobacteraceae	HIMB11	HIMB11 sp003486095	Unspecified	HAY91318.1(COG3427) HAY91319.1(COG1975) HAY91320.1(COG3552) HAY91321.1(COG0714) HAY91322.1(COG1529) HAY91323.1(COG2080) HAY91324.1(COG1319) HAY91325.1(COG3300)	Clade_I	MAG	Present
HBI28112.1	carbon-monoxide dehydrogenase large subunit	GCA_003508535.1	DDY54_00555	Bacteria	SAR324	SAR324	SAR324	NAC60-12	UBA8110	UBA8110 sp913020725	Unspecified	HBI28111.1(COG1975) HBI28112.1(COG1529) HBI28113.1(COG2080)	Clade_IV	MAG	-
HBJ47926.1	carbon-monoxide dehydrogenase large subunit	GCA_003507175.1	DDY69_11435	Bacteria	SAR324	SAR324	SAR324	NAC60-12	Arctic96AD-7	Arctic96AD-7 sp002082305	Hydrothermal Vent	HBJ47923.1(COG3427) HBJ47924.1(COG1975) HBJ47925.1(COG1975) HBJ47926.1(COG1529) HBJ47927.1(COG2080) HBJ47928.1(COG2080) HBJ47929.1(COG1319) HBJ47930.1(COG0183) HBJ47931.1(COG0183) HBJ47932.1(COG0183) HBJ47933.1(COG3852)	Clade_IV	MAG	Present
HBK38872.1	carbon-monoxide dehydrogenase large subunit	GCA_003506715.1	DDZ31_02875	Bacteria	Actinomycetota	Actinomycetes	S36-B12	S36-B12	UBA4592	UBA4592 sp002390705	Unspecified	HBK38867.1(COG3427) HBK38868.1(COG1975) HBK38869.1(HBK38869.1'Failed to retrieve COG ID') HBK38870.1(COG1319) HBK38871.1(COG2080) HBK38872.1(COG1529)	Clade_V	MAG	Present
HBL09048.1	carbon-monoxide dehydrogenase large subunit	GCA_003506775.1	DDZ64_08300	Bacteria	Actinomycetota	Acidimicrobiia	Acidimicrobiales	MedAcidi-G1	UBA3125	UBA3125 sp015658775	Hydrothermal Vent	HBL09038.1(HBL09038.1'Failed to retrieve COG ID') HBL09039.1(HBL09039.1'Failed to retrieve COG ID') HBL09040.1(COG3552) HBL09041.1(COG0714) HBL09042.1(HBL09042.1'Failed to retrieve COG ID') HBL09043.1(HBL09043.1'Failed to retrieve COG ID') HBL09044.1(HBL09044.1'Failed to retrieve COG ID') HBL09045.1(HBL09045.1'Failed to retrieve COG ID') HBL09046.1(COG3427) HBL09047.1(COG1975) HBL09048.1(COG1529)…	Clade_V	MAG	Present
HBP59286.1	carbon-monoxide dehydrogenase large subunit	GCA_003523765.1	DD668_06865	Bacteria	Pseudomonadota	Alphaproteobacteria	Puniceispirillales	Puniceispirillaceae	UBA8309	UBA8309 sp016780765	Unspecified	HBP59284.1(COG1319) HBP59285.1(COG2080) HBP59286.1(COG1529) HBP59287.1(COG0714) HBP59288.1(COG3552) HBP59289.1(COG3552) HBP59290.1(HBP59290.1'Failed to retrieve COG ID')	Clade_I	MAG	Present at a distant location
HBR62033.1	carbon-monoxide dehydrogenase large subunit	GCA_003510985.1	DEA94_05995	Bacteria	Pseudomonadota	Alphaproteobacteria	Rhodobacterales	Rhodobacteraceae	CPC320	CPC320 sp002336405	Unspecified	HBR62031.1(COG3552) HBR62032.1(COG0714) HBR62033.1(COG1529) HBR62034.1(COG2080) HBR62035.1(COG1319) HBR62036.1(COG3300) HBR62037.1(COG3917) HBR62038.1(COG4221) HBR62039.1(COG0625) HBR62040.1(COG0596) HBR62041.1(COG0625) HBR62042.1(HBR62042.1'Failed to retrieve COG ID') HBR62043.1(COG0654) HBR62044.1(COG2318) HBR62045.1(COG0491) HBR62046.1(COG0346) HBR62047.1(COG0179) HBR62048.1(COG3508)	Clade_I	MAG	Present at a distant location
HBS37653.1	carbon-monoxide dehydrogenase large subunit	GCA_003535145.1	DEA75_04340	Bacteria	Pseudomonadota	Alphaproteobacteria	Rhodobacterales	Rhodobacteraceae	CPC320	CPC320 sp002336405	Unspecified	HBS37649.1(COG3427) HBS37650.1(COG1975) HBS37651.1(COG3552) HBS37652.1(COG0714) HBS37653.1(COG1529) HBS37654.1(COG2080) HBS37655.1(COG1319) HBS37656.1(COG3300) HBS37657.1(COG3917) HBS37658.1(COG4221) HBS37659.1(COG0625) HBS37660.1(COG0596) HBS37661.1(COG0625) HBS37662.1(HBS37662.1'Failed to retrieve COG ID') HBS37663.1(COG0654) HBS37664.1(COG2318) HBS37665.1(COG0491) HBS37666.1(COG0346) HBS37667.…	Clade_I	MAG	Present
HBX27458.1	carbon-monoxide dehydrogenase large subunit	GCA_003513265.1	DEF72_08535	Bacteria	Pseudomonadota	Gammaproteobacteria	Pseudomonadales	Litorivicinaceae	HIMB30	HIMB30 sp002717305	Unspecified	HBX27455.1(COG4102) HBX27456.1(COG1319) HBX27457.1(COG2080) HBX27458.1(COG1529) HBX27459.1(COG3427)	Clade_I	MAG	Present
HBY14080.1	carbon-monoxide dehydrogenase large subunit	GCA_003512205.1	DEG78_13000	Bacteria	Pseudomonadota	Alphaproteobacteria	Rhodobacterales	Rhodobacteraceae	LGRT01	LGRT01 sp001642945	Unspecified	HBY14076.1(COG3427) HBY14077.1(COG1975) HBY14078.1(COG3552) HBY14079.1(COG0714) HBY14080.1(COG1529) HBY14081.1(COG2080) HBY14082.1(COG1319) HBY14083.1(COG1319) HBY14084.1(COG3300)	Clade_I	MAG	Present
HBZ91412.1	carbon-monoxide dehydrogenase large subunit	GCA_003520385.1	DEO34_03650	Bacteria	Pseudomonadota	Gammaproteobacteria	Pseudomonadales	Litorivicinaceae	HIMB30	HIMB30 sp002691485	Unspecified	HBZ91411.1(COG2080) HBZ91412.1(COG1529)	Clade_I	MAG	-
HCA14287.1	carbon-monoxide dehydrogenase large subunit	GCA_003520265.1	DEO58_05745	Bacteria	Pseudomonadota	Alphaproteobacteria	Puniceispirillales	Puniceispirillaceae	UBA8309	UBA8309 sp016780765	Unspecified	HCA14284.1(COG1319) HCA14285.1(COG2080) HCA14286.1(COG2080) HCA14287.1(COG1529) HCA14288.1(COG0714) HCA14289.1(COG3552) HCA14290.1(COG1975) HCA14291.1(COG2068) HCA14292.1(COG2068) HCA14293.1(HCA14293.1'Failed to retrieve COG ID')	Clade_I	MAG	Present at a distant location
HCA49369.1	carbon-monoxide dehydrogenase large subunit	GCA_003519945.1	DEP12_03105	Bacteria	Planctomycetota	Planctomycetia	Pirellulales	Pirellulaceae	UBA721	UBA721 sp002701385	Unspecified	HCA49368.1(COG0714) HCA49369.1(COG1529) HCA49370.1(COG2080)	Clade_I	MAG	-
HCL69531.1	carbon-monoxide dehydrogenase large subunit	GCA_003535035.1	DIC65_00665	Bacteria	Actinomycetota	Actinomycetes	S36-B12	S36-B12	S36-B12	S36-B12 sp002729215	Unspecified	HCL69527.1(COG1975) HCL69528.1(HCL69528.1'Failed to retrieve COG ID') HCL69529.1(COG1319) HCL69530.1(COG2080) HCL69531.1(COG1529) HCL69532.1(COG1975) HCL69533.1(COG1975) HCL69534.1(COG3427) HCL69535.1(HCL69535.1'Failed to retrieve COG ID')	Clade_V	MAG	Present
HCO57288.1	carbon-monoxide dehydrogenase large subunit	GCA_003545215.1	DIT38_03885	Bacteria	Pseudomonadota	Gammaproteobacteria	Burkholderiales	Burkholderiaceae	UBA2463	UBA2463 sp945901825	Unspecified	HCO57281.1(COG4654) HCO57282.1(HCO57282.1'Failed to retrieve COG ID') HCO57283.1(COG2068) HCO57284.1(COG1975) HCO57285.1(COG3552) HCO57286.1(COG0714) HCO57287.1(COG3427) HCO57288.1(COG1529) HCO57289.1(COG2080) HCO57290.1(COG1319)	Clade_I	MAG	Present
HDZ72144.1	carbon-monoxide dehydrogenase large subunit	GCA_011050685.1	ENH55_05035	Bacteria	Pseudomonadota	Alphaproteobacteria	Rhizobiales	Rhizobiaceae	Aurantimonas	Aurantimonas coralicida_A	Hydrothermal Vent	HDZ72139.1(COG1028) HDZ72140.1(HDZ72140.1'Failed to retrieve COG ID') HDZ72141.1(COG3300) HDZ72142.1(COG1319) HDZ72143.1(COG2080) HDZ72144.1(COG1529) HDZ72145.1(COG0714) HDZ72146.1(COG3552) HDZ72147.1(COG1975)	Clade_I	MAG	Present at a distant location
HEC11118.1	carbon-monoxide dehydrogenase large subunit	GCA_011051915.1	ENI86_16375	Bacteria	Actinomycetota	Acidimicrobiia	Acidimicrobiales	Poriferisodalaceae	DRKF01	DRKF01 sp011051915	Hydrothermal Vent	HEC11116.1(COG1319) HEC11117.1(COG2080) HEC11118.1(COG1529) HEC11119.1(COG1975) HEC11120.1(COG0714) HEC11121.1(COG3552)	Clade_V	MAG	Present at a distant location
HIA84916.1	carbon-monoxide dehydrogenase large subunit	GCA_012965235.1	EYO04_02720	Bacteria	Marinisomatota	Marinisomatia	Marinisomatales	TCS55	TCS55	TCS55 sp012964665	Hydrothermal Vent	HIA84914.1(COG1319) HIA84915.1(COG2080) HIA84916.1(COG1529) HIA84917.1(COG3427) HIA84918.1(COG1975)	Clade_IV	MAG	Present
HIB03672.1	carbon-monoxide dehydrogenase large subunit	GCA_012964825.1	EYO21_07625	Bacteria	Marinisomatota	Marinisomatia	Marinisomatales	S15-B10	UBA2125	UBA2125 sp002311275	Hydrothermal Vent	HIB03670.1(COG1319) HIB03671.1(COG2080) HIB03672.1(COG1529) HIB03673.1(COG3427) HIB03674.1(COG1975)	Clade_IV	MAG	Present
HIB16716.1	carbon-monoxide dehydrogenase large subunit	GCA_012964725.1	EYO28_08415	Bacteria	SAR324	SAR324	SAR324	NAC60-12	Arctic96AD-7	Arctic96AD-7 sp002082305	Hydrothermal Vent	HIB16714.1(COG3427) HIB16715.1(COG1975) HIB16716.1(COG1529) HIB16717.1(COG2080) HIB16718.1(COG1319)	Clade_IV	MAG	Present
HIB40274.1	carbon-monoxide dehydrogenase large subunit	GCA_012964455.1	EYO38_08365	Bacteria	SAR324	SAR324	SAR324	NAC60-12	Arctic96AD-7	Arctic96AD-7 sp002082305	Hydrothermal Vent	HIB40272.1(COG3427) HIB40273.1(COG1975) HIB40274.1(COG1529) HIB40275.1(COG2080) HIB40276.1(COG1319)	Clade_IV	MAG	Present
HIC07352.1	carbon-monoxide dehydrogenase large subunit	GCA_012963765.1	EYO68_05785	Bacteria	SAR324	SAR324	SAR324	NAC60-12	Arctic96AD-7	Arctic96AD-7 sp002082305	Hydrothermal Vent	HIC07350.1(COG1319) HIC07351.1(COG2080) HIC07352.1(COG1529) HIC07353.1(COG1975) HIC07354.1(COG3427)	Clade_IV	MAG	Present
HIE22378.1	carbon-monoxide dehydrogenase large subunit	GCA_012961555.1	EYP73_07260	Bacteria	Actinomycetota	Acidimicrobiia	UBA5794	ZC4RG35	JAHWLC01		Hydrothermal Vent	HIE22377.1(COG1975) HIE22378.1(COG1529) HIE22379.1(COG2080) HIE22380.1(COG1319)	Clade_V	MAG	Present at a distant location
HIF67797.1	carbon-monoxide dehydrogenase large subunit	GCA_012960405.1	EYQ29_00420	Bacteria	SAR324	SAR324	SAR324	NAC60-12	UBA8110	UBA8110 sp913020725	Hydrothermal Vent	HIF67791.1(COG0714) HIF67792.1(COG0822) HIF67793.1(COG0520) HIF67794.1(COG1975) HIF67795.1(COG2068) HIF67796.1(COG1975) HIF67797.1(COG1529)	Clade_IV	MAG	Present at a distant location
HIL17443.1	carbon-monoxide dehydrogenase large subunit	GCA_015660225.1	EYG15_15340	Bacteria	SAR324	SAR324	SAR324	NAC60-12	UBA8110	UBA8110 sp913020725	Hydrothermal Vent	HIL17437.1(COG0714) HIL17438.1(COG0822) HIL17439.1(COG0520) HIL17440.1(COG1975) HIL17441.1(COG2068) HIL17442.1(COG1975) HIL17443.1(COG1529) HIL17444.1(COG2080) HIL17445.1(COG1319)	Clade_IV	MAG	-
HIM11834.1	carbon-monoxide dehydrogenase large subunit	GCA_015659355.1	EYM26_13660	Bacteria	Poribacteria	WGA-4E	WGA-4E	UBA9662	UBA9662	UBA9662 sp012963885	Hydrothermal Vent	HIM11832.1(COG1319) HIM11833.1(COG2080) HIM11834.1(COG1529) HIM11835.1(COG3427)	Clade_IV	MAG	Present
HIM77561.1	carbon-monoxide dehydrogenase large subunit	GCA_015658515.1	EYM58_06270	Bacteria	Pseudomonadota	Alphaproteobacteria	Rhodospirillales	Casp-alpha2	Casp-alpha2	Casp-alpha2 sp002938315	Hydrothermal Vent	HIM77557.1(COG3427) HIM77558.1(COG1975) HIM77559.1(COG3552) HIM77560.1(COG0714) HIM77561.1(COG1529) HIM77562.1(COG2080) HIM77563.1(COG1319) HIM77564.1(COG0040)	Clade_I	MAG	Present
HIP64758.1	carbon-monoxide dehydrogenase large subunit	GCA_015662455.1	EYH10_05790	Bacteria	SAR324	SAR324	SAR324	NAC60-12	Arctic96AD-7	Arctic96AD-7 sp002082305	Hydrothermal Vent	HIP64756.1(COG3427) HIP64757.1(COG1975) HIP64758.1(COG1529) HIP64759.1(COG2080) HIP64760.1(COG1319)	Clade_IV	MAG	Present
KPJ83784.1	carbon monoxide dehydrogenase	GCA_001303085.1	AMS19_03135	Bacteria	Gemmatimonadota	Gemmatimonadetes	Longimicrobiales	UBA6960	UBA2589		Coastal	KPJ83764.1(COG2068) KPJ83765.1(COG0714) KPJ83766.1(COG3552) KPJ83767.1(COG1319) KPJ83768.1(COG2080) KPJ83769.1(COG1975) KPJ83770.1(COG2226) KPJ83784.1(COG1529)	Clade_IV	MAG	-
KPK15938.1	carbon monoxide dehydrogenase	GCA_001303415.1	AMJ62_08025	Bacteria	Myxococcota	Polyangia	Polyangiales	SG8-38	SG8-38	SG8-38 sp001303415	Coastal	KPK15923.1(COG0714) KPK15924.1(COG3552) KPK15925.1(COG1319) KPK15926.1(COG2080) KPK15938.1(COG1529)	Clade_IV	MAG	-
KRO56435.1	carbon monoxide dehydrogenase	GCA_001437765.1	ABR77_01040	Bacteria	Actinomycetota	Acidimicrobiia	Acidimicrobiales	Ilumatobacteraceae	UBA3006	UBA3006 sp002367695	Coastal	KRO56428.1(KRO56428.1'Failed to retrieve COG ID') KRO56429.1(KRO56429.1'Failed to retrieve COG ID') KRO56430.1(KRO56430.1'Failed to retrieve COG ID') KRO56431.1(KRO56431.1'Failed to retrieve COG ID') KRO56432.1(KRO56432.1'Failed to retrieve COG ID') KRO56433.1(COG3427) KRO56434.1(COG1975) KRO56435.1(COG1529) KRO56436.1(COG2080) KRO56437.1(COG1319) KRO56438.1(KRO56438.1'Failed to retrieve COG ID')	Clade_V	MAG	Present
MAA56662.1	carbon-monoxide dehydrogenase large subunit	GCA_002682975.1	CML52_04395	Bacteria	Pseudomonadota	Alphaproteobacteria	Rhodobacterales	Rhodobacteraceae	Salinivivens	Salinivivens sp963999845	Epi/Mesopelagic Seawater	MAA56659.1(COG3300) MAA56660.1(COG1319) MAA56661.1(COG2080) MAA56662.1(COG1529) MAA56663.1(COG0714)	Clade_I	MAG	Present at a distant location
MAA69956.1	carbon-monoxide dehydrogenase large subunit	GCA_002683655.1	CL915_14610	Bacteria	SAR324	SAR324	SAR324	NAC60-12	JCVI-SCAAA005	JCVI-SCAAA005 sp002683655	Epi/Mesopelagic Seawater	MAA69950.1(COG0683) MAA69951.1(COG0410) MAA69952.1(COG2421) MAA69953.1(COG1357) MAA69954.1(COG1319) MAA69955.1(COG2080) MAA69956.1(COG1529) MAA69957.1(COG0714) MAA69958.1(COG3552) MAA69959.1(COG3427) MAA69960.1(COG2068) MAA69961.1(COG1975) MAA69962.1(COG0520) MAA69963.1(COG0822) MAA69964.1(COG0714) MAA69965.1(COG3552) MAA69966.1(COG2080) MAA69967.1(COG1529) MAA69968.1(COG1319) MAA69969.1(COG1070)…	Clade_IV	MAG	Present
MAA90746.1	carbon-monoxide dehydrogenase large subunit	GCA_002683785.1	CL914_11250	Bacteria	SAR324	SAR324	SAR324	NAC60-12	UBA1014	UBA1014 sp002683785	Epi/Mesopelagic Seawater	MAA90726.1(COG2873) MAA90727.1(COG0596) MAA90728.1(COG0329) MAA90729.1(COG2223) MAA90730.1(COG5496) MAA90731.1(MAA90731.1'Failed to retrieve COG ID') MAA90732.1(COG0491) MAA90733.1(COG2050) MAA90734.1(COG1534) MAA90735.1(COG0143) MAA90736.1(COG0838) MAA90737.1(COG0377) MAA90738.1(COG0852) MAA90739.1(COG0649) MAA90740.1(COG1005) MAA90741.1(COG1143) MAA90742.1(COG1351) MAA90743.1(COG0035) MAA90744.…	Clade_IV	MAG	Present
MAB63984.1	carbon-monoxide dehydrogenase large subunit	GCA_002683835.1	CMG98_07945	Bacteria	Pseudomonadota	Alphaproteobacteria	Rhodobacterales	Rhodobacteraceae	LGRT01	LGRT01 sp001642945	Epi/Mesopelagic Seawater	MAB63981.1(COG3300) MAB63982.1(COG1319) MAB63983.1(COG2080) MAB63984.1(COG1529) MAB63985.1(COG0714) MAB63986.1(COG3552) MAB63987.1(COG1975) MAB63988.1(COG3427)	Clade_I	MAG	Present
MAB87030.1	carbon-monoxide dehydrogenase large subunit	GCA_002683685.1	CML51_07015	Bacteria	Pseudomonadota	Alphaproteobacteria	Rhodobacterales	Rhodobacteraceae	Planktomarina	Planktomarina sp002683685	Epi/Mesopelagic Seawater	MAB87027.1(COG3300) MAB87028.1(COG1319) MAB87029.1(COG2080) MAB87030.1(COG1529) MAB87031.1(COG0714) MAB87032.1(COG3552)	Clade_I	MAG	-
MAC01218.1	carbon-monoxide dehydrogenase large subunit	GCA_002684375.1	CMG97_06220	Bacteria	Pseudomonadota	Alphaproteobacteria	Rhodobacterales	Rhodobacteraceae	CPC320	CPC320 sp002684375	Epi/Mesopelagic Seawater	MAC01214.1(COG3427) MAC01215.1(COG1975) MAC01216.1(COG3552) MAC01217.1(COG0714) MAC01218.1(COG1529) MAC01219.1(COG2080) MAC01220.1(COG1319) MAC01221.1(COG3300) MAC01222.1(COG3917) MAC01223.1(COG4221) MAC01224.1(COG0625) MAC01225.1(COG0596) MAC01226.1(COG0625) MAC01227.1(MAC01227.1'Failed to retrieve COG ID') MAC01228.1(COG0654) MAC01229.1(COG2318) MAC01230.1(COG0491) MAC01231.1(MAC01231.1'Failed …	Clade_I	MAG	Present
MAC07972.1	carbon-monoxide dehydrogenase large subunit	GCA_002683855.1	CMN38_05535	Bacteria	Pseudomonadota	Alphaproteobacteria	Puniceispirillales	Puniceispirillaceae	UBA8309	UBA8309 sp002686685	Epi/Mesopelagic Seawater	MAC07970.1(COG3552) MAC07971.1(COG0714) MAC07972.1(COG1529) MAC07973.1(COG2080) MAC07974.1(COG1319)	Clade_I	MAG	-
MAC43964.1	carbon-monoxide dehydrogenase large subunit	GCA_002684675.1	CL913_08485	Bacteria	SAR324	SAR324	SAR324	NAC60-12	JCVI-SCAAA005	JCVI-SCAAA005 sp002684675	Epi/Mesopelagic Seawater	MAC43961.1(MAC43961.1'Failed to retrieve COG ID') MAC43962.1(COG1319) MAC43963.1(COG2080) MAC43964.1(COG1529) MAC43965.1(COG0714) MAC43966.1(COG3552) MAC43967.1(COG1975) MAC43968.1(COG0520) MAC43969.1(COG0822) MAC43970.1(COG0714) MAC43971.1(COG3552) MAC43972.1(COG2080) MAC43973.1(COG1529) MAC43974.1(COG1319) MAC43975.1(COG1070) MAC43976.1(COG1653) MAC43977.1(COG1175) MAC43978.1(COG0395) MAC43979.…	Clade_IV	MAG	Present at a distant location
MAH38784.1	carbon-monoxide dehydrogenase large subunit	GCA_002689025.1	CMG95_07320	Bacteria	Pseudomonadota	Alphaproteobacteria	Rhodobacterales	Rhodobacteraceae	Salinivivens	Salinivivens marinus	Epi/Mesopelagic Seawater	MAH38781.1(COG3300) MAH38782.1(COG1319) MAH38783.1(COG2080) MAH38784.1(COG1529) MAH38785.1(COG0714) MAH38786.1(COG3552) MAH38787.1(COG1975) MAH38788.1(COG3427)	Clade_I	MAG	Present
MAI21525.1	carbon-monoxide dehydrogenase large subunit	GCA_002689625.1	CMM65_03730	Bacteria	Pseudomonadota	Alphaproteobacteria	Puniceispirillales	Puniceispirillaceae	UBA8309	UBA8309 sp016780765	Epi/Mesopelagic Seawater	MAI21523.1(COG1319) MAI21524.1(COG2080) MAI21525.1(COG1529) MAI21526.1(COG0714) MAI21527.1(COG3552) MAI21528.1(COG1975) MAI21529.1(COG2068) MAI21530.1(MAI21530.1'Failed to retrieve COG ID')	Clade_I	MAG	-
MAJ04682.1	carbon-monoxide dehydrogenase large subunit	GCA_002689705.1	CMH03_08260	Bacteria	Pseudomonadota	Alphaproteobacteria	Rhodobacterales	Rhodobacteraceae	CPC320	CPC320 sp002684375	Epi/Mesopelagic Seawater	MAJ04667.1(COG3508) MAJ04668.1(COG0179) MAJ04669.1(MAJ04669.1'Failed to retrieve COG ID') MAJ04670.1(COG0491) MAJ04671.1(COG2318) MAJ04672.1(COG0654) MAJ04673.1(MAJ04673.1'Failed to retrieve COG ID') MAJ04674.1(COG0625) MAJ04675.1(COG0596) MAJ04676.1(COG0625) MAJ04677.1(COG4221) MAJ04678.1(COG3917) MAJ04679.1(COG3300) MAJ04680.1(COG1319) MAJ04681.1(COG2080) MAJ04682.1(COG1529)	Clade_I	MAG	Present at a distant location
MAJ20492.1	carbon-monoxide dehydrogenase large subunit	GCA_002691545.1	CMH02_02220	Bacteria	Pseudomonadota	Alphaproteobacteria	Rhodobacterales	Rhodobacteraceae	Salinivivens	Salinivivens marinus	Epi/Mesopelagic Seawater	MAJ20490.1(COG1319) MAJ20491.1(COG2080) MAJ20492.1(COG1529) MAJ20493.1(COG0714) MAJ20494.1(COG3552) MAJ20495.1(COG1975) MAJ20496.1(COG3427) MAJ20497.1(COG0697) MAJ20498.1(COG0697)	Clade_I	MAG	Present
MAJ48819.1	carbon-monoxide dehydrogenase large subunit	GCA_002689755.1	CL937_03805	Bacteria	SAR324	SAR324	SAR324	NAC60-12	UBA1014	UBA1014 sp001469005	Epi/Mesopelagic Seawater	MAJ48810.1(COG0377) MAJ48811.1(COG0852) MAJ48812.1(COG0649) MAJ48813.1(COG1005) MAJ48814.1(COG1143) MAJ48815.1(COG1351) MAJ48816.1(COG0035) MAJ48817.1(COG1319) MAJ48818.1(COG2080) MAJ48819.1(COG1529) MAJ48820.1(COG1975)	Clade_IV	MAG	-
MAJ94012.1	carbon-monoxide dehydrogenase large subunit	GCA_002692025.1	CMH01_00520	Bacteria	Pseudomonadota	Alphaproteobacteria	Rhodobacterales	Rhodobacteraceae	Salinivivens	Salinivivens sp002711145	Epi/Mesopelagic Seawater	MAJ94005.1(COG1519) MAJ94006.1(COG0376) MAJ94007.1(COG0697) MAJ94008.1(COG3427) MAJ94009.1(COG1975) MAJ94010.1(COG3552) MAJ94011.1(COG0714) MAJ94012.1(COG1529) MAJ94013.1(COG2080) MAJ94014.1(COG1319) MAJ94015.1(COG3300)	Clade_I	MAG	Present
MAK39182.1	carbon-monoxide dehydrogenase large subunit	GCA_002694095.1	CMH40_04940	Bacteria	Actinomycetota	Actinomycetes	S36-B12	S36-B12	S36-B12	S36-B12 sp002694095	Epi/Mesopelagic Seawater	MAK39176.1(MAK39176.1'Failed to retrieve COG ID') MAK39177.1(COG0519) MAK39178.1(COG1975) MAK39179.1(MAK39179.1'Failed to retrieve COG ID') MAK39180.1(COG1319) MAK39181.1(COG2080) MAK39182.1(COG1529) MAK39183.1(COG1975) MAK39184.1(COG3427) MAK39185.1(MAK39185.1'Failed to retrieve COG ID') MAK39186.1(MAK39186.1'Failed to retrieve COG ID') MAK39187.1(MAK39187.1'Failed to retrieve COG ID') MAK39188.…	Clade_V	MAG	Present
MAK70359.1	carbon-monoxide dehydrogenase large subunit	GCA_002693815.1	CME50_10520	Bacteria	Pseudomonadota	Gammaproteobacteria	Pseudomonadales	Halieaceae	Luminiphilus	Luminiphilus sp913045375	Epi/Mesopelagic Seawater	MAK70356.1(COG0010) MAK70357.1(COG1319) MAK70358.1(COG2080) MAK70359.1(COG1529)	Clade_I	MAG	-
MAN00663.1	carbon-monoxide dehydrogenase large subunit	GCA_002693045.1	CML54_01725	Bacteria	Pseudomonadota	Alphaproteobacteria	Rhodobacterales	Rhodobacteraceae	Salinivivens	Salinivivens sp902602765	Epi/Mesopelagic Seawater	MAN00657.1(COG0580) MAN00658.1(COG0697) MAN00659.1(COG3427) MAN00660.1(COG1975) MAN00661.1(COG3552) MAN00662.1(COG0714) MAN00663.1(COG1529) MAN00664.1(COG2080) MAN00665.1(COG1319)	Clade_I	MAG	Present
MAN99938.1	carbon-monoxide dehydrogenase large subunit	GCA_002695985.1	CMN16_12805	Bacteria	Pseudomonadota	Alphaproteobacteria	Rhodobacterales	Rhodobacteraceae	Roseovarius	Roseovarius mucosus	Epi/Mesopelagic Seawater	MAN99937.1(COG2080) MAN99938.1(COG1529) MAN99939.1(COG0714) MAN99940.1(COG3552) MAN99941.1(COG1975) MAN99942.1(COG3427)	Clade_I	MAG	Present
MAP82927.1	carbon-monoxide dehydrogenase large subunit	GCA_002703345.1	CMG99_05110	Bacteria	Pseudomonadota	Alphaproteobacteria	Rhodobacterales	Rhodobacteraceae	Salinivivens	Salinivivens marinus	Epi/Mesopelagic Seawater	MAP82924.1(COG3300) MAP82925.1(COG1319) MAP82926.1(COG2080) MAP82927.1(COG1529) MAP82928.1(COG0714) MAP82929.1(COG3552) MAP82930.1(COG1975)	Clade_I	MAG	Present at a distant location
MAQ88198.1	carbon-monoxide dehydrogenase large subunit	GCA_002698235.1	CMG23_08610	Bacteria	Marinisomatota	Marinisomatia	Marinisomatales	UBA1611	NZWG01	NZWG01 sp002698235	Epi/Mesopelagic Seawater	MAQ88190.1(COG0315) MAQ88191.1(COG2896) MAQ88192.1(COG1104) MAQ88193.1(COG1975) MAQ88194.1(COG3552) MAQ88195.1(COG0714) MAQ88196.1(COG1975) MAQ88197.1(COG3427) MAQ88198.1(COG1529) MAQ88199.1(COG2080) MAQ88200.1(COG1319) MAQ88201.1(COG0243)	Clade_IV	MAG	Present
MAS04103.1	carbon-monoxide dehydrogenase large subunit	GCA_002698425.1	CL534_05345	Bacteria	Pseudomonadota	Alphaproteobacteria	Rhizobiales	Rhizobiaceae	Oricola		Epi/Mesopelagic Seawater	MAS04098.1(COG0494) MAS04099.1(COG0384) MAS04100.1(COG3300) MAS04101.1(COG1319) MAS04102.1(COG2080) MAS04103.1(COG1529) MAS04104.1(COG0714) MAS04105.1(COG3552) MAS04106.1(COG1975) MAS04107.1(COG3427)	Clade_I	MAG	Present
MAS14367.1	carbon-monoxide dehydrogenase large subunit	GCA_002697745.1	CMH69_13785	Bacteria	Pseudomonadota	Alphaproteobacteria	Rhizobiales	Rhizobiaceae	Nitratireductor	Nitratireductor sp002697745	Epi/Mesopelagic Seawater	MAS14363.1(COG0546) MAS14364.1(COG3300) MAS14365.1(COG1319) MAS14366.1(COG2080) MAS14367.1(COG1529) MAS14368.1(COG0714) MAS14369.1(COG3552) MAS14370.1(COG1975) MAS14371.1(COG3427) MAS14372.1(COG1975)	Clade_I	MAG	Present
MAT05640.1	carbon-monoxide dehydrogenase large subunit	GCA_002698945.1	CL424_11425	Bacteria	Actinomycetota	Acidimicrobiia	Acidimicrobiales	Ilumatobacteraceae	Ilumatobacter	Ilumatobacter sp002698945	Epi/Mesopelagic Seawater	MAT05638.1(COG1319) MAT05639.1(COG2080) MAT05640.1(COG1529) MAT05641.1(COG1975) MAT05642.1(COG2068) MAT05643.1(COG0714) MAT05644.1(COG3427) MAT05645.1(COG3552) MAT05646.1(COG4976)	Clade_V	MAG	Present
MAT99640.1	carbon-monoxide dehydrogenase large subunit	GCA_002699125.1	CL608_21065	Bacteria	Chloroflexota	Anaerolineae	Promineifilales	Promineifilaceae	Leptofilum	Leptofilum sp002699125	Epi/Mesopelagic Seawater	MAT99634.1(COG1249) MAT99635.1(COG0714) MAT99636.1(COG3552) MAT99637.1(COG3427) MAT99638.1(COG1319) MAT99639.1(COG2080) MAT99640.1(COG1529) MAT99641.1(COG1975)	Clade_IV	MAG	Present
MAU07074.1	carbon-monoxide dehydrogenase large subunit	GCA_002699765.1	CL919_04260	Bacteria	SAR324	SAR324	SAR324	NAC60-12	UBA8110	UBA8110 sp913020725	Epi/Mesopelagic Seawater	MAU07068.1(COG0714) MAU07069.1(COG0822) MAU07070.1(COG0520) MAU07071.1(COG1975) MAU07072.1(COG2068) MAU07073.1(COG1975) MAU07074.1(COG1529) MAU07075.1(COG2080) MAU07076.1(COG1319)	Clade_IV	MAG	Present at a distant location
MAU95691.1	carbon-monoxide dehydrogenase large subunit	GCA_002700095.1	CMP81_07365	Bacteria	Pseudomonadota	Alphaproteobacteria	Rhizobiales	Rhizobiaceae	Jiella	Jiella sp002700095	Epi/Mesopelagic Seawater	MAU95688.1(COG3300) MAU95689.1(COG1319) MAU95690.1(COG2080) MAU95691.1(COG1529) MAU95692.1(COG0714) MAU95693.1(COG3552) MAU95694.1(COG1975) MAU95695.1(COG4974)	Clade_I	MAG	Present at a distant location
MAV69924.1	carbon-monoxide dehydrogenase large subunit	GCA_002705365.1	CMG04_03900	Bacteria	Marinisomatota	Marinisomatia	Marinisomatales	UBA1611			Epi/Mesopelagic Seawater	MAV69913.1(COG2849) MAV69914.1(MAV69914.1'Failed to retrieve COG ID') MAV69915.1(MAV69915.1'Failed to retrieve COG ID') MAV69916.1(COG2896) MAV69917.1(COG0315) MAV69918.1(COG0303) MAV69919.1(COG0476) MAV69920.1(COG1977) MAV69921.1(COG0314) MAV69922.1(COG1319) MAV69923.1(COG2080) MAV69924.1(COG1529) MAV69925.1(COG3427) MAV69926.1(COG1975) MAV69927.1(COG0714) MAV69928.1(COG3552) MAV69929.1(COG2068)…	Clade_IV	MAG	Present
MAV72438.1	carbon-monoxide dehydrogenase large subunit	GCA_002711145.1	CMH06_06045	Bacteria	Pseudomonadota	Alphaproteobacteria	Rhodobacterales	Rhodobacteraceae	Salinivivens	Salinivivens sp002711145	Epi/Mesopelagic Seawater	MAV72435.1(COG3300) MAV72436.1(COG1319) MAV72437.1(COG2080) MAV72438.1(COG1529) MAV72439.1(COG0714) MAV72440.1(COG3552) MAV72441.1(COG1975) MAV72442.1(COG3427) MAV72443.1(COG0697) MAV72444.1(COG0376)	Clade_I	MAG	Present
MAW25127.1	carbon-monoxide dehydrogenase large subunit	GCA_002705325.1	CMQ84_03945	Bacteria	Pseudomonadota	Gammaproteobacteria	Pseudomonadales	Litorivicinaceae	HIMB30	HIMB30 sp913031455	Epi/Mesopelagic Seawater	MAW25121.1(MAW25121.1'Failed to retrieve COG ID') MAW25122.1(COG2068) MAW25123.1(COG1975) MAW25124.1(COG3552) MAW25125.1(COG0714) MAW25126.1(COG3427) MAW25127.1(COG1529) MAW25128.1(COG2080) MAW25129.1(COG1319)	Clade_I	MAG	Present
MAW45244.1	carbon-monoxide dehydrogenase large subunit	GCA_002704225.1	CMP97_13940	Bacteria	Pseudomonadota	Gammaproteobacteria	Pseudomonadales	Azotimanducaceae	UBA4421	UBA4421 sp002704225	Epi/Mesopelagic Seawater	MAW45241.1(MAW45241.1'Failed to retrieve COG ID') MAW45242.1(COG1319) MAW45243.1(COG2080) MAW45244.1(COG1529) MAW45245.1(COG0714) MAW45246.1(COG3552) MAW45247.1(COG1975) MAW45248.1(COG2068) MAW45249.1(COG3427) MAW45250.1(COG2203) MAW45251.1(MAW45251.1'Failed to retrieve COG ID')	Clade_I	MAG	Present
MAW85003.1	carbon-monoxide dehydrogenase large subunit	GCA_002710865.1	CMJ42_00595	Bacteria	Pseudomonadota	Alphaproteobacteria	Rhizobiales	Rhizobiaceae	Zhengella	Zhengella sp002708825	Epi/Mesopelagic Seawater	MAW85000.1(COG3300) MAW85001.1(COG1319) MAW85002.1(COG2080) MAW85003.1(COG1529) MAW85004.1(COG0714) MAW85005.1(COG3552) MAW85006.1(COG1975) MAW85007.1(COG3427)	Clade_I	MAG	Present
MAZ74487.1	carbon-monoxide dehydrogenase large subunit	GCA_002707655.1	CL929_02485	Bacteria	SAR324	SAR324	SAR324	NAC60-12	UBA8110	UBA8110 sp913020725	Epi/Mesopelagic Seawater	MAZ74481.1(COG0714) MAZ74482.1(COG0822) MAZ74483.1(COG0520) MAZ74484.1(COG1975) MAZ74485.1(COG2068) MAZ74486.1(COG1975) MAZ74487.1(COG1529) MAZ74488.1(COG2080) MAZ74489.1(COG1319)	Clade_IV	MAG	-
MBA65723.1	carbon-monoxide dehydrogenase large subunit	GCA_002708715.1	CMG55_07985	Bacteria	Marinisomatota	Marinisomatia	Marinisomatales	UBA1611	GCA-002708715	GCA-002708715 sp002708715	Epi/Mesopelagic Seawater	MBA65713.1(MBA65713.1'Failed to retrieve COG ID') MBA65714.1(COG1333) MBA65715.1(COG0755) MBA65716.1(MBA65716.1'Failed to retrieve COG ID') MBA65717.1(COG3427) MBA65718.1(COG2080) MBA65719.1(COG1529) MBA65720.1(COG1319) MBA65721.1(COG1319) MBA65722.1(COG2080) MBA65723.1(COG1529) MBA65724.1(COG3427) MBA65725.1(MBA65725.1'Failed to retrieve COG ID')	Clade_IV	MAG	Present
MBC6406102.1	carbon-monoxide dehydrogenase large subunit	GCA_014324045.1	GDA41_10360	Bacteria	Pseudomonadota	Alphaproteobacteria	Kiloniellales	JACOMY01	JACOMY01	JACOMY01 sp014324045	Host Associated	MBC6406098.1(COG0747) MBC6406099.1(COG3300) MBC6406100.1(COG1319) MBC6406101.1(COG2080) MBC6406102.1(COG1529) MBC6406103.1(COG0714) MBC6406104.1(COG3552) MBC6406105.1(COG1975)	Clade_I	MAG	Present at a distant location
MBC7149590.1	carbon-monoxide dehydrogenase large subunit	GCA_014359665.1	H5U22_09425	Bacteria	Pseudomonadota	Alphaproteobacteria	Rhizobiales	Rhizobiaceae	Allorhizobium	Allorhizobium sp002796995	OilField	MBC7149582.1(COG1595) MBC7149583.1(COG3806) MBC7149584.1(COG4852) MBC7149585.1(COG1236) MBC7149586.1(COG1793) MBC7149587.1(COG3300) MBC7149588.1(COG1319) MBC7149589.1(COG2080) MBC7149590.1(COG1529) MBC7149591.1(COG0714) MBC7149592.1(COG3552) MBC7149593.1(COG1975) MBC7149594.1(COG3427)	Clade_I	MAG	Present
MBC7311024.1	carbon-monoxide dehydrogenase large subunit	GCA_014359895.1	H5U11_00900	Bacteria	Pseudomonadota	Alphaproteobacteria	Rhizobiales	Rhizobiaceae	Allorhizobium	Allorhizobium naphthalenivorans_A	OilField	MBC7311016.1(COG1595) MBC7311017.1(COG3806) MBC7311018.1(COG4852) MBC7311019.1(COG1236) MBC7311020.1(COG1793) MBC7311021.1(COG3300) MBC7311022.1(COG1319) MBC7311023.1(COG2080) MBC7311024.1(COG1529) MBC7311025.1(COG0714) MBC7311026.1(COG3552)	Clade_I	MAG	Present at a distant location
MBC8194185.1	carbon-monoxide dehydrogenase large subunit	GCA_014381745.1	H8E69_00285	Bacteria	Actinomycetota	Acidimicrobiia	Acidimicrobiales	MedAcidi-G1	UBA3125	UBA3125 sp014381745	Bathypelagic Seawater	MBC8194174.1(MBC8194174.1'Failed to retrieve COG ID') MBC8194175.1(COG3552) MBC8194176.1(COG0714) MBC8194177.1(MBC8194177.1'Failed to retrieve COG ID') MBC8194178.1(MBC8194178.1'Failed to retrieve COG ID') MBC8194179.1(MBC8194179.1'Failed to retrieve COG ID') MBC8194180.1(MBC8194180.1'Failed to retrieve COG ID') MBC8194181.1(MBC8194181.1'Failed to retrieve COG ID') MBC8194182.1(MBC8194182.1'Faile…	Clade_V	MAG	Present
MBC8411091.1	carbon-monoxide dehydrogenase large subunit	GCA_014382875.1	H8E12_20600	Bacteria	Pseudomonadota	Alphaproteobacteria	Rhodobacterales	Rhodobacteraceae	GCA-2697345	GCA-2697345 sp002697345	Epi/Meso/Bathypelagic Seawater	MBC8411090.1(COG2080) MBC8411091.1(COG1529) MBC8411092.1(COG3427) MBC8411093.1(COG0714)	Clade_IV	MAG	Present
MBD3610432.1	carbon-monoxide dehydrogenase large subunit	GCA_014762485.1	HUJ30_07765	Bacteria	Pseudomonadota	Gammaproteobacteria	JABURT01	JABURT01	JABURT01	JABURT01 sp014762485	Deep Sea Sediment	MBD3610431.1(COG2080) MBD3610432.1(COG1529) MBD3610433.1(COG3427) MBD3610434.1(COG0714) MBD3610435.1(COG3552)	Clade_I	MAG	Present
MBD3679625.1	carbon-monoxide dehydrogenase large subunit	GCA_014762635.1	HUJ27_14660	Bacteria	Pseudomonadota	Alphaproteobacteria	Rhodobacterales	Rhodobacteraceae	JABURR01	JABURR01 sp014762635	Deep Sea Sediment	MBD3679622.1(COG3300) MBD3679623.1(COG1319) MBD3679624.1(COG2080) MBD3679625.1(COG1529) MBD3679626.1(COG0714) MBD3679627.1(COG3552) MBD3679628.1(COG1975) MBD3679629.1(COG3427)	Clade_I	MAG	Present
MBE0546116.1	carbon-monoxide dehydrogenase large subunit	GCA_014859905.1	IH627_00325	Bacteria	Pseudomonadota	Gammaproteobacteria	Burkholderiales	Burkholderiaceae	Rubrivivax	Rubrivivax sp014859905	Coastal	MBE0546114.1(COG0714) MBE0546115.1(COG3427) MBE0546116.1(COG1529) MBE0546117.1(COG2080) MBE0546118.1(COG1319) MBE0546119.1(COG3279)	Clade_I	MAG	Present
MBE1284072.1	carbon-monoxide dehydrogenase large subunit	GCA_014872875.1	GJ676_12250	Bacteria	Pseudomonadota	Alphaproteobacteria	Rhodobacterales	Rhodobacteraceae	WKFI01	WKFI01 sp014872875	Host Associated	MBE1284068.1(COG3427) MBE1284069.1(COG1975) MBE1284070.1(COG3552) MBE1284071.1(COG0714) MBE1284072.1(COG1529) MBE1284073.1(COG2080) MBE1284074.1(COG1319) MBE1284075.1(COG0028) MBE1284076.1(COG0168)	Clade_I	MAG	Present
MBE1292863.1	carbon-monoxide dehydrogenase large subunit	GCA_014872815.1	GJ677_10275	Bacteria	Pseudomonadota	Alphaproteobacteria	Rhodobacterales	Rhodobacteraceae	Shimia	Shimia sp014872815	Host Associated	MBE1292858.1(COG3310) MBE1292859.1(COG3427) MBE1292860.1(COG1975) MBE1292861.1(COG3552) MBE1292862.1(COG0714) MBE1292863.1(COG1529) MBE1292864.1(COG2080) MBE1292865.1(COG1319) MBE1292866.1(COG3300)	Clade_I	MAG	Present
MBE2998611.1	carbon-monoxide dehydrogenase large subunit	GCA_014892575.1	IDM40_07830	Bacteria	Actinomycetota	Actinomycetes	Streptosporangiales	Streptosporangiaceae	Nocardiopsis	Nocardiopsis coralli	Host Associated	MBE2998608.1(COG3552) MBE2998609.1(COG0714) MBE2998610.1(COG1975) MBE2998611.1(COG1529) MBE2998611.1(COG1529) MBE2998612.1(COG2080) MBE2998613.1(COG1319)	Clade_V	-	-
MBE58670.1	carbon-monoxide dehydrogenase large subunit	GCA_002714245.1	CMD66_04590	Bacteria	Pseudomonadota	Gammaproteobacteria	Pseudomonadales	Litorivicinaceae	HIMB30	HIMB30 sp002714245	Epi/Mesopelagic Seawater	MBE58662.1(COG0303) MBE58663.1(COG1975) MBE58664.1(MBE58664.1'Failed to retrieve COG ID') MBE58665.1(COG2068) MBE58666.1(COG1975) MBE58667.1(COG3552) MBE58668.1(COG0714) MBE58669.1(COG3427) MBE58670.1(COG1529) MBE58671.1(COG2080) MBE58672.1(COG1319) MBE58673.1(COG4102)	Clade_I	MAG	Present
MBF12123.1	carbon-monoxide dehydrogenase large subunit	GCA_002714815.1	CMC63_08025	Bacteria	Bacteroidota	Bacteroidia	Flavobacteriales	Flavobacteriaceae	MS024-2A	MS024-2A sp002714815	Epi/Mesopelagic Seawater	MBF12118.1(COG2068) MBF12119.1(COG1975) MBF12120.1(COG3552) MBF12121.1(COG0714) MBF12122.1(COG3427) MBF12123.1(COG1529) MBF12123.1(COG1529) MBF12124.1(COG2080) MBF12125.1(COG1319)	Clade_IV	MAG	Present
MBF20971.1	carbon-monoxide dehydrogenase large subunit	GCA_002714965.1	CMH10_03300	Bacteria	Pseudomonadota	Alphaproteobacteria	Rhodobacterales	Rhodobacteraceae	LGRT01		Epi/Mesopelagic Seawater	MBF20967.1(COG3427) MBF20968.1(COG1975) MBF20969.1(COG3552) MBF20970.1(COG0714) MBF20971.1(COG1529) MBF20972.1(COG2080) MBF20973.1(COG1319) MBF20974.1(COG3300)	Clade_I	MAG	Present
MBF9021239.1	carbon-monoxide dehydrogenase large subunit	GCA_015689545.1	HKCCA1058_11090	Bacteria	Pseudomonadota	Alphaproteobacteria	Rhodobacterales	Rhodobacteraceae	M30B80	M30B80 sp015693905	Surface Seawater	MBF9021220.1(COG1961) MBF9021221.1(MBF9021221.1'Failed to retrieve COG ID') MBF9021222.1(MBF9021222.1'Failed to retrieve COG ID') MBF9021223.1(COG4118) MBF9021224.1(MBF9021224.1'Failed to retrieve COG ID') MBF9021225.1(MBF9021225.1'Failed to retrieve COG ID') MBF9021226.1(MBF9021226.1'Failed to retrieve COG ID') MBF9021227.1(COG4643) MBF9021228.1(MBF9021228.1'Failed to retrieve COG ID') MBF902122…	Clade_I	-	Present
MBF9037021.1	carbon-monoxide dehydrogenase large subunit	GCA_015689785.1	LSUCC0246_00640	Bacteria	Pseudomonadota	Alphaproteobacteria	Rhodobacterales	Rhodobacteraceae	M30B80	M30B80 sp015689775	Surface Seawater	MBF9037016.1(COG3427) MBF9037017.1(COG2068) MBF9037018.1(COG1975) MBF9037019.1(COG3552) MBF9037020.1(COG0714) MBF9037021.1(COG1529) MBF9037022.1(COG2080) MBF9037023.1(COG1319) MBF9037024.1(COG3300) MBF9037025.1(COG0105)	Clade_I	-	Present
MBF9041592.1	carbon-monoxide dehydrogenase large subunit	GCA_015689775.1	LSUCC0387_11965	Bacteria	Pseudomonadota	Alphaproteobacteria	Rhodobacterales	Rhodobacteraceae	M30B80	M30B80 sp015689775	Surface Seawater	MBF9041587.1(COG3427) MBF9041588.1(COG2068) MBF9041589.1(COG1975) MBF9041590.1(COG3552) MBF9041591.1(COG0714) MBF9041592.1(COG1529) MBF9041593.1(COG2080) MBF9041594.1(COG1319) MBF9041595.1(COG3300) MBF9041596.1(COG0105)	Clade_I	-	Present
MBF9061198.1	carbon-monoxide dehydrogenase large subunit	GCA_015689745.1	HKCCSP123_18615	Bacteria	Pseudomonadota	Alphaproteobacteria	Rhodobacterales	Rhodobacteraceae	Roseicyclus	Roseicyclus sp015689745	Coastal	MBF9061196.1(COG3552) MBF9061197.1(COG0714) MBF9061198.1(COG1529) MBF9061199.1(COG2080) MBF9061200.1(COG1319) MBF9061201.1(COG3300)	Clade_I	-	Present at a distant location
MBH82325.1	carbon-monoxide dehydrogenase large subunit	GCA_002717915.1	CMG68_02130	Bacteria	Marinisomatota	Marinisomatia	Marinisomatales	UBA1611	GCA-002717915	GCA-002717915 sp002717915	Epi/Mesopelagic Seawater	MBH82324.1(COG1975) MBH82325.1(COG1529) MBH82326.1(COG2080) MBH82327.1(COG1319)	Clade_IV	MAG	-
MBI88724.1	carbon-monoxide dehydrogenase large subunit	GCA_002718655.1	CMG60_01445	Bacteria	Marinisomatota	Marinisomatia	Marinisomatales	UBA1611	GCA-002718655	GCA-002718655 sp002718655	Epi/Mesopelagic Seawater	MBI88715.1(COG0437) MBI88716.1(COG0243) MBI88717.1(MBI88717.1'Failed to retrieve COG ID') MBI88718.1(COG1333) MBI88719.1(COG0755) MBI88720.1(MBI88720.1'Failed to retrieve COG ID') MBI88721.1(COG0560) MBI88722.1(COG1319) MBI88723.1(COG2080) MBI88724.1(COG1529) MBI88725.1(COG3427) MBI88726.1(COG1975) MBI88727.1(COG0714) MBI88728.1(COG3552) MBI88729.1(COG2068) MBI88730.1(COG1975) MBI88731.1(COG1104)…	Clade_IV	MAG	Present
MBL1421896.1	carbon-monoxide dehydrogenase large subunit	GCA_002400495.2	COC24_015400	Bacteria	Pseudomonadota	Alphaproteobacteria	Rhizobiales	OSC116	OCS116	OCS116 sp002400495	Deep Sea Sediment	MBL1421893.1(COG3300) MBL1421894.1(COG1319) MBL1421895.1(COG2080) MBL1421896.1(COG1529) MBL1421897.1(COG0714) MBL1421898.1(COG3552) MBL1421899.1(COG1975) MBL1421900.1(COG2068) MBL1421901.1(COG3427) MBL1421902.1(COG1975) MBL1421903.1(COG3607) MBL1421904.1(COG0637) MBL1421905.1(COG2222) MBL1421906.1(COG4573) MBL1421907.1(COG1349)	Clade_I	MAG	Present
MBL3702185.1	carbon-monoxide dehydrogenase large subunit	GCA_016758075.1	GI582_05695	Bacteria	Pseudomonadota	Alphaproteobacteria	Rhodobacterales	Rhodobacteraceae	Heliomarina	Heliomarina sp018223035	Coastal	MBL3702181.1(COG1802) MBL3702182.1(COG1975) MBL3702183.1(COG3552) MBL3702184.1(COG0714) MBL3702185.1(COG1529) MBL3702186.1(COG2080) MBL3702187.1(COG1319) MBL3702188.1(COG3300) MBL3702189.1(COG1167)	Clade_I	-	Present at a distant location
MBL4579457.1	carbon-monoxide dehydrogenase large subunit	GCA_016763035.1	JKY05_03300	Bacteria	SAR324	SAR324	SAR324	NAC60-12	Arctic96AD-7	Arctic96AD-7 sp002082305	Deep-Sea Sediment	MBL4579457.1(COG1529) MBL4579458.1(COG2080) MBL4579459.1(COG1319)	Clade_IV	MAG	Present at a distant location
MBL4600130.1	carbon-monoxide dehydrogenase large subunit	GCA_016763155.1	JKX93_14275	Bacteria	Pseudomonadota	Alphaproteobacteria	Rhizobiales	Rhizobiaceae	GCA-2401155	GCA-2401155 sp016763155	Deep-Sea Sediment	MBL4600126.1(COG3427) MBL4600127.1(COG1975) MBL4600128.1(COG3552) MBL4600129.1(COG0714) MBL4600130.1(COG1529) MBL4600131.1(COG2080) MBL4600132.1(COG1319)	Clade_I	MAG	Present
MBL4696127.1	carbon-monoxide dehydrogenase large subunit	GCA_016764085.1	JKY77_05165	Bacteria	Pseudomonadota	Alphaproteobacteria	Rhizobiales	Rhizobiaceae	GCA-2401155	GCA-2401155 sp016763155	Deep-Sea Sediment	MBL4696124.1(COG3427) MBL4696125.1(COG1975) MBL4696126.1(COG3552) MBL4696127.1(COG1529) MBL4696128.1(COG2080) MBL4696129.1(COG1319) MBL4696130.1(COG3300) MBL4696131.1(COG0753)	Clade_I	MAG	Present
MBL4725103.1	carbon-monoxide dehydrogenase large subunit	GCA_016764155.1	JKY83_00220	Bacteria	Pseudomonadota	Alphaproteobacteria	Rhizobiales	Rhizobiaceae	GCA-2401155	GCA-2401155 sp016764155	Deep-Sea Sediment	MBL4725101.1(COG1319) MBL4725102.1(COG2080) MBL4725103.1(COG1529) MBL4725104.1(COG0714) MBL4725105.1(COG3552) MBL4725106.1(COG1975) MBL4725107.1(COG3427)	Clade_I	MAG	Present
MBL4733453.1	carbon-monoxide dehydrogenase large subunit	GCA_016764255.1	JKY82_12830	Bacteria	Pseudomonadota	Alphaproteobacteria	Rhizobiales	Rhizobiaceae	GCA-2401155	GCA-2401155 sp016763155	Deep-Sea Sediment	MBL4733450.1(COG3427) MBL4733451.1(COG1975) MBL4733452.1(COG3552) MBL4733453.1(COG1529) MBL4733454.1(COG2080) MBL4733455.1(COG1319) MBL4733456.1(COG3300) MBL4733457.1(COG0753)	Clade_I	MAG	Present
MBL4737655.1	carbon-monoxide dehydrogenase large subunit	GCA_016764275.1	JKZ01_06470	Bacteria	SAR324	SAR324	SAR324	NAC60-12	Arctic96AD-7	Arctic96AD-7 sp002082305	Deep-Sea Sediment	MBL4737653.1(COG1319) MBL4737654.1(COG2080) MBL4737655.1(COG1529) MBL4737656.1(COG1975) MBL4737657.1(COG3427)	Clade_IV	MAG	Present
MBL4785012.1	carbon-monoxide dehydrogenase large subunit	GCA_016764535.1	JKY49_06250	Bacteria	Pseudomonadota	Alphaproteobacteria	Rhizobiales	Cohaesibacteraceae	JAESRR01	JAESRR01 sp016764535	Deep-Sea Sediment	MBL4785010.1(COG1319) MBL4785011.1(COG2080) MBL4785012.1(COG1529) MBL4785013.1(COG0714) MBL4785014.1(COG3552) MBL4785015.1(COG1975) MBL4785016.1(COG2068) MBL4785017.1(COG3427)	Clade_I	MAG	Present
MBL4892905.1	carbon-monoxide dehydrogenase large subunit	GCA_016765395.1	JKX91_13990	Bacteria	Pseudomonadota	Alphaproteobacteria	Rhizobiales	Rhizobiaceae	GCA-2401155		Deep-Sea Sediment	MBL4892902.1(COG1975) MBL4892903.1(COG3552) MBL4892904.1(COG0714) MBL4892905.1(COG1529) MBL4892906.1(COG2080) MBL4892907.1(COG1319) MBL4892908.1(COG3300) MBL4892909.1(MBL4892909.1'Failed to retrieve COG ID')	Clade_I	MAG	-
MBL4907699.1	carbon-monoxide dehydrogenase large subunit	GCA_016765515.1	JKX94_09640	Bacteria	Pseudomonadota	Alphaproteobacteria	Sneathiellales	Sneathiellaceae	Sneathiella	Sneathiella sp016765515	Deep-Sea Sediment	MBL4907695.1(COG0625) MBL4907696.1(COG3300) MBL4907697.1(COG1319) MBL4907698.1(COG2080) MBL4907699.1(COG1529) MBL4907700.1(COG0714)	Clade_I	MAG	-
MBL6609081.1	carbon-monoxide dehydrogenase large subunit	GCA_016780545.1	ISP47_06010	Bacteria	Pseudomonadota	Alphaproteobacteria	Rhodobacterales	Rhodobacteraceae	LGRT01	LGRT01 sp016778765	Coastal	MBL6609077.1(COG3427) MBL6609078.1(COG1975) MBL6609079.1(COG3552) MBL6609080.1(COG0714) MBL6609081.1(COG1529) MBL6609082.1(COG2080) MBL6609083.1(COG1319) MBL6609084.1(COG3300)	Clade_I	MAG	Present
MBL6625898.1	carbon-monoxide dehydrogenase large subunit	GCA_016780765.1	ISP39_08135	Bacteria	Pseudomonadota	Alphaproteobacteria	Puniceispirillales	Puniceispirillaceae	UBA8309	UBA8309 sp016780765	Coastal	MBL6625896.1(COG1319) MBL6625897.1(COG2080) MBL6625898.1(COG1529) MBL6625899.1(COG0714) MBL6625900.1(COG3552) MBL6625901.1(COG1975) MBL6625902.1(COG2068) MBL6625903.1(MBL6625903.1'Failed to retrieve COG ID')	Clade_I	MAG	Present at a distant location
MBL6631427.1	carbon-monoxide dehydrogenase large subunit	GCA_016780965.1	ISP31_02860	Bacteria	Actinomycetota	Actinomycetes	S36-B12	S36-B12	S36-B12	S36-B12 sp002729215	Coastal	MBL6631420.1(MBL6631420.1'Failed to retrieve COG ID') MBL6631421.1(MBL6631421.1'Failed to retrieve COG ID') MBL6631422.1(MBL6631422.1'Failed to retrieve COG ID') MBL6631423.1(MBL6631423.1'Failed to retrieve COG ID') MBL6631424.1(MBL6631424.1'Failed to retrieve COG ID') MBL6631425.1(COG3427) MBL6631426.1(COG1975) MBL6631427.1(COG1529) MBL6631428.1(COG2080) MBL6631429.1(COG1319) MBL6631430.1(MBL663…	Clade_V	MAG	Present
MBL6810009.1	carbon-monoxide dehydrogenase large subunit	GCA_016778285.1	ISQ57_05585	Bacteria	Pseudomonadota	Gammaproteobacteria	Pseudomonadales	Litorivicinaceae	HIMB30	HIMB30 sp002691485	Coastal	MBL6810001.1(MBL6810001.1'Failed to retrieve COG ID') MBL6810002.1(COG1975) MBL6810003.1(MBL6810003.1'Failed to retrieve COG ID') MBL6810004.1(COG2068) MBL6810005.1(COG1975) MBL6810006.1(COG3552) MBL6810007.1(COG0714) MBL6810008.1(COG3427) MBL6810009.1(COG1529) MBL6810010.1(COG2080) MBL6810011.1(COG1319)	Clade_I	MAG	Present
MBL6839221.1	carbon-monoxide dehydrogenase large subunit	GCA_016777765.1	ISQ82_00480	Bacteria	Pseudomonadota	Alphaproteobacteria	Rhodobacterales	Rhodobacteraceae	Salinivivens	Salinivivens sp963999845	Coastal	MBL6839214.1(COG1519) MBL6839215.1(COG0376) MBL6839216.1(COG0697) MBL6839217.1(COG3427) MBL6839218.1(COG1975) MBL6839219.1(COG3552) MBL6839220.1(COG0714) MBL6839221.1(COG1529) MBL6839222.1(COG2080) MBL6839223.1(COG1319) MBL6839224.1(COG3300)	Clade_I	MAG	Present
MBL80946.1	carbon-monoxide dehydrogenase large subunit	GCA_002721775.1	CMM80_00080	Bacteria	Pseudomonadota	Alphaproteobacteria	Puniceispirillales	Puniceispirillaceae	HIMB100		Epi/Mesopelagic Seawater	MBL80944.1(COG3552) MBL80945.1(COG0714) MBL80946.1(COG1529) MBL80947.1(COG2080) MBL80948.1(COG1319)	Clade_I	MAG	-
MBO6604525.1	carbon-monoxide dehydrogenase large subunit	GCA_017640945.1	JJ949_14950	Bacteria	Pseudomonadota	Alphaproteobacteria	Rhodobacterales	Rhodobacteraceae	Rhodophyticola	Rhodophyticola sp017644125	Surface Seawater	MBO6604521.1(COG3427) MBO6604522.1(COG1975) MBO6604523.1(COG3552) MBO6604524.1(COG0714) MBO6604525.1(COG1529) MBO6604526.1(COG2080) MBO6604527.1(COG1319) MBO6604528.1(COG3300) MBO6604529.1(COG0747) MBO6604530.1(COG3837)	Clade_I	MAG	Present
MBO6758641.1	carbon-monoxide dehydrogenase large subunit	GCA_017643215.1	JJ902_20070	Bacteria	Pseudomonadota	Alphaproteobacteria	Rhizobiales	Stappiaceae	Roseibium	Roseibium sp017643215	Surface Seawater	MBO6758637.1(COG3427) MBO6758638.1(COG1975) MBO6758639.1(COG3552) MBO6758640.1(COG0714) MBO6758641.1(COG1529) MBO6758642.1(COG2080) MBO6758643.1(COG1319) MBO6758644.1(COG3300)	Clade_I	MAG	Present
MBO6916874.1	carbon-monoxide dehydrogenase large subunit	GCA_017644105.1	JJ858_00450	Bacteria	Pseudomonadota	Alphaproteobacteria	Rhizobiales	Rhizobiaceae	Lentilitoribacter	Lentilitoribacter sp017644105	Surface Seawater	MBO6916871.1(COG3300) MBO6916872.1(COG1319) MBO6916873.1(COG2080) MBO6916874.1(COG1529) MBO6916875.1(COG0714) MBO6916876.1(COG3552) MBO6916877.1(COG1975) MBO6916878.1(COG3427) MBO6916879.1(COG5486)	Clade_I	MAG	Present
MBR23508.1	carbon-monoxide dehydrogenase large subunit	GCA_002729215.1	CMN22_00690	Bacteria	Actinomycetota	Actinomycetes	S36-B12	S36-B12	S36-B12	S36-B12 sp002729215	Epi/Mesopelagic Seawater	MBR23502.1(MBR23502.1'Failed to retrieve COG ID') MBR23503.1(COG0519) MBR23504.1(COG1975) MBR23505.1(MBR23505.1'Failed to retrieve COG ID') MBR23506.1(COG1319) MBR23507.1(COG2080) MBR23508.1(COG1529) MBR23509.1(COG1975) MBR23510.1(COG3427) MBR23511.1(MBR23511.1'Failed to retrieve COG ID') MBR23512.1(MBR23512.1'Failed to retrieve COG ID') MBR23513.1(MBR23513.1'Failed to retrieve COG ID') MBR23514.…	Clade_V	MAG	Present
MBR93686.1	carbon-monoxide dehydrogenase large subunit	GCA_002728915.1	CMH42_01010	Bacteria	Actinomycetota	Actinomycetes	S36-B12	S36-B12	S36-B12	S36-B12 sp002728915	Epi/Mesopelagic Seawater	MBR93679.1(MBR93679.1'Failed to retrieve COG ID') MBR93680.1(MBR93680.1'Failed to retrieve COG ID') MBR93681.1(MBR93681.1'Failed to retrieve COG ID') MBR93682.1(MBR93682.1'Failed to retrieve COG ID') MBR93683.1(MBR93683.1'Failed to retrieve COG ID') MBR93684.1(COG3427) MBR93685.1(COG1975) MBR93686.1(COG1529) MBR93687.1(COG2080) MBR93688.1(COG1319) MBR93689.1(MBR93689.1'Failed to retrieve COG ID')…	Clade_V	MAG	Present
MBS05922.1	carbon-monoxide dehydrogenase large subunit	GCA_002728795.1	CMH09_01965	Bacteria	Pseudomonadota	Alphaproteobacteria	Rhodobacterales	Rhodobacteraceae	Salinivivens	Salinivivens marinus	Epi/Mesopelagic Seawater	MBS05919.1(COG1975) MBS05920.1(COG3552) MBS05921.1(COG0714) MBS05922.1(COG1529) MBS05923.1(COG2080) MBS05924.1(COG1319) MBS05925.1(COG3300)	Clade_I	MAG	-
MBT0956592.1	carbon-monoxide dehydrogenase large subunit	GCA_018524345.1	IV417_04280	Bacteria	Pseudomonadota	Alphaproteobacteria	Rhodobacterales	Rhodobacteraceae	Harenicola	Harenicola maris	Coastal	MBT0956582.1(COG0152) MBT0956583.1(COG1828) MBT0956584.1(COG0047) MBT0956585.1(COG3759) MBT0956586.1(COG4191) MBT0956587.1(COG2204) MBT0956588.1(MBT0956588.1'Failed to retrieve COG ID') MBT0956589.1(COG3300) MBT0956590.1(COG1319) MBT0956591.1(COG2080) MBT0956592.1(COG1529) MBT0956593.1(COG0714) MBT0956594.1(COG3552) MBT0956595.1(COG1975) MBT0956596.1(COG2068) MBT0956597.1(COG3427) MBT0956598.1(CO…	Clade_I	-	Present
MBT4232617.1	carbon-monoxide dehydrogenase large subunit	GCA_018652295.1	HOD69_00610	Bacteria	Pseudomonadota	Alphaproteobacteria	Rhodobacterales	Rhodobacteraceae	CPC320	CPC320 sp002684375	Surface Seawater	MBT4232611.1(COG1975) MBT4232612.1(COG3427) MBT4232613.1(COG2068) MBT4232614.1(COG1975) MBT4232615.1(COG3552) MBT4232616.1(COG0714) MBT4232617.1(COG1529) MBT4232618.1(COG2080) MBT4232619.1(COG1319) MBT4232620.1(COG3300)	Clade_I	MAG	Present
MBT4948204.1	carbon-monoxide dehydrogenase large subunit	GCA_018664805.1	HON35_00245	Bacteria	Actinomycetota	Actinomycetes	S36-B12	S36-B12	UBA4592	UBA4592 sp002390705	Surface Seawater	MBT4948197.1(MBT4948197.1'Failed to retrieve COG ID') MBT4948198.1(MBT4948198.1'Failed to retrieve COG ID') MBT4948199.1(MBT4948199.1'Failed to retrieve COG ID') MBT4948200.1(MBT4948200.1'Failed to retrieve COG ID') MBT4948201.1(MBT4948201.1'Failed to retrieve COG ID') MBT4948202.1(COG3427) MBT4948203.1(COG1975) MBT4948204.1(COG1529) MBT4948205.1(COG2080) MBT4948206.1(COG1319) MBT4948207.1(MBT494…	Clade_V	MAG	Present
MBT4983100.1	carbon-monoxide dehydrogenase large subunit	GCA_018659765.1	HOM89_00410	Bacteria	Actinomycetota	Acidimicrobiia	Acidimicrobiales	Ilumatobacteraceae	Ilumatobacter_A	Ilumatobacter_A sp018666235	Surface Seawater	MBT4983093.1(MBT4983093.1'Failed to retrieve COG ID') MBT4983094.1(MBT4983094.1'Failed to retrieve COG ID') MBT4983095.1(MBT4983095.1'Failed to retrieve COG ID') MBT4983096.1(MBT4983096.1'Failed to retrieve COG ID') MBT4983097.1(MBT4983097.1'Failed to retrieve COG ID') MBT4983098.1(COG3427) MBT4983099.1(COG1975) MBT4983100.1(COG1529) MBT4983101.1(COG2080) MBT4983102.1(COG1319) MBT4983103.1(MBT498…	Clade_V	MAG	Present
MBT5140872.1	carbon-monoxide dehydrogenase large subunit	GCA_018660705.1	HOM37_17625	Bacteria	Actinomycetota	Acidimicrobiia	Acidimicrobiales	Aldehydirespiratoraceae	UBA11606	UBA11606 sp018699415	Surface Seawater	MBT5140865.1(MBT5140865.1'Failed to retrieve COG ID') MBT5140866.1(MBT5140866.1'Failed to retrieve COG ID') MBT5140867.1(MBT5140867.1'Failed to retrieve COG ID') MBT5140868.1(MBT5140868.1'Failed to retrieve COG ID') MBT5140869.1(MBT5140869.1'Failed to retrieve COG ID') MBT5140870.1(COG3427) MBT5140871.1(COG1975) MBT5140872.1(COG1529) MBT5140873.1(COG2080) MBT5140874.1(COG1319) MBT5140875.1(COG052…	Clade_V	MAG	Present
MBT5181914.1	carbon-monoxide dehydrogenase large subunit	GCA_018661585.1	HOL91_00240	Bacteria	Actinomycetota	Actinomycetes	S36-B12	S36-B12	UBA4592	UBA4592 sp002390705	Surface Seawater	MBT5181914.1(COG1529) MBT5181915.1(COG2080) MBT5181916.1(COG1319) MBT5181917.1(MBT5181917.1'Failed to retrieve COG ID') MBT5181918.1(COG1975) MBT5181919.1(COG3427)	Clade_V	MAG	Present
MBT5316296.1	carbon-monoxide dehydrogenase large subunit	GCA_018662445.1	HOL42_03895	Bacteria	Pseudomonadota	Alphaproteobacteria	Rhodobacterales	Rhodobacteraceae	LGRT01	LGRT01 sp001642945	Surface Seawater	MBT5316292.1(COG3427) MBT5316293.1(COG1975) MBT5316294.1(COG3552) MBT5316295.1(COG0714) MBT5316296.1(COG1529) MBT5316297.1(COG2080) MBT5316298.1(COG1319) MBT5316299.1(COG3300)	Clade_I	MAG	Present
MBT56349.1	carbon-monoxide dehydrogenase large subunit	GCA_002729635.1	CMF72_23500	Bacteria	Pseudomonadota	Alphaproteobacteria	Rhodobacterales	Rhodobacteraceae	Antarctobacter	Antarctobacter heliothermus_B	Epi/Mesopelagic Seawater	MBT56345.1(COG2814) MBT56346.1(COG1975) MBT56347.1(COG3552) MBT56348.1(COG0714) MBT56349.1(COG1529) MBT56350.1(COG2080) MBT56351.1(COG1319) MBT56352.1(COG3300)	Clade_I	MAG	Present at a distant location
MBT5929659.1	carbon-monoxide dehydrogenase large subunit	GCA_018699325.1	HOH32_05690	Bacteria	Pseudomonadota	Alphaproteobacteria	Rhodobacterales	Rhodobacteraceae	CPC320	CPC320 sp002336405	Surface Seawater	MBT5929655.1(COG0697) MBT5929656.1(COG3300) MBT5929657.1(COG1319) MBT5929658.1(COG2080) MBT5929659.1(COG1529) MBT5929660.1(COG0714) MBT5929661.1(COG3552) MBT5929662.1(COG1975) MBT5929663.1(COG2068) MBT5929664.1(COG3427)	Clade_I	MAG	Present
MBT6161664.1	carbon-monoxide dehydrogenase large subunit	GCA_018699935.1	HOH81_08275	Bacteria	Bacteroidota	Bacteroidia	Flavobacteriales	Flavobacteriaceae	MS024-2A	MS024-2A sp018699935	Surface Seawater	MBT6161662.1(COG1319) MBT6161663.1(COG2080) MBT6161664.1(COG1529) MBT6161664.1(COG1529) MBT6161665.1(COG3427) MBT6161666.1(COG0714) MBT6161667.1(COG3552) MBT6161668.1(COG1975)	Clade_IV	MAG	Present
MBT6925402.1	carbon-monoxide dehydrogenase large subunit	GCA_018694475.1	HN984_04135	Bacteria	Pseudomonadota	Alphaproteobacteria	Rhodobacterales	Rhodobacteraceae	CPC320	CPC320 sp002684375	Surface Seawater	MBT6925399.1(COG3300) MBT6925400.1(COG1319) MBT6925401.1(COG2080) MBT6925402.1(COG1529) MBT6925403.1(COG0714) MBT6925404.1(COG3552) MBT6925405.1(COG1975) MBT6925406.1(COG2068) MBT6925407.1(COG3427) MBT6925408.1(COG1975)	Clade_I	MAG	Present
MBT8240008.1	carbon-monoxide dehydrogenase large subunit	GCA_018680555.1	KJN63_02130	Bacteria	Actinomycetota	Acidimicrobiia	Acidimicrobiales	SZUA-35	JABDIY01		Coastal	MBT8240006.1(COG1319) MBT8240007.1(COG2080) MBT8240008.1(COG1529) MBT8240009.1(COG1975)	Clade_V	MAG	Present at a distant location
MBT8291690.1	carbon-monoxide dehydrogenase large subunit	GCA_018679935.1	KJN70_00320	Bacteria	Bacteroidota	Bacteroidia	Flavobacteriales	Flavobacteriaceae	Eudoraea	Eudoraea sp013042925	Coastal	MBT8291689.1(COG3427) MBT8291690.1(COG1529) MBT8291690.1(COG1529) MBT8291691.1(COG2080) MBT8291692.1(COG1319)	Clade_IV	MAG	Present
MBT90261.1	carbon-monoxide dehydrogenase large subunit	GCA_002730365.1	CL921_01710	Bacteria	SAR324	SAR324	SAR324	NAC60-12	JCVI-SCAAA005		Epi/Mesopelagic Seawater	MBT90261.1(COG1529) MBT90262.1(COG0714) MBT90263.1(COG3552) MBT90264.1(COG3427) MBT90265.1(COG2068) MBT90266.1(COG1975) MBT90267.1(COG0520) MBT90268.1(COG0822) MBT90269.1(COG0714) MBT90270.1(COG3552) MBT90271.1(COG2080) MBT90272.1(COG1012)	Clade_IV	MAG	Present
MBU12264.1	carbon-monoxide dehydrogenase large subunit	GCA_002731255.1	CML59_06115	Bacteria	Pseudomonadota	Alphaproteobacteria	Rhodobacterales	Rhodobacteraceae	LGRT01	LGRT01 sp001642945	Epi/Mesopelagic Seawater	MBU12260.1(COG3427) MBU12261.1(COG1975) MBU12262.1(COG3552) MBU12263.1(COG0714) MBU12264.1(COG1529) MBU12265.1(COG2080) MBU12266.1(COG1319) MBU12267.1(COG3300)	Clade_I	MAG	Present
MBU25418.1	carbon-monoxide dehydrogenase large subunit	GCA_002730235.1	CMD99_05250	Bacteria	Pseudomonadota	Gammaproteobacteria	Pseudomonadales	Litorivicinaceae	HIMB30	HIMB30 sp002730235	Epi/Mesopelagic Seawater	MBU25410.1(COG0303) MBU25411.1(COG1975) MBU25412.1(MBU25412.1'Failed to retrieve COG ID') MBU25413.1(COG2068) MBU25414.1(COG1975) MBU25415.1(COG3552) MBU25416.1(COG0714) MBU25417.1(COG3427) MBU25418.1(COG1529) MBU25419.1(COG2080) MBU25420.1(COG1319)	Clade_I	MAG	Present
MBU74732.1	carbon-monoxide dehydrogenase large subunit	GCA_002731315.1	CMM73_03375	Bacteria	Pseudomonadota	Alphaproteobacteria	Puniceispirillales	Puniceispirillaceae	UBA8309		Epi/Mesopelagic Seawater	MBU74727.1(COG3427) MBU74728.1(COG2068) MBU74729.1(COG1975) MBU74730.1(COG3552) MBU74731.1(COG0714) MBU74732.1(COG1529) MBU74733.1(COG2080) MBU74734.1(COG1319) MBU74735.1(MBU74735.1'Failed to retrieve COG ID')	Clade_I	MAG	Present
MBV6638285.1	carbon-monoxide dehydrogenase large subunit	GCA_019192565.1	KI788_20560	Bacteria	Pseudomonadota	Alphaproteobacteria	Rhodobacterales	Rhodobacteraceae	Antarctobacter	Antarctobacter albus	Hydrothermal Vent	MBV6638285.1(COG1529)	Clade_I	MAG	-
MBW2375777.1	carbon-monoxide dehydrogenase large subunit	GCA_019310905.1	JRF55_07235	Bacteria	Myxococcota	Polyangia	Polyangiales	SG8-38	SG8-38	SG8-38 sp019309605	Surface Seawater	MBW2375776.1(COG1975) MBW2375777.1(COG1529) MBW2375778.1(COG2080) MBW2375779.1(COG1319) MBW2375780.1(COG3427)	Clade_IV	MAG	Present
MBW2546663.1	carbon-monoxide dehydrogenase large subunit	GCA_019313265.1	JRE82_05400	Bacteria	Myxococcota	Polyangia	Polyangiales	SG8-38	SG8-38	SG8-38 sp003647035	Hydrothermal Vent	MBW2546663.1(COG1529) MBW2546664.1(COG2080) MBW2546665.1(COG1319) MBW2546666.1(COG3427) MBW2546667.1(COG3552) MBW2546668.1(COG0714)	Clade_IV	MAG	Present
MBX7431869.1	carbon-monoxide dehydrogenase large subunit	GCA_019710635.1	JDV09_07060	Bacteria	Actinomycetota	Actinomycetes	Mycobacteriales	Mycobacteriaceae	Mycobacterium	Mycobacterium xanthum	Coastal	MBX7431866.1(COG1975) MBX7431867.1(COG1319) MBX7431868.1(COG2080) MBX7431869.1(COG1529) MBX7431870.1(COG1975) MBX7431871.1(COG0714) MBX7431872.1(COG3427) MBX7431873.1(COG3552)	Clade_V	-	Present
MBX9457901.1	carbon-monoxide dehydrogenase large subunit	GCA_019739215.1	KL863_18845	Bacteria	Pseudomonadota	Alphaproteobacteria	Rhizobiales	Rhizobiaceae	Rhizobium_E	Rhizobium_E sp019739215	Coastal	MBX9457898.1(COG3300) MBX9457899.1(COG1319) MBX9457900.1(COG2080) MBX9457901.1(COG1529) MBX9457902.1(COG0714) MBX9457903.1(COG3552) MBX9457904.1(COG1975) MBX9457905.1(COG3427)	Clade_I	MAG	Present
MBZ5739420.1	carbon-monoxide dehydrogenase large subunit	GCA_020073815.1	K8U61_14705	Bacteria	Actinomycetota	Actinomycetes	Propionibacteriales	Nocardioidaceae	Nocardioides	Nocardioides mangrovi	Coastal	MBZ5739411.1(COG2072) MBZ5739412.1(COG1309) MBZ5739413.1(COG0657) MBZ5739414.1(COG0683) MBZ5739415.1(COG0411) MBZ5739416.1(COG0410) MBZ5739417.1(MBZ5739417.1'Failed to retrieve COG ID') MBZ5739418.1(COG1319) MBZ5739419.1(COG2080) MBZ5739420.1(COG1529) MBZ5739420.1(COG1529) MBZ5739421.1(COG0583) MBZ5739422.1(MBZ5739422.1'Failed to retrieve COG ID') MBZ5739423.1(COG1319) MBZ5739424.1(COG2080) MBZ57…	Clade_V	-	Present
MBZ5739425.1	carbon-monoxide dehydrogenase large subunit	GCA_020073815.1	K8U61_14730	Bacteria	Actinomycetota	Actinomycetes	Propionibacteriales	Nocardioidaceae	Nocardioides	Nocardioides mangrovi	Coastal	MBZ5739411.1(COG2072) MBZ5739412.1(COG1309) MBZ5739413.1(COG0657) MBZ5739414.1(COG0683) MBZ5739415.1(COG0411) MBZ5739416.1(COG0410) MBZ5739417.1(MBZ5739417.1'Failed to retrieve COG ID') MBZ5739418.1(COG1319) MBZ5739419.1(COG2080) MBZ5739420.1(COG1529) MBZ5739421.1(COG0583) MBZ5739422.1(MBZ5739422.1'Failed to retrieve COG ID') MBZ5739423.1(COG1319) MBZ5739424.1(COG2080) MBZ5739425.1(COG1529) MBZ57…	Clade_V	-	Present
MCE2521739.1	carbon-monoxide dehydrogenase large subunit	GCA_021296235.1	J4F49_00745	Bacteria	Pseudomonadota	Alphaproteobacteria	Rhodobacterales	Rhodobacteraceae	JAPOXR01	JAPOXR01 sp021296235	Host Associated	MCE2521734.1(MCE2521734.1'Failed to retrieve COG ID') MCE2521735.1(COG0376) MCE2521736.1(COG1975) MCE2521737.1(COG3552) MCE2521738.1(COG0714) MCE2521739.1(COG1529) MCE2521740.1(COG2080) MCE2521741.1(COG1319) MCE2521742.1(COG3300) MCE2521743.1(COG4583) MCE2521744.1(COG0404) MCE2521745.1(COG4311) MCE2521746.1(COG0665)	Clade_I	MAG	Present at a distant location
MCE2527902.1	carbon-monoxide dehydrogenase large subunit	GCA_021296455.1	J4G00_10270	Bacteria	Actinomycetota	Acidimicrobiia	UBA5794	ZC4RG35	Bin76	Bin76 sp002238785	Host Associated	MCE2527899.1(COG2856) MCE2527900.1(COG0846) MCE2527901.1(COG1975) MCE2527902.1(COG1529) MCE2527903.1(COG2080) MCE2527904.1(COG1319) MCE2527905.1(MCE2527905.1'Failed to retrieve COG ID')	Clade_V	MAG	Present at a distant location
MCE2530383.1	carbon-monoxide dehydrogenase large subunit	GCA_021296345.1	J4G11_11045	Bacteria	Actinomycetota	Acidimicrobiia	UBA5794	Spongiisociaceae	Spongiisocius	Spongiisocius sp021296345	Host Associated	MCE2530377.1(MCE2530377.1'Failed to retrieve COG ID') MCE2530378.1(MCE2530378.1'Failed to retrieve COG ID') MCE2530379.1(COG0578) MCE2530380.1(COG0578) MCE2530381.1(COG1319) MCE2530382.1(COG2080) MCE2530383.1(COG1529) MCE2530384.1(COG1975)	Clade_V	MAG	Present at a distant location
MCF6508092.1	carbon-monoxide dehydrogenase large subunit	GCA_021699055.1	E9549_11845	Bacteria	Actinomycetota	Actinomycetes	Mycobacteriales	Geodermatophilaceae	Blastococcus	Blastococcus sp021699055	Coastal	MCF6508090.1(COG3552) MCF6508091.1(COG0714) MCF6508092.1(COG1529) MCF6508092.1(COG1529) MCF6508093.1(COG2080) MCF6508094.1(COG1319)	Clade_V	-	Present at a distant location
MCF6733742.1	carbon-monoxide dehydrogenase large subunit	GCA_021698995.1	E9565_00875	Bacteria	Actinomycetota	Actinomycetes	Mycobacteriales	Geodermatophilaceae	Blastococcus	Blastococcus sp021699055	Coastal	MCF6733740.1(COG1319) MCF6733741.1(COG2080) MCF6733742.1(COG1529) MCF6733742.1(COG1529) MCF6733743.1(COG1975) MCF6733744.1(COG0714) MCF6733745.1(COG3552)	Clade_V	-	Present at a distant location
MCG0239388.1	carbon-monoxide dehydrogenase large subunit	GCA_021890795.1	L6E13_09340	Bacteria	Bacillota	Symbiobacteriia	Symbiobacteriales	ZC4RG38	ZC4RG38	ZC4RG38 sp021890795	Coastal	MCG0239380.1(COG0029) MCG0239381.1(COG0479) MCG0239382.1(COG2048) MCG0239383.1(COG1951) MCG0239384.1(COG1838) MCG0239385.1(COG2068) MCG0239386.1(COG1319) MCG0239387.1(COG2080) MCG0239388.1(COG1529) MCG0239389.1(COG3427) MCG0239390.1(COG1975) MCG0239391.1(COG0714) MCG0239392.1(COG3552) MCG0239393.1(COG1975) MCG0239394.1(COG4585) MCG0239395.1(COG2197)	Clade_III	MAG	Present
MCG7574125.1	carbon-monoxide dehydrogenase large subunit	GCA_022347965.1	MHM39_11130	Bacteria	Pseudomonadota	Alphaproteobacteria	Rhodobacterales	Rhodobacteraceae	Thalassobius	Thalassobius mediterraneus	Host Associated	MCG7574118.1(COG0415) MCG7574119.1(COG2044) MCG7574120.1(COG1252) MCG7574121.1(MCG7574121.1'Failed to retrieve COG ID') MCG7574122.1(COG3300) MCG7574123.1(COG1319) MCG7574124.1(COG2080) MCG7574125.1(COG1529) MCG7574126.1(COG0714) MCG7574127.1(COG3552) MCG7574128.1(COG1975) MCG7574129.1(COG3427)	Clade_I	-	Present
MCG8347420.1	carbon-monoxide dehydrogenase large subunit	GCA_022360155.1	MI924_06525	Bacteria	Chloroflexota	Chloroflexia	Chloroflexales	Chloroflexaceae	JAKSDJ01	JAKSDJ01 sp022360155	Host Associated	MCG8347418.1(COG1319) MCG8347419.1(COG2080) MCG8347420.1(COG1529) MCG8347421.1(COG0596)	Clade_IV	MAG	Present at a distant location
MCG8444223.1	carbon-monoxide dehydrogenase large subunit	GCA_022360615.1	MI753_00715	Bacteria	Pseudomonadota	Alphaproteobacteria	Rhizobiales	JAKSCL01	JAKSCL01	JAKSCL01 sp022360615	Host Associated	MCG8444214.1(COG0745) MCG8444215.1(COG5002) MCG8444216.1(COG1132) MCG8444217.1(COG1763) MCG8444218.1(COG3555) MCG8444219.1(COG3427) MCG8444220.1(COG1975) MCG8444221.1(COG3552) MCG8444222.1(COG0714) MCG8444223.1(COG1529) MCG8444224.1(COG2080) MCG8444225.1(COG1319) MCG8444226.1(COG3279)	Clade_I	MAG	Present
MCG8592825.1	carbon-monoxide dehydrogenase large subunit	GCA_022361275.1	MI785_00415	Bacteria	Pseudomonadota	Alphaproteobacteria	Kiloniellales	JAKSBE01	JAKSBE01	JAKSBE01 sp022361275	Host Associated	MCG8592817.1(COG4172) MCG8592818.1(COG2308) MCG8592819.1(COG2307) MCG8592820.1(COG1305) MCG8592821.1(COG3484) MCG8592822.1(COG3300) MCG8592823.1(COG1319) MCG8592824.1(COG2080) MCG8592825.1(COG1529) MCG8592826.1(COG2852) MCG8592827.1(COG0714) MCG8592828.1(COG3552) MCG8592829.1(COG1975)	Clade_I	MAG	Present at a distant location
MCH1386731.1	carbon-monoxide dehydrogenase large subunit	GCA_022424725.1	L7V34_03720	Bacteria	Pseudomonadota	Alphaproteobacteria	Rhodobacterales	Rhodobacteraceae	HIMB11	HIMB11 sp022424725	Surface Seawater	MCH1386729.1(COG3552) MCH1386730.1(COG0714) MCH1386731.1(COG1529) MCH1386732.1(COG2080) MCH1386733.1(COG1319) MCH1386734.1(COG3300)	Clade_I	MAG	-
MCH1449162.1	carbon-monoxide dehydrogenase large subunit	GCA_022425265.1	L7U49_03175	Bacteria	Pseudomonadota	Gammaproteobacteria	Pseudomonadales	Litorivicinaceae	HIMB30	HIMB30 sp024640985	Surface Seawater	MCH1449154.1(MCH1449154.1'Failed to retrieve COG ID') MCH1449155.1(COG1975) MCH1449156.1(MCH1449156.1'Failed to retrieve COG ID') MCH1449157.1(COG2068) MCH1449158.1(COG1975) MCH1449159.1(COG3552) MCH1449160.1(COG0714) MCH1449161.1(COG3427) MCH1449162.1(COG1529) MCH1449163.1(COG2080)	Clade_I	MAG	Present
MCH1475666.1	carbon-monoxide dehydrogenase large subunit	GCA_022425565.1	L7W94_08345	Bacteria	Pseudomonadota	Alphaproteobacteria	Puniceispirillales	Puniceispirillaceae	UBA8309	UBA8309 sp022425565	Surface Seawater	MCH1475664.1(COG1319) MCH1475665.1(COG2080) MCH1475666.1(COG1529) MCH1475667.1(COG0714)	Clade_I	MAG	Present at a distant location
MCH1501424.1	carbon-monoxide dehydrogenase large subunit	GCA_022425865.1	L7S50_04045	Bacteria	Pseudomonadota	Gammaproteobacteria	Pseudomonadales	Litorivicinaceae	HIMB30	HIMB30 sp002691485	Surface Seawater	MCH1501421.1(COG3552) MCH1501422.1(COG0714) MCH1501423.1(COG3427) MCH1501424.1(COG1529) MCH1501425.1(COG2080) MCH1501426.1(COG1319)	Clade_I	MAG	Present
MCH2083813.1	carbon-monoxide dehydrogenase large subunit	GCA_022448955.1	MK226_15570	Bacteria	Bacteroidota	Bacteroidia	Chitinophagales	Saprospiraceae	JALEHC01	JALEHC01 sp022448955	Surface Seawater	MCH2083810.1(COG0673) MCH2083811.1(COG1319) MCH2083812.1(COG2080) MCH2083813.1(COG1529) MCH2083814.1(COG3427) MCH2083815.1(COG0714) MCH2083816.1(COG3552) MCH2083817.1(COG1975)	Clade_IV	MAG	Present
MCH2095430.1	carbon-monoxide dehydrogenase large subunit	GCA_022448925.1	MK160_09985	Bacteria	Pseudomonadota	Alphaproteobacteria	Rhodobacterales	Rhodobacteraceae	JAKVCP01	JAKVCP01 sp022448925	Surface Seawater	MCH2095424.1(COG1975) MCH2095425.1(COG3427) MCH2095426.1(COG2068) MCH2095427.1(COG1975) MCH2095428.1(COG3552) MCH2095429.1(COG0714) MCH2095430.1(COG1529) MCH2095431.1(COG2080) MCH2095432.1(COG1319) MCH2095433.1(COG3300) MCH2095434.1(COG3206) MCH2095435.1(COG1215) MCH2095436.1(COG5017) MCH2095437.1(MCH2095437.1'Failed to retrieve COG ID') MCH2095438.1(COG0438) MCH2095439.1(COG1216) MCH2095440.1(CO…	Clade_I	MAG	Present
MCH2164490.1	carbon-monoxide dehydrogenase large subunit	GCA_022447495.1	MK098_07535	Bacteria	Pseudomonadota	Alphaproteobacteria	Rhodobacterales	Rhodobacteraceae	JAKVBH01	JAKVBH01 sp022447495	Surface Seawater	MCH2164482.1(COG3247) MCH2164483.1(COG4782) MCH2164484.1(COG1502) MCH2164485.1(COG5640) MCH2164486.1(COG0642) MCH2164487.1(COG3300) MCH2164488.1(COG1319) MCH2164489.1(COG2080) MCH2164490.1(COG1529) MCH2164491.1(COG0714) MCH2164492.1(COG3552) MCH2164493.1(COG1975) MCH2164494.1(COG2068) MCH2164495.1(COG3427)	Clade_I	MAG	Present
MCH2168478.1	carbon-monoxide dehydrogenase large subunit	GCA_022447275.1	MK107_12205	Bacteria	Pseudomonadota	Alphaproteobacteria	Rhodobacterales	Rhodobacteraceae	JAKVBK01	JAKVBK01 sp022447275	Surface Seawater	MCH2168466.1(COG1846) MCH2168467.1(COG0654) MCH2168468.1(COG0599) MCH2168469.1(COG3485) MCH2168470.1(COG3485) MCH2168471.1(COG0116) MCH2168472.1(COG0129) MCH2168473.1(COG0179) MCH2168474.1(COG1052) MCH2168475.1(COG3300) MCH2168476.1(COG1319) MCH2168477.1(COG2080) MCH2168478.1(COG1529) MCH2168479.1(COG0714) MCH2168480.1(COG3552) MCH2168481.1(COG1975) MCH2168482.1(COG3852)	Clade_I	MAG	Present at a distant location
MCH2296376.1	carbon-monoxide dehydrogenase large subunit	GCA_022447845.1	MK441_00520	Bacteria	SAR324	SAR324	SAR324	NAC60-12	UBA1014	UBA1014 sp001469005	Surface Seawater	MCH2296375.1(COG1975) MCH2296376.1(COG1529) MCH2296377.1(COG2080) MCH2296378.1(COG1319) MCH2296379.1(COG0035) MCH2296380.1(COG1351) MCH2296381.1(COG1143) MCH2296382.1(COG1005) MCH2296383.1(COG0649) MCH2296384.1(COG0852) MCH2296385.1(COG0838) MCH2296386.1(COG0143) MCH2296387.1(COG1534) MCH2296388.1(COG2050) MCH2296389.1(COG0491) MCH2296390.1(MCH2296390.1'Failed to retrieve COG ID') MCH2296391.1(CO…	Clade_IV	MAG	-
MCH2299228.1	carbon-monoxide dehydrogenase large subunit	GCA_022447745.1	MK437_01605	Bacteria	SAR324	SAR324	SAR324	NAC60-12	UBA1014	UBA1014 sp001469005	Bathypelagic Seawater	MCH2299228.1(COG1529) MCH2299229.1(COG1975) MCH2299230.1(COG3427) MCH2299231.1(COG2068) MCH2299232.1(COG1975) MCH2299233.1(COG0520) MCH2299234.1(COG0822) MCH2299235.1(COG0714)	Clade_IV	MAG	Present
MCH2349163.1	carbon-monoxide dehydrogenase large subunit	GCA_022447885.1	MK233_04480	Archaea	Thermoplasmatota	Poseidoniia	Poseidoniales	Thalassarchaeaceae	JAKUTA01	JAKUTA01 sp022447885	Mesopelagic Seawater	MCH2349160.1(MCH2349160.1'Failed to retrieve COG ID') MCH2349161.1(COG1319) MCH2349162.1(COG2080) MCH2349163.1(COG1529) MCH2349164.1(MCH2349164.1'Failed to retrieve COG ID')	Clade_V	MAG	Present at a distant location
MCH6566200.1	carbon-monoxide dehydrogenase large subunit	GCA_022545625.1	IH811_10055	Bacteria	Pseudomonadota	Gammaproteobacteria	GCA-001735895	GCA-001735895	GCA-001735895	GCA-001735895 sp022545625	Deep-Sea Sediment	MCH6566200.1(COG1529) MCH6566201.1(COG3427) MCH6566202.1(COG0714) MCH6566203.1(MCH6566203.1'Failed to retrieve COG ID')	Clade_I	MAG	Present
MCH7496955.1	carbon-monoxide dehydrogenase large subunit	GCA_022560655.1	IH971_03785	Bacteria	Marinisomatota	Marinisomatia	SCGC-AAA003-L08	TS1B11	JADFSS01	JADFSS01 sp022560655	Deep-Sea Sediment	MCH7496952.1(MCH7496952.1'Failed to retrieve COG ID') MCH7496953.1(COG1975) MCH7496954.1(COG3427) MCH7496955.1(COG1529) MCH7496956.1(COG2080) MCH7496957.1(COG1319)	Clade_IV	MAG	Present
MCH7521633.1	carbon-monoxide dehydrogenase large subunit	GCA_022560425.1	IIB42_08070	Bacteria	Marinisomatota	Marinisomatia	SCGC-AAA003-L08	TS1B11	JADFNF01	JADFNF01 sp022563485	Deep-Sea Sediment	MCH7521631.1(COG1975) MCH7521632.1(COG3427) MCH7521633.1(COG1529)	Clade_IV	MAG	Present
MCH7543135.1	carbon-monoxide dehydrogenase large subunit	GCA_022560855.1	IIB65_05815	Bacteria	Pseudomonadota	Alphaproteobacteria	SMXQ01	SMXQ01	JACZQV01	JACZQV01 sp022566265	Deep-Sea Sediment	MCH7543132.1(COG3959) MCH7543133.1(COG1319) MCH7543134.1(COG2080) MCH7543135.1(COG1529) MCH7543136.1(COG0714) MCH7543137.1(COG3552)	Clade_I	MAG	Present at a distant location
MCH7575282.1	carbon-monoxide dehydrogenase large subunit	GCA_022561075.1	IIA59_09175	Bacteria	Marinisomatota	Marinisomatia	SCGC-AAA003-L08	TS1B11	TS1B11	TS1B11 sp004124875	Deep-Sea Sediment	MCH7575280.1(COG1319) MCH7575281.1(COG2080) MCH7575282.1(COG1529) MCH7575283.1(COG3427) MCH7575284.1(COG1975) MCH7575285.1(MCH7575285.1'Failed to retrieve COG ID')	Clade_IV	MAG	Present
MCH7582393.1	carbon-monoxide dehydrogenase large subunit	GCA_022561375.1	IIC72_07120	Bacteria	Actinomycetota	Acidimicrobiia	UBA5794	ZC4RG35	SZUA-217	SZUA-217 sp004356805	Deep-Sea Sediment	MCH7582379.1(MCH7582379.1'Failed to retrieve COG ID') MCH7582380.1(COG2025) MCH7582381.1(COG2086) MCH7582382.1(COG0213) MCH7582383.1(COG0002) MCH7582384.1(COG5630) MCH7582385.1(COG0078) MCH7582386.1(COG2968) MCH7582387.1(COG3695) MCH7582388.1(COG0035) MCH7582389.1(COG2352) MCH7582390.1(COG1975) MCH7582391.1(COG1975) MCH7582392.1(COG1975) MCH7582393.1(COG1529) MCH7582394.1(COG2080) MCH7582395.1(CO…	Clade_V	MAG	Present at a distant location
MCH7607748.1	carbon-monoxide dehydrogenase large subunit	GCA_022561455.1	IIC94_04170	Bacteria	Chloroflexota	Dehalococcoidia	Australimonadales	Australimonadaceae	JADFRC01	JADFRC01 sp022561455	Deep-Sea Sediment	MCH7607746.1(COG1319) MCH7607747.1(COG2080) MCH7607748.1(COG1529) MCH7607749.1(COG1975) MCH7607750.1(COG1975)	Clade_IV	MAG	Present at a distant location
MCH7610681.1	carbon-monoxide dehydrogenase large subunit	GCA_022561385.1	IIB10_08365	Bacteria	Chloroflexota	Anaerolineae	Anaerolineales	E44-bin32	JADFRG01	JADFRG01 sp022561385	Deep-Sea Sediment	MCH7610679.1(COG1319) MCH7610680.1(COG2080) MCH7610681.1(COG1529) MCH7610682.1(COG1975) MCH7610683.1(COG3427) MCH7610684.1(MCH7610684.1'Failed to retrieve COG ID') MCH7610685.1(COG3552) MCH7610686.1(COG2068) MCH7610687.1(MCH7610687.1'Failed to retrieve COG ID')	Clade_IV	MAG	Present
MCH7665407.1	carbon-monoxide dehydrogenase large subunit	GCA_022561975.1	IH936_05720	Bacteria	Acidobacteriota	Thermoanaerobaculia	Multivoradales	JAHEKO01	CALZIK01	CALZIK01 sp022561975	Deep-Sea Sediment	MCH7665406.1(COG1975) MCH7665407.1(COG1529) MCH7665408.1(COG2080) MCH7665409.1(COG1319) MCH7665410.1(COG3427) MCH7665411.1(COG3552) MCH7665412.1(COG0714) MCH7665413.1(COG1876) MCH7665414.1(MCH7665414.1'Failed to retrieve COG ID') MCH7665415.1(MCH7665415.1'Failed to retrieve COG ID')	Clade_IV	MAG	Present
MCH7669883.1	carbon-monoxide dehydrogenase large subunit	GCA_022562055.1	IIC71_11900	Bacteria	Actinomycetota	Acidimicrobiia	UBA5794	UBA5794	BMS3BBIN02	BMS3BBIN02 sp022562055	Deep-Sea Sediment	MCH7669881.1(COG1319) MCH7669882.1(COG2080) MCH7669883.1(COG1529) MCH7669884.1(COG1975) MCH7669885.1(COG2068) MCH7669886.1(COG0714) MCH7669887.1(COG3427) MCH7669888.1(COG3552) MCH7669889.1(MCH7669889.1'Failed to retrieve COG ID')	Clade_V	MAG	Present
MCH7710881.1	carbon-monoxide dehydrogenase large subunit	GCA_022562375.1	IH903_04515	Bacteria	Pseudomonadota	Alphaproteobacteria	SMXQ01	SMXQ01	JACZQV01		Deep-Sea Sediment	MCH7710879.1(COG3552) MCH7710880.1(COG0714) MCH7710881.1(COG1529) MCH7710882.1(COG2080) MCH7710883.1(COG1319)	Clade_I	MAG	Present at a distant location
MCH7789331.1	carbon-monoxide dehydrogenase large subunit	GCA_022562835.1	IH940_07795	Bacteria	Actinomycetota	Acidimicrobiia	Acidimicrobiales	SHLQ01	JADFOM01	JADFOM01 sp022562835	Deep-Sea Sediment	MCH7789331.1(COG1529) MCH7789332.1(COG1975) MCH7789333.1(COG3427) MCH7789334.1(MCH7789334.1'Failed to retrieve COG ID') MCH7789335.1(MCH7789335.1'Failed to retrieve COG ID') MCH7789336.1(MCH7789336.1'Failed to retrieve COG ID') MCH7789337.1(MCH7789337.1'Failed to retrieve COG ID') MCH7789338.1(MCH7789338.1'Failed to retrieve COG ID') MCH7789339.1(MCH7789339.1'Failed to retrieve COG ID')	Clade_V	MAG	Present
MCH7795975.1	carbon-monoxide dehydrogenase large subunit	GCA_022562945.1	IH900_12690	Bacteria	Pseudomonadota	Alphaproteobacteria	Kiloniellales	J153	JACZWN01	JACZWN01 sp022572105	Deep-Sea Sediment	MCH7795975.1(COG1529) MCH7795976.1(COG1975)	Clade_I	MAG	Present at a distant location
MCH7844405.1	carbon-monoxide dehydrogenase large subunit	GCA_022563365.1	IH850_01045	Bacteria	Actinomycetota	Acidimicrobiia	UBA5794	UBA5794	JACZST01	JACZST01 sp022566415	Deep-Sea Sediment	MCH7844396.1(COG2080) MCH7844397.1(COG1529) MCH7844398.1(COG1319) MCH7844399.1(COG0714) MCH7844400.1(COG3552) MCH7844401.1(COG1975) MCH7844402.1(COG1975) MCH7844403.1(COG1319) MCH7844404.1(COG2080) MCH7844405.1(COG1529) MCH7844406.1(COG1975) MCH7844407.1(COG3427) MCH7844408.1(COG3945) MCH7844409.1(COG3631)	Clade_V	MAG	Present
MCH7864719.1	carbon-monoxide dehydrogenase large subunit	GCA_022563555.1	IIC56_05835	Bacteria	Pseudomonadota	Alphaproteobacteria	Rhodospirillales	Casp-alpha2			Deep-Sea Sediment	MCH7864719.1(COG1529) MCH7864720.1(COG2080) MCH7864721.1(COG1319) MCH7864722.1(COG0303)	Clade_I	MAG	Present at a distant location
MCH7899317.1	carbon-monoxide dehydrogenase large subunit	GCA_022563805.1	IH818_00225	Bacteria	Actinomycetota	Acidimicrobiia	UBA5794	ZC4RG35	SZUA-217	SZUA-217 sp004356805	Deep-Sea Sediment	MCH7899304.1(COG2025) MCH7899305.1(COG2086) MCH7899306.1(COG0213) MCH7899307.1(COG0002) MCH7899308.1(COG5630) MCH7899309.1(COG0078) MCH7899310.1(COG2968) MCH7899311.1(COG3695) MCH7899312.1(COG0035) MCH7899313.1(COG2352) MCH7899314.1(COG1975) MCH7899315.1(COG1975) MCH7899316.1(COG1975) MCH7899317.1(COG1529) MCH7899318.1(COG2080) MCH7899319.1(COG1319) MCH7899320.1(COG3552) MCH7899321.1(COG0714) MCH…	Clade_V	MAG	Present at a distant location
MCH7939012.1	carbon-monoxide dehydrogenase large subunit	GCA_022564085.1	IID13_04620	Bacteria	Marinisomatota	Marinisomatia	SCGC-AAA003-L08	TS1B11	JACZSB01	JACZSB01 sp022564085	Deep-Sea Sediment	MCH7939009.1(MCH7939009.1'Failed to retrieve COG ID') MCH7939010.1(COG1975) MCH7939011.1(COG3427) MCH7939012.1(COG1529) MCH7939013.1(COG2080) MCH7939014.1(COG1319)	Clade_IV	MAG	Present
MCH7942651.1	carbon-monoxide dehydrogenase large subunit	GCA_022564155.1	IIB67_05390	Bacteria	Pseudomonadota	Alphaproteobacteria	JAAXGF01	JAAXGF01	JAYZAP01		Deep-Sea Sediment	MCH7942648.1(MCH7942648.1'Failed to retrieve COG ID') MCH7942649.1(COG1319) MCH7942650.1(COG2080) MCH7942651.1(COG1529) MCH7942652.1(COG0714) MCH7942653.1(COG3552)	Clade_I	MAG	Present at a distant location
MCH8000454.1	carbon-monoxide dehydrogenase large subunit	GCA_022564645.1	IIA34_02180	Bacteria	Pseudomonadota	Alphaproteobacteria	Kiloniellales	J153	JACZWN01	JACZWN01 sp022572105	Deep-Sea Sediment	MCH8000451.1(COG2917) MCH8000452.1(COG1319) MCH8000453.1(COG2080) MCH8000454.1(COG1529) MCH8000455.1(COG1529) MCH8000456.1(COG1975) MCH8000457.1(COG3181) MCH8000458.1(MCH8000458.1'Failed to retrieve COG ID') MCH8000459.1(COG3333) MCH8000460.1(COG3333)	Clade_I	MAG	Present at a distant location
MCH8037586.1	carbon-monoxide dehydrogenase large subunit	GCA_022564835.1	IIC53_10750	Bacteria	Pseudomonadota	Alphaproteobacteria	Kiloniellales	J153	JACZWN01		Deep-Sea Sediment	MCH8037585.1(COG1975) MCH8037586.1(COG1529) MCH8037587.1(COG2080)	Clade_I	MAG	Present at a distant location
MCH8075943.1	carbon-monoxide dehydrogenase large subunit	GCA_022566195.1	IIC64_08990	Bacteria	SAR324	SAR324	JACQKK01	JACQKK01	JACZSY01	JACZSY01 sp022573975	Deep-Sea Sediment	MCH8075942.1(COG3427) MCH8075943.1(COG1529) MCH8075944.1(COG2080) MCH8075945.1(COG1319)	Clade_II	MAG	Present
MCH8094449.1	carbon-monoxide dehydrogenase large subunit	GCA_022565975.1	IH953_07635	Bacteria	Chloroflexota	Anaerolineae	Anaerolineales	E44-bin32	JADFRG01	JADFRG01 sp022561385	Deep-Sea Sediment	MCH8094443.1(MCH8094443.1'Failed to retrieve COG ID') MCH8094444.1(COG2068) MCH8094445.1(COG3552) MCH8094446.1(MCH8094446.1'Failed to retrieve COG ID') MCH8094447.1(COG3427) MCH8094448.1(COG1975) MCH8094449.1(COG1529) MCH8094450.1(COG2080) MCH8094451.1(COG1319)	Clade_IV	MAG	Present
MCH8095844.1	carbon-monoxide dehydrogenase large subunit	GCA_022566265.1	IID53_02030	Bacteria	Pseudomonadota	Alphaproteobacteria	SMXQ01	SMXQ01	JACZQV01	JACZQV01 sp022566265	Deep-Sea Sediment	MCH8095842.1(COG3552) MCH8095843.1(COG0714) MCH8095844.1(COG1529) MCH8095845.1(COG2080) MCH8095846.1(COG1319) MCH8095847.1(COG3959)	Clade_I	MAG	Present at a distant location
MCH8105189.1	carbon-monoxide dehydrogenase large subunit	GCA_022566015.1	IIC58_06780	Bacteria	Pseudomonadota	Gammaproteobacteria	GCA-001735895	GCA-001735895	GCA-001735895	GCA-001735895 sp022566015	Deep-Sea Sediment	MCH8105181.1(COG5501) MCH8105182.1(MCH8105182.1'Failed to retrieve COG ID') MCH8105183.1(MCH8105183.1'Failed to retrieve COG ID') MCH8105184.1(COG0179) MCH8105185.1(COG3450) MCH8105186.1(COG3300) MCH8105187.1(COG1319) MCH8105188.1(COG2080) MCH8105189.1(COG1529) MCH8105190.1(COG3427) MCH8105191.1(COG0714) MCH8105192.1(COG3552) MCH8105193.1(COG1975) MCH8105194.1(COG2068) MCH8105195.1(COG1975) MCH81…	Clade_I	MAG	Present
MCH8113312.1	carbon-monoxide dehydrogenase large subunit	GCA_022565955.1	IH905_15390	Bacteria	Pseudomonadota	Alphaproteobacteria	SHVP01	SHVP01	JADFIH01		Deep-Sea Sediment	MCH8113310.1(COG1319) MCH8113311.1(COG2080) MCH8113312.1(COG1529) MCH8113313.1(COG1975)	Clade_I	MAG	Present at a distant location
MCH8129569.1	carbon-monoxide dehydrogenase large subunit	GCA_022566415.1	IIC70_06675	Bacteria	Actinomycetota	Acidimicrobiia	UBA5794	UBA5794	JACZST01	JACZST01 sp022566415	Deep-Sea Sediment	MCH8129565.1(COG3631) MCH8129566.1(COG3945) MCH8129567.1(COG3427) MCH8129568.1(COG1975) MCH8129569.1(COG1529) MCH8129570.1(COG2080) MCH8129571.1(COG1319) MCH8129572.1(COG1975)	Clade_V	MAG	Present
MCH8138559.1	carbon-monoxide dehydrogenase large subunit	GCA_022566445.1	IH926_06345	Bacteria	Pseudomonadota	Alphaproteobacteria	SMXQ01	SMXQ01	JACZQV01	JACZQV01 sp022545545	Deep-Sea Sediment	MCH8138556.1(COG2917) MCH8138557.1(COG1319) MCH8138558.1(COG2080) MCH8138559.1(COG1529)	Clade_I	MAG	Present at a distant location
MCH8236828.1	carbon-monoxide dehydrogenase large subunit	GCA_022567215.1	IIC06_01505	Bacteria	Pseudomonadota	Alphaproteobacteria	Rhodospirillales	Casp-alpha2			Deep-Sea Sediment	MCH8236826.1(COG3552) MCH8236827.1(COG0714) MCH8236828.1(COG1529) MCH8236829.1(COG2080) MCH8236830.1(COG1319) MCH8236831.1(COG0303) MCH8236832.1(COG1975)	Clade_I	MAG	Present at a distant location
MCH8338340.1	carbon-monoxide dehydrogenase large subunit	GCA_022567995.1	IH858_05800	Bacteria	Chloroflexota	Anaerolineae	Anaerolineales	E44-bin32	JADFRG01	JADFRG01 sp022561385	Deep-Sea Sediment	MCH8338338.1(COG1319) MCH8338339.1(COG2080) MCH8338340.1(COG1529) MCH8338341.1(COG1975) MCH8338342.1(COG3427) MCH8338343.1(MCH8338343.1'Failed to retrieve COG ID') MCH8338344.1(COG3552) MCH8338345.1(COG2068)	Clade_IV	MAG	Present
MCH8809723.1	carbon-monoxide dehydrogenase large subunit	GCA_022574725.1	IH993_07830	Bacteria	Pseudomonadota	Alphaproteobacteria	Kiloniellales	J153	JACZWN01	JACZWN01 sp022572105	Deep-Sea Sediment	MCH8809722.1(COG1975) MCH8809723.1(COG1529)	Clade_I	MAG	Present at a distant location
MCH8837559.1	carbon-monoxide dehydrogenase large subunit	GCA_022574435.1	IIA60_07115	Bacteria	Marinisomatota	Marinisomatia	SCGC-AAA003-L08	TS1B11	JACZSB01	JACZSB01 sp022574435	Deep-Sea Sediment	MCH8837557.1(COG1319) MCH8837558.1(COG2080) MCH8837559.1(COG1529) MCH8837560.1(COG3427)	Clade_IV	MAG	Present
MCH8843615.1	carbon-monoxide dehydrogenase large subunit	GCA_022574555.1	IID61_11665	Bacteria	SAR324	SAR324	JACQKK01	JAPUJL01	JACZRV01	JACZRV01 sp022574555	Deep-Sea Sediment	MCH8843610.1(COG1804) MCH8843611.1(COG2814) MCH8843612.1(COG0304) MCH8843613.1(COG1319) MCH8843614.1(COG2080) MCH8843615.1(COG1529) MCH8843616.1(COG3427) MCH8843617.1(COG0714) MCH8843618.1(COG3552) MCH8843619.1(COG1975) MCH8843620.1(COG2068) MCH8843621.1(COG1975) MCH8843622.1(COG0520) MCH8843623.1(COG0822) MCH8843624.1(COG1278) MCH8843625.1(COG1274)	Clade_II	MAG	Present
MCH8867244.1	carbon-monoxide dehydrogenase large subunit	GCA_022574185.1	IID58_10375	Bacteria	Pseudomonadota	Gammaproteobacteria	Woeseiales	Woeseiaceae	JAACFB01	JAACFB01 sp022574185	Deep-Sea Sediment	MCH8867236.1(MCH8867236.1'Failed to retrieve COG ID') MCH8867237.1(COG1196) MCH8867238.1(COG1975) MCH8867239.1(COG1975) MCH8867240.1(COG1975) MCH8867241.1(COG3552) MCH8867242.1(COG0714) MCH8867243.1(COG3427) MCH8867244.1(COG1529) MCH8867245.1(COG2080) MCH8867246.1(COG1319) MCH8867247.1(COG2068)	Clade_I	MAG	Present
MCH8877751.1	carbon-monoxide dehydrogenase large subunit	GCA_022574135.1	IIA89_13150	Bacteria	Chloroflexota	Anaerolineae	Anaerolineales	E44-bin32	JADFRG01	JADFRG01 sp022561385	Deep-Sea Sediment	MCH8877749.1(COG1319) MCH8877750.1(COG2080) MCH8877751.1(COG1529) MCH8877752.1(COG1975) MCH8877753.1(COG3427) MCH8877754.1(MCH8877754.1'Failed to retrieve COG ID') MCH8877755.1(COG3552) MCH8877756.1(COG2068)	Clade_IV	MAG	Present
MCH8887503.1	carbon-monoxide dehydrogenase large subunit	GCA_022573975.1	IIC13_13015	Bacteria	SAR324	SAR324	JACQKK01	JACQKK01	JACZSY01	JACZSY01 sp022573975	Deep-Sea Sediment	MCH8887502.1(COG3427) MCH8887503.1(COG1529) MCH8887504.1(COG2080) MCH8887505.1(COG1319) MCH8887506.1(COG1868)	Clade_II	MAG	Present
MCH8899372.1	carbon-monoxide dehydrogenase large subunit	GCA_022574065.1	IH942_02620	Bacteria	Actinomycetota	Acidimicrobiia	UBA5794	UBA5794	JACZST01	JACZST01 sp022574065	Deep-Sea Sediment	MCH8899372.1(COG1529) MCH8899373.1(COG2080) MCH8899374.1(COG1319) MCH8899375.1(COG1975) MCH8899376.1(COG1975) MCH8899377.1(COG3552) MCH8899378.1(COG0714) MCH8899379.1(COG1319) MCH8899380.1(COG1529) MCH8899381.1(COG2080) MCH8899382.1(COG3547)	Clade_V	MAG	-
MCH8952593.1	carbon-monoxide dehydrogenase large subunit	GCA_022573605.1	IID49_10775	Bacteria	Pseudomonadota	Alphaproteobacteria	Rhodobacterales	Rhodobacteraceae	Thermohalobaculum	Thermohalobaculum sp022573605	Deep-Sea Sediment	MCH8952592.1(COG0714) MCH8952593.1(COG1529) MCH8952594.1(COG2080) MCH8952595.1(COG1319) MCH8952596.1(COG0622)	Clade_I	MAG	Present at a distant location
MCH8972036.1	carbon-monoxide dehydrogenase large subunit	GCA_022573445.1	IH918_08160	Bacteria	Actinomycetota	Acidimicrobiia	UBA5794	ZC4RG35	SZUA-217	SZUA-217 sp004356805	Deep-Sea Sediment	MCH8972036.1(COG1529) MCH8972037.1(COG2080) MCH8972038.1(COG1319) MCH8972039.1(COG3552)	Clade_V	MAG	Present at a distant location
MCH8983487.1	carbon-monoxide dehydrogenase large subunit	GCA_022573225.1	IH943_05215	Bacteria	Actinomycetota	Acidimicrobiia	UBA5794	ZC4RG35	JACZUI01	JACZUI01 sp022573225	Deep-Sea Sediment	MCH8983481.1(COG2352) MCH8983482.1(COG1975) MCH8983483.1(COG1975) MCH8983484.1(COG3552) MCH8983485.1(COG0714) MCH8983486.1(COG1975) MCH8983487.1(COG1529) MCH8983488.1(COG2080) MCH8983489.1(COG1319) MCH8983490.1(COG3839) MCH8983491.1(COG0685) MCH8983492.1(MCH8983492.1'Failed to retrieve COG ID') MCH8983493.1(COG5485)	Clade_V	MAG	Present at a distant location
MCH8998066.1	carbon-monoxide dehydrogenase large subunit	GCA_022573245.1	IID48_07330	Bacteria	Pseudomonadota	Alphaproteobacteria	Kiloniellales	J153	JACZWN01		Deep-Sea Sediment	MCH8998063.1(COG2917) MCH8998064.1(COG1319) MCH8998065.1(COG2080) MCH8998066.1(COG1529) MCH8998067.1(COG1975)	Clade_I	MAG	Present at a distant location
MCH9012688.1	carbon-monoxide dehydrogenase large subunit	GCA_022573125.1	IIA68_06470	Bacteria	Pseudomonadota	Alphaproteobacteria	Kiloniellales	J153	JACZWN01	JACZWN01 sp022572105	Deep-Sea Sediment	MCH9012685.1(COG2917) MCH9012686.1(COG1319) MCH9012687.1(COG2080) MCH9012688.1(COG1529) MCH9012689.1(COG1975) MCH9012690.1(COG4784) MCH9012691.1(COG1192)	Clade_I	MAG	-
MCH9044601.1	carbon-monoxide dehydrogenase large subunit	GCA_022572825.1	IIA40_00680	Bacteria	SAR324	SAR324	JACQKK01	JACQKK01	JACZVE01	JACZVE01 sp022572825	Deep-Sea Sediment	MCH9044589.1(COG0146) MCH9044590.1(COG5642) MCH9044591.1(COG1028) MCH9044592.1(COG0822) MCH9044593.1(COG0520) MCH9044594.1(COG1975) MCH9044595.1(COG2068) MCH9044596.1(COG1975) MCH9044597.1(COG3552) MCH9044598.1(COG3552) MCH9044599.1(COG0714) MCH9044600.1(COG3427) MCH9044601.1(COG1529) MCH9044602.1(COG2080) MCH9044603.1(COG1319) MCH9044604.1(COG0582) MCH9044605.1(COG0028) MCH9044606.1(COG1804)	Clade_II	MAG	Present
MCH9051879.1	carbon-monoxide dehydrogenase large subunit	GCA_022572745.1	IIA72_12465	Bacteria	Pseudomonadota	Alphaproteobacteria	SMXQ01	SMXQ01	JACZQV01		Deep-Sea Sediment	MCH9051875.1(COG3427) MCH9051876.1(COG1975) MCH9051877.1(COG3552) MCH9051878.1(COG0714) MCH9051879.1(COG1529) MCH9051880.1(COG2080) MCH9051881.1(COG1319)	Clade_I	MAG	Present
MCH9053568.1	carbon-monoxide dehydrogenase large subunit	GCA_022572745.1	IIA72_21340	Bacteria	Pseudomonadota	Alphaproteobacteria	SMXQ01	SMXQ01	JACZQV01		Deep-Sea Sediment	MCH9053566.1(COG3552) MCH9053567.1(COG0714) MCH9053568.1(COG1529) MCH9053569.1(COG2080) MCH9053570.1(COG1319) MCH9053571.1(MCH9053571.1'Failed to retrieve COG ID')	Clade_I	MAG	Present at a distant location
MCH9651754.1	carbon-monoxide dehydrogenase large subunit	GCA_022601195.1	K0U98_26235	Bacteria	Acidobacteriota	Thermoanaerobaculia	Multivoradales	JAHZIX01	JAHZIX01	JAHZIX01 sp022601195	Host Associated	MCH9651748.1(MCH9651748.1'Failed to retrieve COG ID') MCH9651749.1(COG0842) MCH9651750.1(COG1131) MCH9651751.1(COG0845) MCH9651752.1(MCH9651752.1'Failed to retrieve COG ID') MCH9651753.1(COG1975) MCH9651754.1(COG1529) MCH9651755.1(COG2080) MCH9651756.1(COG1319)	Clade_IV	MAG	Present at a distant location
MCH9706819.1	carbon-monoxide dehydrogenase large subunit	GCA_022600895.1	K0U48_04630	Bacteria	Actinomycetota	Actinomycetes	S36-B12	S36-B12	S36-B12	S36-B12 sp002729215	Host Associated	MCH9706813.1(MCH9706813.1'Failed to retrieve COG ID') MCH9706814.1(COG0519) MCH9706815.1(COG1975) MCH9706816.1(MCH9706816.1'Failed to retrieve COG ID') MCH9706817.1(COG1319) MCH9706818.1(COG2080) MCH9706819.1(COG1529)	Clade_V	MAG	Present at a distant location
MCH9737312.1	carbon-monoxide dehydrogenase large subunit	GCA_022600435.1	K0U42_00970	Bacteria	Actinomycetota	Actinomycetes	S36-B12	S36-B12	UBA4592	UBA4592 sp002469525	Host Associated	MCH9737310.1(COG1319) MCH9737311.1(COG2080) MCH9737312.1(COG1529) MCH9737313.1(COG1975) MCH9737314.1(COG3427) MCH9737315.1(MCH9737315.1'Failed to retrieve COG ID') MCH9737316.1(MCH9737316.1'Failed to retrieve COG ID') MCH9737317.1(MCH9737317.1'Failed to retrieve COG ID') MCH9737318.1(MCH9737318.1'Failed to retrieve COG ID') MCH9737319.1(MCH9737319.1'Failed to retrieve COG ID')	Clade_V	MAG	Present
MCH9818158.1	carbon-monoxide dehydrogenase large subunit	GCA_022600135.1	K0U32_04310	Bacteria	Pseudomonadota	Gammaproteobacteria	Burkholderiales	Burkholderiaceae	RS62	RS62 sp002340675	Host Associated	MCH9818153.1(COG1213) MCH9818154.1(COG1975) MCH9818155.1(COG3552) MCH9818156.1(COG0714) MCH9818157.1(COG3427) MCH9818158.1(COG1529) MCH9818159.1(COG2080)	Clade_I	MAG	Present
MCH9830139.1	carbon-monoxide dehydrogenase large subunit	GCA_022599635.1	K0U31_00910	Bacteria	Actinomycetota	Actinomycetes	S36-B12	S36-B12	UBA4592	UBA4592 sp002469525	Host Associated	MCH9830135.1(COG1975) MCH9830136.1(MCH9830136.1'Failed to retrieve COG ID') MCH9830137.1(COG1319) MCH9830138.1(COG2080) MCH9830139.1(COG1529) MCH9830140.1(COG1975) MCH9830141.1(COG3427) MCH9830142.1(MCH9830142.1'Failed to retrieve COG ID') MCH9830143.1(MCH9830143.1'Failed to retrieve COG ID') MCH9830144.1(MCH9830144.1'Failed to retrieve COG ID') MCH9830145.1(MCH9830145.1'Failed to retrieve COG ID…	Clade_V	MAG	Present
MCH9833247.1	carbon-monoxide dehydrogenase large subunit	GCA_022599835.1	K0U49_07785	Bacteria	Pseudomonadota	Alphaproteobacteria	Rhodobacterales	Rhodobacteraceae	Tateyamaria	Tateyamaria sp003445215	Host Associated	MCH9833246.1(COG0714) MCH9833247.1(COG1529) MCH9833248.1(COG2080) MCH9833249.1(COG1319) MCH9833250.1(COG3279)	Clade_I	MAG	Present at a distant location
MCH9839638.1	carbon-monoxide dehydrogenase large subunit	GCA_022599825.1	K0U56_01085	Bacteria	Actinomycetota	Actinomycetes	S36-B12	S36-B12	UBA4592	UBA4592 sp002469525	Host Associated	MCH9839638.1(COG1529) MCH9839639.1(COG2080) MCH9839640.1(COG1319) MCH9839641.1(MCH9839641.1'Failed to retrieve COG ID') MCH9839642.1(COG1975)	Clade_V	MAG	Present at a distant location
MCI4664591.1	aerobic carbon-monoxide dehydrogenase large subunit	GCA_022760355.1	MRY74_07700	Bacteria	Pseudomonadota	Alphaproteobacteria	Rhodobacterales	Rhodobacteraceae	JALEGB01	JALEGB01 sp022760355	Host Associated	MCI4664591.1(COG1529) MCI4664592.1(COG2080) MCI4664593.1(COG3300) MCI4664594.1(COG0546) MCI4664595.1(COG1225) MCI4664596.1(COG0637) MCI4664597.1(COG0036) MCI4664598.1(COG0464) MCI4664599.1(COG4451) MCI4664600.1(COG1850) MCI4664601.1(COG0191) MCI4664602.1(COG0126) MCI4664603.1(COG0057) MCI4664604.1(COG0021) MCI4664605.1(COG3954) MCI4664606.1(COG0158)	Clade_I	MAG	Present at a distant location
MCI4671043.1	aerobic carbon-monoxide dehydrogenase large subunit	GCA_022760475.1	MRZ79_23095	Bacteria	Bacteroidota	Bacteroidia	J057	J057	JALEFZ01	JALEFZ01 sp022760475	Host Associated	MCI4671039.1(MCI4671039.1'Failed to retrieve COG ID') MCI4671040.1(MCI4671040.1'Failed to retrieve COG ID') MCI4671041.1(COG1319) MCI4671042.1(COG2080) MCI4671043.1(COG1529) MCI4671044.1(COG3427) MCI4671045.1(COG0714) MCI4671046.1(COG3552) MCI4671047.1(COG1975) MCI4671048.1(MCI4671048.1'Failed to retrieve COG ID') MCI4671049.1(COG3668) MCI4671050.1(MCI4671050.1'Failed to retrieve COG ID') MCI4671…	Clade_IV	MAG	Present
MCI5098606.1	aerobic carbon-monoxide dehydrogenase large subunit	GCA_022763485.1	MRY77_20015	Bacteria	Pseudomonadota	Alphaproteobacteria	Rhodobacterales	Rhodobacteraceae	WKFI01	WKFI01 sp022763485	Host Associated	MCI5098597.1(MCI5098597.1'Failed to retrieve COG ID') MCI5098598.1(COG2010) MCI5098599.1(COG2372) MCI5098600.1(COG1276) MCI5098601.1(COG2132) MCI5098602.1(COG2010) MCI5098603.1(COG3300) MCI5098604.1(COG1319) MCI5098605.1(COG2080) MCI5098606.1(COG1529) MCI5098607.1(COG0714) MCI5098608.1(COG3552) MCI5098609.1(COG1975) MCI5098610.1(COG3427)	Clade_I	MAG	Present
MCJ2554898.1	carbon-monoxide dehydrogenase large subunit	GCA_022848785.1	LN410_01665	Archaea	Thermoplasmatota	Thermoplasmata	RBG-16-68-12	JAJISG01	JAJISK01		Deep Sea Sediment	MCJ2554897.1(COG3427) MCJ2554898.1(COG1529) MCJ2554899.1(COG2080) MCJ2554900.1(COG1319)	Clade_IV	MAG	Present
MCJ7466751.1	aerobic carbon-monoxide dehydrogenase large subunit	GCA_022865355.1	MUO53_08670	Bacteria	Bacteroidota	Bacteroidia	Flavobacteriales	Flavobacteriaceae	JALHST01	JALHST01 sp022865355	Coastal	MCJ7466749.1(COG0714) MCJ7466750.1(COG3427) MCJ7466751.1(COG1529) MCJ7466751.1(COG1529) MCJ7466752.1(COG2080) MCJ7466753.1(COG1319)	Clade_IV	MAG	Present
MCJ8309824.1	aerobic carbon-monoxide dehydrogenase large subunit	GCA_022968915.1	MJH08_12230	Bacteria	Pseudomonadota	Alphaproteobacteria	Rhizobiales	Rhizobiaceae	R2A130	R2A130 sp013214695	Deep-Sea Sediment	MCJ8309819.1(COG0697) MCJ8309820.1(COG3427) MCJ8309821.1(COG1975) MCJ8309822.1(COG3552) MCJ8309823.1(COG0714) MCJ8309824.1(COG1529) MCJ8309825.1(COG2080) MCJ8309826.1(COG1319) MCJ8309827.1(COG3300) MCJ8309828.1(COG0841)	Clade_I	MAG	Present
MCK5385673.1	carbon-monoxide dehydrogenase large subunit	GCA_023140995.1	KAJ39_00685	Bacteria	Pseudomonadota	Gammaproteobacteria	UBA6429	Thiohalophilaceae	JAGLTQ01		Deep-Sea Sediment	MCK5385669.1(COG2864) MCK5385670.1(COG3279) MCK5385671.1(COG1319) MCK5385672.1(COG2080) MCK5385673.1(COG1529) MCK5385674.1(COG3427) MCK5385675.1(COG0714) MCK5385676.1(COG3552) MCK5385677.1(COG1975) MCK5385678.1(COG2068) MCK5385679.1(MCK5385679.1'Failed to retrieve COG ID')	Clade_I	MAG	Present
MCK5410580.1	carbon-monoxide dehydrogenase large subunit	GCA_023142235.1	KAJ67_00725	Bacteria	Gemmatimonadota	Gemmatimonadetes	Palauibacterales	Palauibacteraceae	G020351855	G020351855 sp030636765	Deep-Sea Sediment	MCK5410578.1(COG1319) MCK5410579.1(COG2080) MCK5410580.1(COG1529)	Clade_III	MAG	Present at a distant location
MCL7406857.1	aerobic carbon-monoxide dehydrogenase large subunit	GCA_023540835.1	MWN63_12780	Bacteria	Pseudomonadota	Alphaproteobacteria	Rhodobacterales	Rhodobacteraceae	Marivivens	Marivivens geojensis	Surface Seawater	MCL7406853.1(COG2186) MCL7406854.1(COG3300) MCL7406855.1(COG1319) MCL7406856.1(COG2080) MCL7406857.1(COG1529) MCL7406858.1(COG0714) MCL7406859.1(COG3552) MCL7406860.1(COG1975) MCL7406861.1(COG3427)	Clade_I	-	Present
MCO1654777.1	carbon-monoxide dehydrogenase large subunit	GCA_023898865.1	KDL28_06870	Bacteria	Actinomycetota	Actinomycetes	Mycobacteriales	Pseudonocardiaceae	Pseudonocardia	Pseudonocardia humida	Coastal	MCO1654774.1(COG3552) MCO1654775.1(COG0714) MCO1654776.1(COG1975) MCO1654777.1(COG1529) MCO1654777.1(COG1529) MCO1654778.1(COG2080) MCO1654779.1(COG1319)	Clade_V	-	Present at a distant location
MCP4209483.1	carbon-monoxide dehydrogenase large subunit	GCA_024224295.1	GY767_20905	Bacteria	Pseudomonadota	Alphaproteobacteria	Rhodobacterales	Rhodobacteraceae	Shimia	Shimia sp024224295	Coastal	MCP4209477.1(COG3333) MCP4209478.1(COG0624) MCP4209479.1(COG0625) MCP4209480.1(COG3300) MCP4209481.1(COG1319) MCP4209482.1(COG2080) MCP4209483.1(COG1529) MCP4209484.1(COG0714) MCP4209485.1(COG3552) MCP4209486.1(COG1975) MCP4209487.1(COG3427)	Clade_I	MAG	Present
MCP4363668.1	carbon-monoxide dehydrogenase large subunit	GCA_024223125.1	GY796_37185	Bacteria	Chloroflexota	Anaerolineae	Promineifilales	Promineifilaceae	CAADGU01		Coastal	MCP4363667.1(COG1975) MCP4363668.1(COG1529) MCP4363669.1(COG2080) MCP4363670.1(COG1319) MCP4363671.1(COG3427) MCP4363672.1(COG3552) MCP4363673.1(COG0714) MCP4363674.1(COG4753) MCP4363675.1(COG4585) MCP4363676.1(MCP4363676.1'Failed to retrieve COG ID')	Clade_IV	MAG	Present
MCP4617568.1	carbon-monoxide dehydrogenase large subunit	GCA_024231615.1	GY844_14175	Bacteria	Pseudomonadota	Alphaproteobacteria	Rhizobiales	Xanthobacteraceae	Bradyrhizobium		Coastal	MCP4617564.1(COG3427) MCP4617565.1(COG1975) MCP4617566.1(COG3552) MCP4617567.1(COG0714) MCP4617568.1(COG1529) MCP4617569.1(COG2080) MCP4617570.1(COG1319) MCP4617571.1(COG3300) MCP4617572.1(COG0054)	Clade_I	MAG	Present
MCP4742414.1	carbon-monoxide dehydrogenase large subunit	GCA_024230495.1	GY871_09360	Bacteria	Actinomycetota	Actinomycetes	S36-B12	S36-B12	S36-B12		Coastal	MCP4742409.1(COG0519) MCP4742410.1(COG1975) MCP4742411.1(MCP4742411.1'Failed to retrieve COG ID') MCP4742412.1(COG1319) MCP4742413.1(COG2080) MCP4742414.1(COG1529) MCP4742415.1(COG1975) MCP4742416.1(COG3427) MCP4742417.1(MCP4742417.1'Failed to retrieve COG ID') MCP4742418.1(MCP4742418.1'Failed to retrieve COG ID') MCP4742419.1(MCP4742419.1'Failed to retrieve COG ID')	Clade_V	MAG	Present
MCP4767543.1	carbon-monoxide dehydrogenase large subunit	GCA_024230335.1	GY875_14855	Bacteria	Pseudomonadota	Gammaproteobacteria	GCA-001735895	GCA-001735895	GCA-001735895		Coastal	MCP4767535.1(COG0822) MCP4767536.1(COG0520) MCP4767537.1(COG1975) MCP4767538.1(COG2068) MCP4767539.1(COG1975) MCP4767540.1(COG3552) MCP4767541.1(COG0714) MCP4767542.1(COG3427) MCP4767543.1(COG1529) MCP4767544.1(COG2080) MCP4767545.1(COG1319) MCP4767546.1(COG2070) MCP4767547.1(COG3135) MCP4767548.1(MCP4767548.1'Failed to retrieve COG ID')	Clade_I	MAG	Present
MCP4882853.1	carbon-monoxide dehydrogenase large subunit	GCA_024229195.1	GY908_03600	Bacteria	Bacteroidota	Bacteroidia	Flavobacteriales	Flavobacteriaceae	Lutimonas	Lutimonas sp024229195	Coastal	MCP4882851.1(COG1319) MCP4882852.1(COG2080) MCP4882853.1(COG1529) MCP4882853.1(COG1529) MCP4882854.1(COG3427) MCP4882855.1(COG0714) MCP4882856.1(COG3552) MCP4882857.1(COG1975)	Clade_IV	MAG	Present
MCP4892270.1	carbon-monoxide dehydrogenase large subunit	GCA_024229075.1	GY911_00435	Bacteria	Actinomycetota	Actinomycetes	S36-B12	S36-B12	S36-B12		Host Associated	MCP4892263.1(MCP4892263.1'Failed to retrieve COG ID') MCP4892264.1(MCP4892264.1'Failed to retrieve COG ID') MCP4892265.1(MCP4892265.1'Failed to retrieve COG ID') MCP4892266.1(MCP4892266.1'Failed to retrieve COG ID') MCP4892267.1(MCP4892267.1'Failed to retrieve COG ID') MCP4892268.1(COG3427) MCP4892269.1(COG1975) MCP4892270.1(COG1529)	Clade_V	MAG	Present
MCP5029148.1	carbon-monoxide dehydrogenase large subunit	GCA_024228435.1	GY929_22975	Bacteria	Actinomycetota	Acidimicrobiia	Acidimicrobiales	JAAEMS01	JAAEMS01		Host Associated	MCP5029137.1(COG0523) MCP5029138.1(COG1574) MCP5029139.1(MCP5029139.1'Failed to retrieve COG ID') MCP5029140.1(COG1946) MCP5029141.1(COG1051) MCP5029142.1(COG0076) MCP5029143.1(COG0665) MCP5029144.1(COG3552) MCP5029145.1(COG0714) MCP5029146.1(COG2068) MCP5029147.1(COG1975) MCP5029148.1(COG1529) MCP5029149.1(COG2080) MCP5029150.1(COG1319)	Clade_V	MAG	Present at a distant location
MCQ3805339.1	carbon-monoxide dehydrogenase large subunit	GCA_024421125.1	KTV45_14795	Bacteria	Actinomycetota	Acidimicrobiia	UBA5794	ZC4RG35	Bin76	Bin76 sp002238785	Host Associated	MCQ3805331.1(MCQ3805331.1'Failed to retrieve COG ID') MCQ3805332.1(COG0014) MCQ3805333.1(MCQ3805333.1'Failed to retrieve COG ID') MCQ3805334.1(MCQ3805334.1'Failed to retrieve COG ID') MCQ3805335.1(MCQ3805335.1'Failed to retrieve COG ID') MCQ3805336.1(COG4974) MCQ3805337.1(COG1319) MCQ3805338.1(COG2080) MCQ3805339.1(COG1529) MCQ3805340.1(COG1975)	Clade_V	MAG	Present at a distant location
MCQ3806855.1	carbon-monoxide dehydrogenase large subunit	GCA_024421085.1	KTV16_06165	Bacteria	Actinomycetota	Acidimicrobiia	Acidimicrobiales	Aldehydirespiratoraceae	VXYK01	VXYK01 sp024421085	Host Associated	MCQ3806852.1(COG0350) MCQ3806853.1(COG1319) MCQ3806854.1(COG2080) MCQ3806855.1(COG1529) MCQ3806856.1(COG1975) MCQ3806857.1(COG2068) MCQ3806858.1(COG0714) MCQ3806859.1(COG3552) MCQ3806860.1(COG1024) MCQ3806861.1(COG1028) MCQ3806862.1(COG0730)	Clade_V	MAG	Present at a distant location
MCQ3810006.1	carbon-monoxide dehydrogenase large subunit	GCA_024421205.1	KTV68_05560	Bacteria	Actinomycetota	Acidimicrobiia	Acidimicrobiales	Bin134	Poriferisocius	Poriferisocius sp002239105	Host Associated	MCQ3810005.1(COG2080) MCQ3810006.1(COG1529) MCQ3810007.1(COG1975)	Clade_V	MAG	Present at a distant location
MCQ3814059.1	carbon-monoxide dehydrogenase large subunit	GCA_024421095.1	KTU85_06540	Bacteria	Actinomycetota	Acidimicrobiia	Acidimicrobiales	Aldehydirespiratoraceae	VXYK01	VXYK01 sp024421095	Host Associated	MCQ3814057.1(COG1319) MCQ3814058.1(COG2080) MCQ3814059.1(COG1529) MCQ3814060.1(COG1975) MCQ3814061.1(COG2068) MCQ3814062.1(COG0714) MCQ3814063.1(COG3552) MCQ3814064.1(MCQ3814064.1'Failed to retrieve COG ID') MCQ3814065.1(MCQ3814065.1'Failed to retrieve COG ID')	Clade_V	MAG	Present at a distant location
MCR9086013.1	aerobic carbon-monoxide dehydrogenase large subunit	GCA_024742405.1	NXH97_04615	Bacteria	Pseudomonadota	Alphaproteobacteria	Rhodobacterales	Rhodobacteraceae	JANSYP01	JANSYP01 sp024742405	Host Associated	MCR9086001.1(COG3001) MCR9086002.1(COG1651) MCR9086003.1(COG1012) MCR9086004.1(COG0274) MCR9086005.1(COG3238) MCR9086006.1(COG1960) MCR9086007.1(COG1132) MCR9086008.1(COG1975) MCR9086009.1(COG3427) MCR9086010.1(COG1975) MCR9086011.1(COG3552) MCR9086012.1(COG0714) MCR9086013.1(COG1529) MCR9086014.1(COG2080) MCR9086015.1(COG1319) MCR9086016.1(COG3300) MCR9086017.1(MCR9086017.1'Failed to retrieve CO…	Clade_I	MAG	Present
MCR9110691.1	aerobic carbon-monoxide dehydrogenase large subunit	GCA_024742895.1	NXH94_17570	Bacteria	Pseudomonadota	Alphaproteobacteria	Rhodobacterales	Rhodobacteraceae	Marivita	Marivita sp003149565	Host Associated	MCR9110684.1(COG1994) MCR9110685.1(COG1359) MCR9110686.1(MCR9110686.1'Failed to retrieve COG ID') MCR9110687.1(MCR9110687.1'Failed to retrieve COG ID') MCR9110688.1(COG3300) MCR9110689.1(COG1319) MCR9110690.1(COG2080) MCR9110691.1(COG1529) MCR9110692.1(COG0714) MCR9110693.1(COG3552) MCR9110694.1(COG1975) MCR9110695.1(COG2068) MCR9110696.1(COG3427) MCR9110697.1(MCR9110697.1'Failed to retrieve COG …	Clade_I	MAG	Present
MCR9136531.1	aerobic carbon-monoxide dehydrogenase large subunit	GCA_024742485.1	NXI27_11085	Bacteria	Pseudomonadota	Alphaproteobacteria	Rhizobiales	Rhizobiaceae	Hoeflea_A	Hoeflea_A sp024742485	Host Associated	MCR9136529.1(COG1319) MCR9136530.1(COG2080) MCR9136531.1(COG1529) MCR9136532.1(COG0714) MCR9136533.1(COG3552) MCR9136534.1(COG1975) MCR9136535.1(COG2068) MCR9136536.1(COG3427)	Clade_I	MAG	Present
MCR9215495.1	aerobic carbon-monoxide dehydrogenase large subunit	GCA_024743055.1	NXI13_17420	Bacteria	Pseudomonadota	Alphaproteobacteria	Sneathiellales	Sneathiellaceae	Sneathiella	Sneathiella sp024743055	Host Associated	MCR9215491.1(COG2068) MCR9215492.1(COG1975) MCR9215493.1(COG3552) MCR9215494.1(COG0714) MCR9215495.1(COG1529) MCR9215496.1(COG2080) MCR9215497.1(COG1319)	Clade_I	MAG	Present at a distant location
MCR9238256.1	aerobic carbon-monoxide dehydrogenase large subunit	GCA_024743215.1	NXI17_16425	Bacteria	Pseudomonadota	Alphaproteobacteria	Rhizobiales	GCA-2746425	GCA-2746425	GCA-2746425 sp024743215	Host Associated	MCR9238247.1(COG2721) MCR9238248.1(COG2721) MCR9238249.1(COG3119) MCR9238250.1(COG3181) MCR9238251.1(COG3333) MCR9238252.1(MCR9238252.1'Failed to retrieve COG ID') MCR9238253.1(COG3300) MCR9238254.1(COG1319) MCR9238255.1(COG2080) MCR9238256.1(COG1529) MCR9238257.1(COG0714) MCR9238258.1(COG3552) MCR9238259.1(COG1975) MCR9238260.1(COG2068) MCR9238261.1(COG3427) MCR9238262.1(COG1541)	Clade_I	MAG	Present
MCR9255759.1	aerobic carbon-monoxide dehydrogenase large subunit	GCA_024743275.1	NXI16_06635	Bacteria	Pseudomonadota	Alphaproteobacteria	JANSWW01	JANSWW01	JANSWW01	JANSWW01 sp024743275	Host Associated	MCR9255752.1(COG3333) MCR9255753.1(MCR9255753.1'Failed to retrieve COG ID') MCR9255754.1(COG3181) MCR9255755.1(COG0589) MCR9255756.1(COG1975) MCR9255757.1(COG3552) MCR9255758.1(COG0714) MCR9255759.1(COG1529) MCR9255760.1(COG2080) MCR9255761.1(COG1319) MCR9255762.1(COG3300)	Clade_I	MAG	Present at a distant location
MCR9281994.1	aerobic carbon-monoxide dehydrogenase large subunit	GCA_024743375.1	NXH99_09890	Bacteria	Pseudomonadota	Alphaproteobacteria	Rhizobiales	Stappiaceae	Roseibium	Roseibium algicola	Host Associated	MCR9281991.1(COG3300) MCR9281992.1(COG1319) MCR9281993.1(COG2080) MCR9281994.1(COG1529) MCR9281995.1(COG0714) MCR9281996.1(COG3552) MCR9281997.1(COG1975) MCR9281998.1(COG3427) MCR9281999.1(MCR9281999.1'Failed to retrieve COG ID') MCR9282000.1(COG0715) MCR9282001.1(COG0600) MCR9282002.1(COG1116) MCR9282003.1(COG0010) MCR9282004.1(MCR9282004.1'Failed to retrieve COG ID') MCR9282005.1(MCR9282005.1'F…	Clade_I	MAG	Present
MCS5599707.1	aerobic carbon-monoxide dehydrogenase large subunit	GCA_024960385.1	NZ707_08135	Bacteria	Pseudomonadota	Alphaproteobacteria	Rhodospirillales	UBA2165	GCA-2712665		Mesopelagic Seawater	MCS5599706.1(COG2080) MCS5599707.1(COG1529) MCS5599708.1(COG1975) MCS5599709.1(COG3427)	Clade_IV	MAG	Present
MCS5634034.1	aerobic carbon-monoxide dehydrogenase large subunit	GCA_024959905.1	NZ763_06520	Bacteria	Marinisomatota	Marinisomatia	Marinisomatales	TCS55	TCS55		Mesopelagic Seawater	MCS5634033.1(COG2080) MCS5634034.1(COG1529) MCS5634035.1(COG3427) MCS5634036.1(COG1975)	Clade_IV	MAG	Present
MCS5648760.1	aerobic carbon-monoxide dehydrogenase large subunit	GCA_024959835.1	NZ820_05380	Bacteria	Chloroflexota	Dehalococcoidia	CAJWPE01	UBA826	UBA11996	UBA11996 sp002435305	Host Associated	MCS5648758.1(COG1319) MCS5648759.1(COG2080) MCS5648760.1(COG1529) MCS5648761.1(COG3427) MCS5648762.1(COG1975)	Clade_IV	MAG	Present
MCT4609448.1	aerobic carbon-monoxide dehydrogenase large subunit	GCA_025210455.1	N4A70_09600	Bacteria	Pseudomonadota	Alphaproteobacteria	Rhodobacterales	Rhodobacteraceae	JAOARQ01	JAOARQ01 sp025210455	Host Associated	MCT4609444.1(COG3427) MCT4609445.1(COG1975) MCT4609446.1(COG3552) MCT4609447.1(COG0714) MCT4609448.1(COG1529) MCT4609449.1(COG2080) MCT4609450.1(COG1319) MCT4609451.1(COG3300) MCT4609452.1(COG1396)	Clade_I	MAG	Present
MCT4683584.1	aerobic carbon-monoxide dehydrogenase large subunit	GCA_025211115.1	N4A39_07615	Bacteria	Pseudomonadota	Alphaproteobacteria	Rhodobacterales	Rhodobacteraceae	Roseicyclus	Roseicyclus sp025211115	Host Associated	MCT4683584.1(COG1529) MCT4683585.1(COG2080) MCT4683586.1(COG1319) MCT4683587.1(COG3300)	Clade_I	MAG	Present at a distant location
MCV6547535.1	aerobic carbon-monoxide dehydrogenase large subunit	GCA_025800145.1	OIF56_09675	Bacteria	Pseudomonadota	Alphaproteobacteria	Rhizobiales	Cohaesibacteraceae	Cohaesibacter	Cohaesibacter sp025800145	Host Associated	MCV6547532.1(MCV6547532.1'Failed to retrieve COG ID') MCV6547533.1(COG1319) MCV6547534.1(COG2080) MCV6547535.1(COG1529) MCV6547536.1(COG0714) MCV6547537.1(COG3552) MCV6547538.1(COG1975) MCV6547539.1(COG2068) MCV6547540.1(COG3427) MCV6547541.1(MCV6547541.1'Failed to retrieve COG ID') MCV6547542.1(COG1975) MCV6547543.1(COG3300)	Clade_I	MAG	Present
MCV6592746.1	aerobic carbon-monoxide dehydrogenase large subunit	GCA_025800205.1	OIF48_07335	Bacteria	Pseudomonadota	Alphaproteobacteria	Rhodobacterales	Rhodobacteraceae	JAOXSD01	JAOXSD01 sp025800205	Host Associated	MCV6592742.1(COG3427) MCV6592743.1(COG1975) MCV6592744.1(COG3552) MCV6592745.1(COG0714) MCV6592746.1(COG1529) MCV6592747.1(COG2080) MCV6592748.1(COG1319)	Clade_I	MAG	Present
MCX8226160.1	aerobic carbon-monoxide dehydrogenase large subunit	GCA_026421135.1	OTI35_08810	Bacteria	Pseudomonadota	Alphaproteobacteria	Rhodobacterales	Rhodobacteraceae	Sulfitobacter	Sulfitobacter sp026421135	Coastal	MCX8226157.1(COG3300) MCX8226158.1(COG1319) MCX8226159.1(COG2080) MCX8226160.1(COG1529)	Clade_I	MAG	Present at a distant location
MCX8526905.1	aerobic carbon-monoxide dehydrogenase large subunit	GCA_026461675.1	ORN20_02045	Bacteria	Actinomycetota	Actinomycetes	S36-B12	S36-B12	JBAWXR01		Host Associated	MCX8526905.1(COG1529) MCX8526906.1(COG2080)	Clade_V	MAG	Present at a distant location
MCY3539279.1	aerobic carbon-monoxide dehydrogenase large subunit	GCA_026702705.1	OXH10_05460	Bacteria	Actinomycetota	Acidimicrobiia	UBA5794	Spongiisociaceae	Spongiisocius	Spongiisocius sp009841075	Host Associated	MCY3539278.1(COG1975) MCY3539279.1(COG1529) MCY3539280.1(COG2080) MCY3539281.1(COG1319)	Clade_V	MAG	Present at a distant location
MCY3564479.1	aerobic carbon-monoxide dehydrogenase large subunit	GCA_026702805.1	OXH26_11240	Bacteria	Actinomycetota	Acidimicrobiia	UBA5794	ZC4RG35	Bin76	Bin76 sp009837815	Host Associated	MCY3564477.1(COG0846) MCY3564478.1(COG1975) MCY3564479.1(COG1529) MCY3564480.1(COG2080) MCY3564481.1(COG1319) MCY3564482.1(COG2233) MCY3564483.1(COG3654)	Clade_V	MAG	Present at a distant location
MCY3577749.1	aerobic carbon-monoxide dehydrogenase large subunit	GCA_026705085.1	OXH53_10590	Bacteria	Actinomycetota	Acidimicrobiia	Acidimicrobiales	Bin134	Poriferisocius	Poriferisocius sp026705465	Host Associated	MCY3577748.1(COG1975) MCY3577749.1(COG1529) MCY3577750.1(COG2080) MCY3577751.1(COG1319) MCY3577752.1(COG3688) MCY3577753.1(COG2837)	Clade_V	MAG	Present at a distant location
MCY3580679.1	aerobic carbon-monoxide dehydrogenase large subunit	GCA_026702865.1	OXH33_09030	Bacteria	Actinomycetota	Acidimicrobiia	UBA5794	Spongiisociaceae	Spongiisocius	Spongiisocius sp009841075	Host Associated	MCY3580677.1(COG1319) MCY3580678.1(COG2080) MCY3580679.1(COG1529) MCY3580680.1(COG1975)	Clade_V	MAG	Present at a distant location
MCY3584523.1	aerobic carbon-monoxide dehydrogenase large subunit	GCA_026705175.1	OXG76_02365	Bacteria	Actinomycetota	Acidimicrobiia	Acidimicrobiales	Poriferisodalaceae	Poriferisodalis	Poriferisodalis multihospitum	Host Associated	MCY3584516.1(MCY3584516.1'Failed to retrieve COG ID') MCY3584517.1(MCY3584517.1'Failed to retrieve COG ID') MCY3584518.1(MCY3584518.1'Failed to retrieve COG ID') MCY3584519.1(MCY3584519.1'Failed to retrieve COG ID') MCY3584520.1(MCY3584520.1'Failed to retrieve COG ID') MCY3584521.1(COG3427) MCY3584522.1(COG1975) MCY3584523.1(COG1529) MCY3584524.1(COG2080) MCY3584525.1(COG1319) MCY3584526.1(MCY358…	Clade_V	MAG	Present
MCY3601292.1	aerobic carbon-monoxide dehydrogenase large subunit	GCA_026705295.1	OXN85_15100	Bacteria	Gemmatimonadota	Gemmatimonadetes	Palauibacterales	Palauibacteraceae	Palauibacter	Palauibacter australiensis	Host Associated	MCY3601285.1(COG0697) MCY3601286.1(COG2068) MCY3601287.1(COG1975) MCY3601288.1(MCY3601288.1'Failed to retrieve COG ID') MCY3601289.1(COG3427) MCY3601290.1(COG1319) MCY3601291.1(COG2080) MCY3601292.1(COG1529) MCY3601293.1(COG0189)	Clade_IV	MAG	Present
MCY3608059.1	aerobic carbon-monoxide dehydrogenase large subunit	GCA_026705385.1	OXG57_06400	Bacteria	Actinomycetota	Acidimicrobiia	Acidimicrobiales	Poriferisodalaceae	Poriferisodalis	Poriferisodalis multihospitum	Host Associated	MCY3608052.1(MCY3608052.1'Failed to retrieve COG ID') MCY3608053.1(MCY3608053.1'Failed to retrieve COG ID') MCY3608054.1(MCY3608054.1'Failed to retrieve COG ID') MCY3608055.1(MCY3608055.1'Failed to retrieve COG ID') MCY3608056.1(MCY3608056.1'Failed to retrieve COG ID') MCY3608057.1(COG3427) MCY3608058.1(COG1975) MCY3608059.1(COG1529) MCY3608060.1(COG2080) MCY3608061.1(COG1319) MCY3608062.1(MCY360…	Clade_V	MAG	Present
MCY3633140.1	aerobic carbon-monoxide dehydrogenase large subunit	GCA_026705465.1	OXH29_10765	Bacteria	Actinomycetota	Acidimicrobiia	Acidimicrobiales	Bin134	Poriferisocius	Poriferisocius sp026705465	Host Associated	MCY3633139.1(COG1975) MCY3633140.1(COG1529) MCY3633141.1(COG2080) MCY3633142.1(COG1319) MCY3633143.1(COG3688) MCY3633144.1(COG2837)	Clade_V	MAG	Present at a distant location
MCY3637142.1	aerobic carbon-monoxide dehydrogenase large subunit	GCA_026705625.1	OXH23_16195	Bacteria	Actinomycetota	Acidimicrobiia	Acidimicrobiales	Bin134	Poriferisocius	Poriferisocius sp009843565	Host Associated	MCY3637141.1(COG1975) MCY3637142.1(COG1529) MCY3637143.1(COG2080) MCY3637144.1(COG1319) MCY3637145.1(COG3688) MCY3637146.1(COG2837)	Clade_V	MAG	Present at a distant location
MCY3662151.1	aerobic carbon-monoxide dehydrogenase large subunit	GCA_026705705.1	OXH28_04885	Bacteria	Actinomycetota	Acidimicrobiia	Acidimicrobiales	CATQHL01	VXNF01	VXNF01 sp009835395	Host Associated	MCY3662148.1(COG1598) MCY3662149.1(COG0673) MCY3662150.1(COG1975) MCY3662151.1(COG1529) MCY3662152.1(COG2080) MCY3662153.1(COG1319)	Clade_V	MAG	Present at a distant location
MCY3700286.1	aerobic carbon-monoxide dehydrogenase large subunit	GCA_026705985.1	OXH46_11775	Bacteria	Gemmatimonadota	Gemmatimonadetes	Palauibacterales	Palauibacteraceae	Palauibacter	Palauibacter rhopaloidicola	Host Associated	MCY3700279.1(COG0697) MCY3700280.1(COG2068) MCY3700281.1(COG1975) MCY3700282.1(MCY3700282.1'Failed to retrieve COG ID') MCY3700283.1(COG3427) MCY3700284.1(COG1319) MCY3700285.1(COG2080) MCY3700286.1(COG1529) MCY3700287.1(COG3549) MCY3700288.1(COG3093) MCY3700289.1(COG0189)	Clade_IV	MAG	Present
MCY3703997.1	aerobic carbon-monoxide dehydrogenase large subunit	GCA_026705945.1	OXH08_00605	Bacteria	Gemmatimonadota	Gemmatimonadetes	Longimicrobiales	UBA6960	BD2-11	BD2-11 sp009840525	Host Associated	MCY3703995.1(COG0210) MCY3703996.1(COG1715) MCY3703997.1(COG1529) MCY3703998.1(COG2080) MCY3703999.1(COG1319) MCY3704000.1(COG3427) MCY3704001.1(COG3552) MCY3704002.1(COG0714) MCY3704003.1(COG1975) MCY3704004.1(COG2068) MCY3704005.1(MCY3704005.1'Failed to retrieve COG ID') MCY3704006.1(COG1305) MCY3704007.1(COG2307) MCY3704008.1(COG2308) MCY3704009.1(COG0004)	Clade_IV	MAG	Present
MCY3745751.1	aerobic carbon-monoxide dehydrogenase large subunit	GCA_026706125.1	OXH05_05930	Bacteria	Acidobacteriota	Vicinamibacteria	Marinacidobacterales	Marinacidobacteraceae	Marinacidobacterium	Marinacidobacterium portitor	Host Associated	MCY3745748.1(COG5492) MCY3745749.1(COG3191) MCY3745750.1(COG1975) MCY3745751.1(COG1529) MCY3745752.1(COG2080) MCY3745753.1(COG1319)	Clade_IV	MAG	-
MCY3806864.1	aerobic carbon-monoxide dehydrogenase large subunit	GCA_026706585.1	OXG91_10285	Bacteria	Actinomycetota	Acidimicrobiia	Acidimicrobiales	CATQHL01	VXNF01	VXNF01 sp026708055	Host Associated	MCY3806863.1(MCY3806863.1'Failed to retrieve COG ID') MCY3806864.1(COG1529) MCY3806865.1(COG2080) MCY3806866.1(COG1319)	Clade_V	MAG	Present at a distant location
MCY3894606.1	aerobic carbon-monoxide dehydrogenase large subunit	GCA_026707105.1	OXF65_15075	Bacteria	Actinomycetota	Acidimicrobiia	Acidimicrobiales	Poriferisodalaceae	Poriferisodalis	Poriferisodalis multihospitum	Host Associated	MCY3894603.1(MCY3894603.1'Failed to retrieve COG ID') MCY3894604.1(COG1319) MCY3894605.1(COG2080) MCY3894606.1(COG1529) MCY3894607.1(COG1975) MCY3894608.1(COG3427) MCY3894609.1(MCY3894609.1'Failed to retrieve COG ID') MCY3894610.1(MCY3894610.1'Failed to retrieve COG ID') MCY3894611.1(MCY3894611.1'Failed to retrieve COG ID') MCY3894612.1(MCY3894612.1'Failed to retrieve COG ID') MCY3894613.1(MCY389…	Clade_V	MAG	Present
MCY3911472.1	aerobic carbon-monoxide dehydrogenase large subunit	GCA_026707235.1	OXF99_08140	Bacteria	Actinomycetota	Acidimicrobiia	Acidimicrobiales	Bin134	Poriferisocius		Host Associated	MCY3911471.1(COG1975) MCY3911472.1(COG1529) MCY3911473.1(COG2080) MCY3911474.1(COG1319) MCY3911475.1(COG3688)	Clade_V	MAG	Present at a distant location
MCY3925040.1	aerobic carbon-monoxide dehydrogenase large subunit	GCA_026707305.1	OXG52_05965	Bacteria	Actinomycetota	Acidimicrobiia	Acidimicrobiales	CATQHL01	VXNF01	VXNF01 sp026706565	Host Associated	MCY3925040.1(COG1529) MCY3925041.1(COG2080) MCY3925042.1(COG1319)	Clade_V	MAG	Present at a distant location
MCY3948023.1	aerobic carbon-monoxide dehydrogenase large subunit	GCA_026707435.1	OXF61_02345	Bacteria	Actinomycetota	Acidimicrobiia	Acidimicrobiales	Poriferisodalaceae	Poriferisodalis	Poriferisodalis multihospitum	Host Associated	MCY3948021.1(COG1319) MCY3948022.1(COG2080) MCY3948023.1(COG1529) MCY3948024.1(COG1975) MCY3948025.1(COG3427) MCY3948026.1(MCY3948026.1'Failed to retrieve COG ID') MCY3948027.1(MCY3948027.1'Failed to retrieve COG ID') MCY3948028.1(MCY3948028.1'Failed to retrieve COG ID') MCY3948029.1(MCY3948029.1'Failed to retrieve COG ID') MCY3948030.1(MCY3948030.1'Failed to retrieve COG ID')	Clade_V	MAG	Present
MCY3952358.1	aerobic carbon-monoxide dehydrogenase large subunit	GCA_026707535.1	OXG69_07395	Bacteria	Actinomycetota	Acidimicrobiia	Acidimicrobiales	CATQHL01	VXNF01	VXNF01 sp026708055	Host Associated	MCY3952355.1(COG1373) MCY3952356.1(COG0673) MCY3952357.1(COG1975) MCY3952358.1(COG1529) MCY3952359.1(COG2080) MCY3952360.1(COG1319)	Clade_V	MAG	Present at a distant location
MCY3984152.1	aerobic carbon-monoxide dehydrogenase large subunit	GCA_026708845.1	OXE85_09585	Bacteria	Pseudomonadota	Alphaproteobacteria	Rhodobacterales	Rhodobacteraceae	JAPOTF01	JAPOTF01 sp026709325	Host Associated	MCY3984149.1(COG1975) MCY3984150.1(COG3552) MCY3984151.1(COG0714) MCY3984152.1(COG1529) MCY3984153.1(COG2080) MCY3984154.1(COG1319)	Clade_I	MAG	Present at a distant location
MCY3995086.1	aerobic carbon-monoxide dehydrogenase large subunit	GCA_026708635.1	OXF07_03005	Bacteria	Pseudomonadota	Alphaproteobacteria	Rhodobacterales	Rhodobacteraceae	JAPOUP01	JAPOUP01 sp026708635	Host Associated	MCY3995083.1(COG1975) MCY3995084.1(COG3552) MCY3995085.1(COG0714) MCY3995086.1(COG1529) MCY3995087.1(COG2080) MCY3995088.1(COG1319) MCY3995089.1(COG3300)	Clade_I	MAG	Present at a distant location
MCY4068348.1	aerobic carbon-monoxide dehydrogenase large subunit	GCA_026708645.1	OXE79_04470	Bacteria	Actinomycetota	Acidimicrobiia	Acidimicrobiales	Aldehydirespiratoraceae	Aldehydirespirator	Aldehydirespirator sp026708645	Host Associated	MCY4068347.1(MCY4068347.1'Failed to retrieve COG ID') MCY4068348.1(COG1529) MCY4068349.1(COG2080) MCY4068350.1(COG1319)	Clade_V	MAG	Present at a distant location
MCY4103097.1	aerobic carbon-monoxide dehydrogenase large subunit	GCA_026708055.1	OXG55_07555	Bacteria	Actinomycetota	Acidimicrobiia	Acidimicrobiales	CATQHL01	VXNF01	VXNF01 sp026708055	Host Associated	MCY4103094.1(COG1373) MCY4103095.1(COG0673) MCY4103096.1(COG1975) MCY4103097.1(COG1529) MCY4103098.1(COG2080) MCY4103099.1(COG1319)	Clade_V	MAG	Present at a distant location
MCY4163057.1	aerobic carbon-monoxide dehydrogenase large subunit	GCA_026709025.1	OXE93_02390	Bacteria	Actinomycetota	Acidimicrobiia	Acidimicrobiales	Bin134	Poriferisocius	Poriferisocius sp026709025	Host Associated	MCY4163052.1(COG0580) MCY4163053.1(COG1940) MCY4163054.1(COG3688) MCY4163055.1(COG1319) MCY4163056.1(COG2080) MCY4163057.1(COG1529) MCY4163058.1(COG1975)	Clade_V	MAG	Present at a distant location
MCY4167655.1	aerobic carbon-monoxide dehydrogenase large subunit	GCA_026709005.1	OXE82_05195	Bacteria	Pseudomonadota	Alphaproteobacteria	Rhodobacterales	Rhodobacteraceae	JAPOUP01	JAPOUP01 sp026708635	Host Associated	MCY4167652.1(COG1975) MCY4167653.1(COG3552) MCY4167654.1(COG0714) MCY4167655.1(COG1529) MCY4167656.1(COG2080) MCY4167657.1(COG1319) MCY4167658.1(COG3300)	Clade_I	MAG	Present at a distant location
MCY4209321.1	aerobic carbon-monoxide dehydrogenase large subunit	GCA_026709325.1	OXD29_15420	Bacteria	Pseudomonadota	Alphaproteobacteria	Rhodobacterales	Rhodobacteraceae	JAPOTF01	JAPOTF01 sp026709325	Host Associated	MCY4209318.1(COG1975) MCY4209319.1(COG3552) MCY4209320.1(COG0714) MCY4209321.1(COG1529) MCY4209322.1(COG2080) MCY4209323.1(COG1319)	Clade_I	MAG	Present at a distant location
MCY4258406.1	aerobic carbon-monoxide dehydrogenase large subunit	GCA_026709785.1	OXE04_09050	Bacteria	Actinomycetota	Acidimicrobiia	Acidimicrobiales	Bin134	Poriferisocius	Poriferisocius sp026709025	Host Associated	MCY4258404.1(COG1319) MCY4258405.1(COG2080) MCY4258406.1(COG1529) MCY4258407.1(COG1975)	Clade_V	MAG	Present at a distant location
MCY4272862.1	aerobic carbon-monoxide dehydrogenase large subunit	GCA_026709815.1	OXF00_09490	Bacteria	Actinomycetota	Acidimicrobiia	Acidimicrobiales	Bin134	Poriferisocius	Poriferisocius sp026709815	Host Associated	MCY4272861.1(COG1975) MCY4272862.1(COG1529) MCY4272863.1(COG2080) MCY4272864.1(COG1319)	Clade_V	MAG	Present at a distant location
MCY4302474.1	aerobic carbon-monoxide dehydrogenase large subunit	GCA_026710045.1	OXC68_12180	Bacteria	Pseudomonadota	Alphaproteobacteria	Rhodobacterales	Rhodobacteraceae	JAPORY01	JAPORY01 sp026710045	Host Associated	MCY4302465.1(COG0633) MCY4302466.1(COG0265) MCY4302467.1(COG3242) MCY4302468.1(COG0330) MCY4302469.1(COG0330) MCY4302470.1(COG1249) MCY4302471.1(COG1975) MCY4302472.1(COG3552) MCY4302473.1(COG0714) MCY4302474.1(COG1529) MCY4302475.1(COG2080) MCY4302476.1(COG1319)	Clade_I	MAG	Present at a distant location
MCY4368926.1	aerobic carbon-monoxide dehydrogenase large subunit	GCA_026710435.1	OXF41_05770	Bacteria	Actinomycetota	Acidimicrobiia	UBA5794	Spongiisociaceae	JAPPFW01	JAPPFW01 sp026710435	Host Associated	MCY4368925.1(MCY4368925.1) MCY4368926.1(COG1529) MCY4368927.1(COG2080) MCY4368928.1(COG1319)	Clade_V	MAG	Present at a distant location
MCY4399810.1	aerobic carbon-monoxide dehydrogenase large subunit	GCA_026710725.1	OXE96_10790	Bacteria	Gemmatimonadota	Gemmatimonadetes	Longimicrobiales	UBA6960	Bin94	Bin94 sp002238865	Host Associated	MCY4399808.1(MCY4399808.1'Failed to retrieve COG ID') MCY4399809.1(MCY4399809.1'Failed to retrieve COG ID') MCY4399810.1(COG1529) MCY4399811.1(COG2080) MCY4399812.1(COG1319)	Clade_IV	MAG	-
MCY4422061.1	aerobic carbon-monoxide dehydrogenase large subunit	GCA_026710865.1	OXC06_03205	Bacteria	Actinomycetota	Acidimicrobiia	Acidimicrobiales	Aldehydirespiratoraceae	Aldehydirespirator	Aldehydirespirator sp026710865	Host Associated	MCY4422059.1(COG1319) MCY4422060.1(COG2080) MCY4422061.1(COG1529)	Clade_V	MAG	Present at a distant location
MCY4516092.1	aerobic carbon-monoxide dehydrogenase large subunit	GCA_026713105.1	OXB99_02505	Bacteria	Actinomycetota	Acidimicrobiia	Acidimicrobiales	Poriferisodalaceae	Poriferisodalis	Poriferisodalis sp026713105	Host Associated	MCY4516089.1(MCY4516089.1'Failed to retrieve COG ID') MCY4516090.1(COG1319) MCY4516091.1(COG2080) MCY4516092.1(COG1529) MCY4516093.1(COG1975) MCY4516094.1(COG3427) MCY4516095.1(MCY4516095.1'Failed to retrieve COG ID') MCY4516096.1(MCY4516096.1'Failed to retrieve COG ID') MCY4516097.1(MCY4516097.1'Failed to retrieve COG ID') MCY4516098.1(MCY4516098.1'Failed to retrieve COG ID') MCY4516099.1(MCY451…	Clade_V	MAG	Present
MCY4621499.1	aerobic carbon-monoxide dehydrogenase large subunit	GCA_026713805.1	OXD34_06640	Bacteria	Actinomycetota	Acidimicrobiia	UBA5794	Spongiisociaceae	Spongiisocius	Spongiisocius sp021296345	Host Associated	MCY4621498.1(COG1975) MCY4621499.1(COG1529) MCY4621500.1(COG2080) MCY4621501.1(COG1319) MCY4621502.1(COG0578) MCY4621503.1(COG2865)	Clade_V	MAG	Present at a distant location
MCY4632532.1	aerobic carbon-monoxide dehydrogenase large subunit	GCA_026713745.1	OXE75_16850	Bacteria	Actinomycetota	Acidimicrobiia	Acidimicrobiales	CATQHL01	VXNF01	VXNF01 sp026713745	Host Associated	MCY4632532.1(COG1529) MCY4632533.1(COG2080)	Clade_V	MAG	Present at a distant location
MCY4634434.1	aerobic carbon-monoxide dehydrogenase large subunit	GCA_026713685.1	OXG04_08010	Bacteria	Acidobacteriota	Vicinamibacteria	Vicinamibacterales	UBA8438	WTFV01	WTFV01 sp021296515	Host Associated	MCY4634419.1(COG0436) MCY4634420.1(COG0709) MCY4634421.1(COG1225) MCY4634422.1(COG0739) MCY4634423.1(COG4198) MCY4634424.1(COG1932) MCY4634425.1(COG3177) MCY4634426.1(COG1975) MCY4634427.1(COG2068) MCY4634428.1(COG1975) MCY4634429.1(COG0714) MCY4634430.1(COG3552) MCY4634431.1(COG3427) MCY4634432.1(COG1319) MCY4634433.1(COG2080) MCY4634434.1(COG1529)	Clade_IV	MAG	Present
MCY4645963.1	aerobic carbon-monoxide dehydrogenase large subunit	GCA_026713895.1	OXE73_03710	Bacteria	Gemmatimonadota	Gemmatimonadetes	Longimicrobiales	UBA6960	BD2-11	BD2-11 sp002238605	Host Associated	MCY4645962.1(COG3318) MCY4645963.1(COG1529) MCY4645964.1(COG2080) MCY4645965.1(COG1319) MCY4645966.1(COG3427) MCY4645967.1(COG3552) MCY4645968.1(COG0714) MCY4645969.1(COG1975) MCY4645970.1(COG2068) MCY4645971.1(MCY4645971.1'Failed to retrieve COG ID') MCY4645972.1(COG1305) MCY4645973.1(COG2307) MCY4645974.1(COG2308) MCY4645975.1(COG0004)	Clade_IV	MAG	Present
MCZ6454235.1	aerobic carbon-monoxide dehydrogenase large subunit	GCA_027293705.1	O6909_08345	Bacteria	Pseudomonadota	Alphaproteobacteria	UBA6615	UBA6615	JAPUHN01	JAPUHN01 sp027297685	Deep Sea Sediment	MCZ6454233.1(COG1319) MCZ6454234.1(COG2080) MCZ6454235.1(COG1529)	Clade_I	MAG	Present at a distant location
MCZ6460998.1	aerobic carbon-monoxide dehydrogenase large subunit	GCA_027293605.1	O6705_02030	Bacteria	Actinomycetota	Acidimicrobiia	UBA5794	UBA5794	JACZST01		Deep Sea Sediment	MCZ6460997.1(COG1975) MCZ6460998.1(COG1529) MCZ6460999.1(COG2080) MCZ6461000.1(COG1319)	Clade_V	MAG	-
MCZ6511797.1	aerobic carbon-monoxide dehydrogenase large subunit	GCA_027298145.1	O7A62_14570	Bacteria	Pseudomonadota	Alphaproteobacteria	UBA6615	UBA6615	JAPUHN01	JAPUHN01 sp027297685	Deep Sea Sediment	MCZ6511796.1(COG1975) MCZ6511797.1(COG1529) MCZ6511798.1(COG2080) MCZ6511799.1(COG1319)	Clade_I	MAG	Present at a distant location
MCZ6518792.1	aerobic carbon-monoxide dehydrogenase large subunit	GCA_027298075.1	O6853_03240	Bacteria	Actinomycetota	Acidimicrobiia	UBA5794	ZC4RG35	SZUA-217	SZUA-217 sp027296205	Deep Sea Sediment	MCZ6518790.1(COG1319) MCZ6518791.1(COG2080) MCZ6518792.1(COG1529) MCZ6518793.1(COG1975) MCZ6518794.1(COG1975) MCZ6518795.1(MCZ6518795.1'Failed to retrieve COG ID')	Clade_V	MAG	-
MCZ6520531.1	aerobic carbon-monoxide dehydrogenase large subunit	GCA_027298125.1	O6848_03455	Bacteria	Bacteroidota	Bacteroidia	Cytophagales	Cyclobacteriaceae	JAPUIM01	JAPUIM01 sp027297025	Deep Sea Sediment	MCZ6520529.1(COG1319) MCZ6520530.1(COG2080) MCZ6520531.1(COG1529) MCZ6520532.1(COG3427)	Clade_IV	MAG	Present
MCZ6524052.1	aerobic carbon-monoxide dehydrogenase large subunit	GCA_027298065.1	O7A68_09330	Bacteria	Pseudomonadota	Alphaproteobacteria	SHVV01				Deep Sea Sediment	MCZ6524049.1(COG2068) MCZ6524050.1(COG3552) MCZ6524051.1(COG0714) MCZ6524052.1(COG1529) MCZ6524053.1(COG2080) MCZ6524054.1(COG1319)	Clade_I	MAG	-
MCZ6533269.1	aerobic carbon-monoxide dehydrogenase large subunit	GCA_027298105.1	O7A08_09935	Bacteria	SAR324	SAR324	JACQKK01	JACQKK01	JAPUIH01	JAPUIH01 sp027297205	Deep Sea Sediment	MCZ6533267.1(COG1319) MCZ6533268.1(COG2080) MCZ6533269.1(COG1529) MCZ6533270.1(COG3427)	Clade_II	MAG	Present
MCZ6552506.1	aerobic carbon-monoxide dehydrogenase large subunit	GCA_027297965.1	O7A67_01775	Bacteria	SAR324	SAR324	JACQKK01	JAPUJL01	JAPUJL01	JAPUJL01 sp027296185	Deep Sea Sediment	MCZ6552504.1(COG1319) MCZ6552505.1(COG2080) MCZ6552506.1(COG1529)	Clade_II	MAG	Present at a distant location
MCZ6559109.1	aerobic carbon-monoxide dehydrogenase large subunit	GCA_027297925.1	O7A69_15250	Bacteria	SAR324	SAR324	JACQKK01	JACQKK01	JAPUIH01	JAPUIH01 sp027297205	Deep Sea Sediment	MCZ6559107.1(COG1319) MCZ6559108.1(COG2080) MCZ6559109.1(COG1529) MCZ6559110.1(COG3427) MCZ6559111.1(COG3552) MCZ6559112.1(COG1975) MCZ6559113.1(COG2068) MCZ6559114.1(COG1975) MCZ6559115.1(COG0520) MCZ6559116.1(COG0822) MCZ6559117.1(COG2030)	Clade_II	MAG	Present
MCZ6568429.1	aerobic carbon-monoxide dehydrogenase large subunit	GCA_027297765.1	O6923_09020	Bacteria	Actinomycetota	Acidimicrobiia	UBA5794	ZC4RG35	SZUA-217	SZUA-217 sp027296205	Deep Sea Sediment	MCZ6568425.1(COG2352) MCZ6568426.1(COG1975) MCZ6568427.1(COG1975) MCZ6568428.1(COG1975) MCZ6568429.1(COG1529)	Clade_V	MAG	Present at a distant location
MCZ6588898.1	aerobic carbon-monoxide dehydrogenase large subunit	GCA_027297725.1	O7B24_13235	Bacteria	Pseudomonadota	Alphaproteobacteria	UBA6615	UBA6615	JAPUHN01	JAPUHN01 sp027297685	Deep Sea Sediment	MCZ6588897.1(COG1975) MCZ6588898.1(COG1529) MCZ6588899.1(COG2080) MCZ6588900.1(COG1319)	Clade_I	MAG	Present at a distant location
MCZ6592441.1	aerobic carbon-monoxide dehydrogenase large subunit	GCA_027297685.1	O7B98_15065	Bacteria	Pseudomonadota	Alphaproteobacteria	UBA6615	UBA6615	JAPUHN01	JAPUHN01 sp027297685	Deep Sea Sediment	MCZ6592439.1(COG1319) MCZ6592440.1(COG2080) MCZ6592441.1(COG1529) MCZ6592442.1(COG1975)	Clade_I	MAG	Present at a distant location
MCZ6623374.1	aerobic carbon-monoxide dehydrogenase large subunit	GCA_027297485.1	O7B35_03920	Bacteria	Desulfobacterota_B	Binatia	UBA9968	UBA9968	JAHFAO01		Deep Sea Sediment	MCZ6623372.1(MCZ6623372.1'Failed to retrieve COG ID') MCZ6623373.1(COG3427) MCZ6623374.1(COG1529) MCZ6623375.1(COG2080) MCZ6623376.1(COG1319) MCZ6623377.1(MCZ6623377.1'Failed to retrieve COG ID')	Clade_IV	MAG	Present
MCZ6627431.1	aerobic carbon-monoxide dehydrogenase large subunit	GCA_027296005.1	O7E56_04295	Bacteria	SAR324	SAR324	JACQKK01	JACQKK01	JAPUIH01	JAPUIH01 sp027297205	Deep Sea Sediment	MCZ6627430.1(COG3427) MCZ6627431.1(COG1529) MCZ6627432.1(COG2080) MCZ6627433.1(COG1319)	Clade_II	MAG	Present
MCZ6646425.1	aerobic carbon-monoxide dehydrogenase large subunit	GCA_027297205.1	O7B79_09325	Bacteria	SAR324	SAR324	JACQKK01	JACQKK01	JAPUIH01	JAPUIH01 sp027297205	Deep Sea Sediment	MCZ6646424.1(COG2080) MCZ6646425.1(COG1529) MCZ6646426.1(COG3427) MCZ6646427.1(COG0714) MCZ6646428.1(COG3552) MCZ6646429.1(COG1975) MCZ6646430.1(COG2068) MCZ6646431.1(COG1975) MCZ6646432.1(COG0520) MCZ6646433.1(COG0822) MCZ6646434.1(COG2030)	Clade_II	MAG	Present
MCZ6663571.1	aerobic carbon-monoxide dehydrogenase large subunit	GCA_027297355.1	O6951_11700	Bacteria	Actinomycetota	Acidimicrobiia	UBA5794	ZC4RG35	JACZUI01	JACZUI01 sp022573225	Deep Sea Sediment	MCZ6663565.1(COG2352) MCZ6663566.1(COG1975) MCZ6663567.1(COG1975) MCZ6663568.1(COG3552) MCZ6663569.1(COG0714) MCZ6663570.1(COG1975) MCZ6663571.1(COG1529) MCZ6663572.1(COG2080) MCZ6663573.1(COG1319)	Clade_V	MAG	Present at a distant location
MCZ6668249.1	aerobic carbon-monoxide dehydrogenase large subunit	GCA_027296705.1	O6932_06255	Bacteria	Pseudomonadota	Gammaproteobacteria	GCA-001735895	GCA-001735895	GCA-001735895	GCA-001735895 sp027293245	Deep Sea Sediment	MCZ6668247.1(COG0714) MCZ6668248.1(COG3427) MCZ6668249.1(COG1529) MCZ6668250.1(COG2080) MCZ6668251.1(COG1319) MCZ6668252.1(COG3300)	Clade_I	MAG	Present
MCZ6693871.1	aerobic carbon-monoxide dehydrogenase large subunit	GCA_027297025.1	O6939_08200	Bacteria	Bacteroidota	Bacteroidia	Cytophagales	Cyclobacteriaceae	JAPUIM01	JAPUIM01 sp027297025	Deep Sea Sediment	MCZ6693871.1(COG1529) MCZ6693872.1(COG2080) MCZ6693873.1(COG1319)	Clade_IV	MAG	-
MCZ6726158.1	aerobic carbon-monoxide dehydrogenase large subunit	GCA_027296385.1	O7A98_02245	Bacteria	Acidobacteriota	Thermoanaerobaculia	Multivoradales	JAHEKO01	CALZKB01	CALZKB01 sp027296385	Deep Sea Sediment	MCZ6726157.1(COG1975) MCZ6726158.1(COG1529) MCZ6726159.1(COG2080)	Clade_IV	MAG	Present at a distant location
MCZ6729748.1	aerobic carbon-monoxide dehydrogenase large subunit	GCA_027296365.1	O7C61_08565	Bacteria	SAR324	SAR324	JACQKK01	JACQKK01	JAPUIH01	JAPUIH01 sp027297205	Deep Sea Sediment	MCZ6729746.1(COG0714) MCZ6729747.1(COG3427) MCZ6729748.1(COG1529) MCZ6729749.1(COG2080) MCZ6729750.1(COG1319)	Clade_II	MAG	Present
MCZ6754171.1	aerobic carbon-monoxide dehydrogenase large subunit	GCA_027296225.1	O7E49_02550	Bacteria	Gemmatimonadota	Gemmatimonadetes	Gemmatimonadales	GWC2-71-9	N074bin45	N074bin45 sp004357415	Deep Sea Sediment	MCZ6754162.1(COG1524) MCZ6754163.1(MCZ6754163.1'Failed to retrieve COG ID') MCZ6754164.1(COG1538) MCZ6754165.1(MCZ6754165.1'Failed to retrieve COG ID') MCZ6754166.1(COG1566) MCZ6754167.1(COG0628) MCZ6754168.1(COG2930) MCZ6754169.1(COG3659) MCZ6754170.1(COG1228) MCZ6754171.1(COG1529) MCZ6754172.1(COG2080) MCZ6754173.1(COG1319) MCZ6754174.1(COG3427) MCZ6754175.1(COG3552) MCZ6754176.1(COG0714) MCZ67…	Clade_IV	MAG	Present
MCZ6796343.1	aerobic carbon-monoxide dehydrogenase large subunit	GCA_027295525.1	O7D36_00155	Bacteria	Pseudomonadota	Gammaproteobacteria	GCA-001735895	GCA-001735895	GCA-001735895	GCA-001735895 sp027293245	Deep Sea Sediment	MCZ6796335.1(COG0822) MCZ6796336.1(COG0520) MCZ6796337.1(COG1975) MCZ6796338.1(COG2068) MCZ6796339.1(COG1975) MCZ6796340.1(COG3552) MCZ6796341.1(COG0714) MCZ6796342.1(COG3427) MCZ6796343.1(COG1529) MCZ6796344.1(COG2080)	Clade_I	MAG	Present
MCZ6804893.1	aerobic carbon-monoxide dehydrogenase large subunit	GCA_027295605.1	O7D86_13455	Bacteria	Pseudomonadota	Gammaproteobacteria	Eutrophobiales	Eutrophobiaceae	UBA11869		Deep Sea Sediment	MCZ6804878.1(MCZ6804878.1'Failed to retrieve COG ID') MCZ6804879.1(COG0834) MCZ6804880.1(COG2010) MCZ6804881.1(COG4993) MCZ6804882.1(COG3300) MCZ6804883.1(COG0725) MCZ6804884.1(COG1118) MCZ6804885.1(COG4149) MCZ6804886.1(MCZ6804886.1'Failed to retrieve COG ID') MCZ6804887.1(COG1975) MCZ6804888.1(COG2068) MCZ6804889.1(COG1975) MCZ6804890.1(COG3552) MCZ6804891.1(COG0714) MCZ6804892.1(COG3427) MCZ68…	Clade_I	MAG	Present
MCZ6806034.1	aerobic carbon-monoxide dehydrogenase large subunit	GCA_027295555.1	O7F08_03715	Bacteria	Myxococcota	Polyangia	Polyangiales	SG8-38	SG8-38	SG8-38 sp027295555	Deep Sea Sediment	MCZ6806034.1(COG1529) MCZ6806035.1(COG1975)	Clade_IV	MAG	Present at a distant location
MCZ6824986.1	aerobic carbon-monoxide dehydrogenase large subunit	GCA_027295155.1	O7E50_04795	Bacteria	Gemmatimonadota	Gemmatimonadetes	Palauibacterales	Palauibacteraceae	G020351855	G020351855 sp027295155	Deep Sea Sediment	MCZ6824984.1(COG1319) MCZ6824985.1(COG2080) MCZ6824986.1(COG1529) MCZ6824987.1(COG1975)	Clade_III	MAG	-
MCZ6841088.1	aerobic carbon-monoxide dehydrogenase large subunit	GCA_027295205.1	O7G13_17660	Bacteria	Pseudomonadota	Alphaproteobacteria	UBA6615	UBA6615	JAPUHN01	JAPUHN01 sp027297685	Deep Sea Sediment	MCZ6841086.1(COG1319) MCZ6841087.1(COG2080) MCZ6841088.1(COG1529) MCZ6841089.1(COG1975)	Clade_I	MAG	Present at a distant location
MCZ6882222.1	aerobic carbon-monoxide dehydrogenase large subunit	GCA_027294565.1	O7F15_04345	Bacteria	Pseudomonadota	Gammaproteobacteria	GCA-001735895	GCA-001735895	GCA-001735895	GCA-001735895 sp027293245	Deep Sea Sediment	MCZ6882219.1(COG3300) MCZ6882220.1(COG1319) MCZ6882221.1(COG2080) MCZ6882222.1(COG1529) MCZ6882223.1(COG3427) MCZ6882224.1(COG0714)	Clade_I	MAG	Present
MCZ6901038.1	aerobic carbon-monoxide dehydrogenase large subunit	GCA_027294345.1	O7F74_12450	Bacteria	Bacteroidota	Bacteroidia	Cytophagales	Cyclobacteriaceae	JAPUIM01	JAPUIM01 sp027297025	Deep Sea Sediment	MCZ6901036.1(COG1319) MCZ6901037.1(COG2080) MCZ6901038.1(COG1529)	Clade_IV	MAG	-
MDA7475081.1	aerobic carbon-monoxide dehydrogenase large subunit	GCA_028118705.1	N8981_04355	Bacteria	Pseudomonadota	Alphaproteobacteria	Rhodobacterales	Rhodobacteraceae	Planktomarina	Planktomarina temperata	Coastal	MDA7475074.1(COG0747) MDA7475075.1(COG0601) MDA7475076.1(COG1173) MDA7475077.1(COG4172) MDA7475078.1(COG3300) MDA7475079.1(COG1319) MDA7475080.1(COG2080) MDA7475081.1(COG1529) MDA7475082.1(COG0714) MDA7475083.1(COG3552) MDA7475084.1(COG1975) MDA7475085.1(COG2068) MDA7475086.1(COG3427) MDA7475087.1(COG1975) MDA7475088.1(COG3316)	Clade_I	-	Present
MDA7482419.1	aerobic carbon-monoxide dehydrogenase large subunit	GCA_028118745.1	N9A39_02880	Bacteria	Pseudomonadota	Alphaproteobacteria	Rhodobacterales	Rhodobacteraceae	Planktomarina	Planktomarina temperata	Coastal	MDA7482414.1(COG4973) MDA7482415.1(COG3409) MDA7482416.1(COG3300) MDA7482417.1(COG1319) MDA7482418.1(COG2080) MDA7482419.1(COG1529) MDA7482420.1(COG0714) MDA7482421.1(COG3552) MDA7482422.1(COG1975) MDA7482423.1(COG2068) MDA7482424.1(COG3427) MDA7482425.1(COG1975) MDA7482426.1(COG3316)	Clade_I	-	Present
MDA7551203.1	aerobic carbon-monoxide dehydrogenase large subunit	GCA_028037555.1	N8760_05230	Bacteria	Pseudomonadota	Alphaproteobacteria	Rhodobacterales	Rhodobacteraceae	CABZJG01	CABZJG01 sp002726375	Coastal	MDA7551200.1(COG3300) MDA7551201.1(COG1319) MDA7551202.1(COG2080) MDA7551203.1(COG1529) MDA7551204.1(COG0714) MDA7551205.1(COG3552) MDA7551206.1(COG1975) MDA7551207.1(COG2068) MDA7551208.1(COG3427) MDA7551209.1(COG1975)	Clade_I	-	Present
MDA7710581.1	aerobic carbon-monoxide dehydrogenase large subunit	GCA_028041315.1	N8873_00795	Bacteria	Bacteroidota	Bacteroidia	Flavobacteriales	Flavobacteriaceae	MS024-2A	MS024-2A sp018699935	Coastal	MDA7710577.1(COG1975) MDA7710578.1(COG3552) MDA7710579.1(COG0714) MDA7710580.1(COG3427) MDA7710581.1(COG1529) MDA7710581.1(COG1529) MDA7710582.1(COG2080) MDA7710583.1(COG1319) MDA7710584.1(COG0746)	Clade_IV	-	Present
MDA7749305.1	aerobic carbon-monoxide dehydrogenase large subunit	GCA_028092935.1	N8913_03220	Bacteria	Pseudomonadota	Gammaproteobacteria	Pseudomonadales	Litorivicinaceae	HIMB30	HIMB30 sp002691485	Coastal	MDA7749303.1(COG1319) MDA7749304.1(COG2080) MDA7749305.1(COG1529) MDA7749306.1(COG3427) MDA7749307.1(COG0714) MDA7749308.1(COG3552) MDA7749309.1(COG1975)	Clade_I	-	Present
MDA7766053.1	aerobic carbon-monoxide dehydrogenase large subunit	GCA_028043025.1	N8977_00465	Bacteria	Pseudomonadota	Alphaproteobacteria	Puniceispirillales	Puniceispirillaceae	UBA3439	UBA3439 sp017859295	Coastal	MDA7766050.1(COG2175) MDA7766051.1(COG1319) MDA7766052.1(COG2080) MDA7766053.1(COG1529) MDA7766054.1(COG0714) MDA7766055.1(COG3552) MDA7766056.1(COG1975) MDA7766057.1(COG2068) MDA7766058.1(COG3427)	Clade_I	-	Present
MDA7854261.1	aerobic carbon-monoxide dehydrogenase large subunit	GCA_028045795.1	N9A68_01070	Bacteria	Bacteroidota	Bacteroidia	Cytophagales	Cyclobacteriaceae	UBA4465	UBA4465 sp002470835	Coastal	MDA7854256.1(MDA7854256.1'Failed to retrieve COG ID') MDA7854257.1(COG1977) MDA7854258.1(COG4447) MDA7854259.1(COG1319) MDA7854260.1(COG2080) MDA7854261.1(COG1529) MDA7854261.1(COG1529) MDA7854262.1(COG3427) MDA7854263.1(COG0714) MDA7854264.1(COG3552) MDA7854265.1(COG1975)	Clade_IV	-	Present
MDA8525900.1	aerobic carbon-monoxide dehydrogenase large subunit	GCA_028116795.1	N9K56_06150	Bacteria	Pseudomonadota	Alphaproteobacteria	Rhodobacterales	Rhodobacteraceae	Planktomarina	Planktomarina temperata	Coastal	MDA8525897.1(COG3300) MDA8525898.1(COG1319) MDA8525899.1(COG2080) MDA8525900.1(COG1529) MDA8525901.1(COG0714) MDA8525902.1(COG3552) MDA8525903.1(COG1975) MDA8525904.1(COG2068) MDA8525905.1(COG3427) MDA8525906.1(COG1975) MDA8525907.1(COG3316)	Clade_I	-	Present
MDA8580866.1	aerobic carbon-monoxide dehydrogenase large subunit	GCA_028096965.1	N9K86_01920	Bacteria	Pseudomonadota	Gammaproteobacteria	Pseudomonadales	Litorivicinaceae	HIMB30	HIMB30 sp002691485	Coastal	MDA8580861.1(COG2068) MDA8580862.1(COG1975) MDA8580863.1(COG3552) MDA8580864.1(COG0714) MDA8580865.1(COG3427) MDA8580866.1(COG1529) MDA8580867.1(COG2080) MDA8580868.1(COG1319)	Clade_I	-	Present
MDA8599670.1	aerobic carbon-monoxide dehydrogenase large subunit	GCA_028097585.1	N9L30_01465	Bacteria	Pseudomonadota	Gammaproteobacteria	Burkholderiales	Burkholderiaceae	RS62	RS62 sp002340675	Coastal	MDA8599668.1(COG1319) MDA8599669.1(COG2080) MDA8599670.1(COG1529) MDA8599671.1(COG3427) MDA8599672.1(COG0714) MDA8599673.1(COG3552) MDA8599674.1(COG1975) MDA8599675.1(COG2068) MDA8599676.1(MDA8599676.1'Failed to retrieve COG ID')	Clade_I	-	Present
MDA8704932.1	aerobic carbon-monoxide dehydrogenase large subunit	GCA_028100045.1	N9M22_02655	Bacteria	Pseudomonadota	Gammaproteobacteria	Pseudomonadales	Litorivicinaceae	HIMB30	HIMB30 sp002691485	Coastal	MDA8704926.1(MDA8704926.1'Failed to retrieve COG ID') MDA8704927.1(COG2068) MDA8704928.1(COG1975) MDA8704929.1(COG3552) MDA8704930.1(COG0714) MDA8704931.1(COG3427) MDA8704932.1(COG1529) MDA8704933.1(COG2080) MDA8704934.1(COG1319)	Clade_I	-	Present
MDA8730559.1	aerobic carbon-monoxide dehydrogenase large subunit	GCA_028100345.1	N9N21_06885	Bacteria	Pseudomonadota	Alphaproteobacteria	Puniceispirillales	Puniceispirillaceae	UBA3439	UBA3439 sp017859295	Coastal	MDA8730556.1(COG3618) MDA8730557.1(COG1319) MDA8730558.1(COG2080) MDA8730559.1(COG1529) MDA8730560.1(COG0714)	Clade_I	-	Present at a distant location
MDA8747164.1	aerobic carbon-monoxide dehydrogenase large subunit	GCA_028117785.1	N9M66_03025	Bacteria	Pseudomonadota	Alphaproteobacteria	Rhodobacterales	Rhodobacteraceae	Litoreibacter		Coastal	MDA8747159.1(COG4974) MDA8747160.1(COG3311) MDA8747161.1(COG3300) MDA8747162.1(COG1319) MDA8747163.1(COG2080) MDA8747164.1(COG1529) MDA8747165.1(COG0714) MDA8747166.1(COG3552) MDA8747167.1(COG1975) MDA8747168.1(COG2068) MDA8747169.1(COG3427) MDA8747170.1(COG1975) MDA8747171.1(COG0697) MDA8747172.1(COG0584) MDA8747173.1(COG2963) MDA8747174.1(MDA8747174.1'Failed to retrieve COG ID') MDA8747175.1(CO…	Clade_I	-	Present
MDA8889895.1	aerobic carbon-monoxide dehydrogenase large subunit	GCA_028110065.1	N9I77_03140	Bacteria	Bacteroidota	Bacteroidia	Cytophagales	Cyclobacteriaceae	UBA4465	UBA4465 sp905182375	Coastal	MDA8889894.1(COG2080) MDA8889895.1(COG1529) MDA8889895.1(COG1529) MDA8889896.1(COG3427) MDA8889897.1(COG0714) MDA8889898.1(COG3552) MDA8889899.1(COG1975)	Clade_IV	MAG	Present
MDA8907584.1	aerobic carbon-monoxide dehydrogenase large subunit	GCA_028108755.1	N9I40_07950	Bacteria	Pseudomonadota	Alphaproteobacteria	Rhodobacterales	Rhodobacteraceae	Planktomarina	Planktomarina temperata	Coastal	MDA8907577.1(COG3316) MDA8907578.1(COG1975) MDA8907579.1(COG3427) MDA8907580.1(COG2068) MDA8907581.1(COG1975) MDA8907582.1(COG3552) MDA8907583.1(COG0714) MDA8907584.1(COG1529) MDA8907585.1(COG2080) MDA8907586.1(COG1319) MDA8907587.1(COG3300)	Clade_I	-	Present
MDA9270656.1	aerobic carbon-monoxide dehydrogenase large subunit	GCA_028142615.1	N9P57_00855	Bacteria	Pseudomonadota	Alphaproteobacteria	Rhodobacterales	Rhodobacteraceae	Planktomarina	Planktomarina temperata	Coastal	MDA9270641.1(MDA9270641.1'Failed to retrieve COG ID') MDA9270642.1(COG0161) MDA9270643.1(COG1011) MDA9270644.1(COG1522) MDA9270645.1(COG3316) MDA9270646.1(MDA9270646.1'Failed to retrieve COG ID') MDA9270647.1(MDA9270647.1'Failed to retrieve COG ID') MDA9270648.1(COG0747) MDA9270649.1(COG0601) MDA9270650.1(COG1173) MDA9270651.1(COG4172) MDA9270652.1(MDA9270652.1'Failed to retrieve COG ID') MDA9270…	Clade_I	-	Present
MDA9292955.1	aerobic carbon-monoxide dehydrogenase large subunit	GCA_028125245.1	N9Q18_00560	Bacteria	Unclassified Bacteria						Coastal	MDA9292953.1(COG1319) MDA9292954.1(COG2080) MDA9292955.1(COG1529) MDA9292956.1(COG1975) MDA9292957.1(COG3427) MDA9292958.1(MDA9292958.1'Failed to retrieve COG ID') MDA9292959.1(MDA9292959.1'Failed to retrieve COG ID') MDA9292960.1(MDA9292960.1'Failed to retrieve COG ID') MDA9292961.1(MDA9292961.1'Failed to retrieve COG ID') MDA9292962.1(MDA9292962.1'Failed to retrieve COG ID')	Clade_V	-	Present
MDA9550159.1	aerobic carbon-monoxide dehydrogenase large subunit	GCA_028128515.1	N9Q02_00610	Bacteria	Unclassified Bacteria						Coastal	MDA9550149.1(MDA9550149.1'Failed to retrieve COG ID') MDA9550150.1(MDA9550150.1'Failed to retrieve COG ID') MDA9550151.1(COG0822) MDA9550152.1(COG0520) MDA9550153.1(COG1975) MDA9550154.1(COG2068) MDA9550155.1(COG1975) MDA9550156.1(COG3552) MDA9550157.1(COG0714) MDA9550158.1(COG3427) MDA9550159.1(COG1529) MDA9550160.1(COG2080) MDA9550161.1(COG1319) MDA9550162.1(MDA9550162.1'Failed to retrieve COG …	Clade_I	-	Present
MDA9821717.1	aerobic carbon-monoxide dehydrogenase large subunit	GCA_028143855.1	N9C56_04235	Bacteria	Pseudomonadota	Alphaproteobacteria	Rhodobacterales	Rhodobacteraceae	CPC320	CPC320 sp002684375	Coastal	MDA9821713.1(COG3427) MDA9821714.1(COG1975) MDA9821715.1(COG3552) MDA9821716.1(COG0714) MDA9821717.1(COG1529) MDA9821718.1(COG2080) MDA9821719.1(COG1319) MDA9821720.1(COG3300) MDA9821721.1(COG3917) MDA9821722.1(COG4221) MDA9821723.1(COG0625) MDA9821724.1(COG0596)	Clade_I	-	Present
MDA9929708.1	aerobic carbon-monoxide dehydrogenase large subunit	GCA_028149015.1	N9E91_00530	Bacteria	Pseudomonadota	Alphaproteobacteria	Puniceispirillales	Puniceispirillaceae	UBA8309	UBA8309 sp009936825	Coastal	MDA9929703.1(COG4341) MDA9929704.1(COG3427) MDA9929705.1(COG1975) MDA9929706.1(COG3552) MDA9929707.1(COG0714) MDA9929708.1(COG1529) MDA9929709.1(COG2080) MDA9929710.1(COG1319)	Clade_I	-	Present
MDB0061693.1	aerobic carbon-monoxide dehydrogenase large subunit	GCA_028219215.1	N9F07_01350	Bacteria	Pseudomonadota	Alphaproteobacteria	Rhodobacterales	Rhodobacteraceae	Octadecabacter	Octadecabacter sp018608045	Coastal	MDB0061687.1(COG1975) MDB0061688.1(COG3427) MDB0061689.1(COG2068) MDB0061690.1(COG1975) MDB0061691.1(COG3552) MDB0061692.1(COG0714) MDB0061693.1(COG1529) MDB0061694.1(COG2080) MDB0061695.1(COG1319)	Clade_I	-	Present
MDB2412973.1	aerobic carbon-monoxide dehydrogenase large subunit	GCA_028223775.1	N9W31_06015	Bacteria	Pseudomonadota	Gammaproteobacteria	Pseudomonadales	Litorivicinaceae	HIMB30	HIMB30 sp002691485	Coastal	MDB2412965.1(MDB2412965.1'Failed to retrieve COG ID') MDB2412966.1(COG1975) MDB2412967.1(MDB2412967.1'Failed to retrieve COG ID') MDB2412968.1(COG2068) MDB2412969.1(COG1975) MDB2412970.1(COG3552) MDB2412971.1(COG0714) MDB2412972.1(COG3427) MDB2412973.1(COG1529) MDB2412974.1(COG2080) MDB2412975.1(COG1319)	Clade_I	-	Present
MDB2460542.1	aerobic carbon-monoxide dehydrogenase large subunit	GCA_028239595.1	N9W92_04950	Bacteria	Pseudomonadota	Alphaproteobacteria	Rhodobacterales	Rhodobacteraceae	Planktomarina	Planktomarina temperata	Coastal	MDB2460539.1(COG3300) MDB2460540.1(COG1319) MDB2460541.1(COG2080) MDB2460542.1(COG1529) MDB2460543.1(COG0714) MDB2460544.1(COG3552) MDB2460545.1(COG1975) MDB2460546.1(COG2068) MDB2460547.1(COG3427) MDB2460548.1(COG1975) MDB2460549.1(COG3316)	Clade_I	-	Present
MDB2521906.1	aerobic carbon-monoxide dehydrogenase large subunit	GCA_028239755.1	N9X16_02625	Bacteria	Pseudomonadota	Alphaproteobacteria	Rhodobacterales	Rhodobacteraceae	Planktomarina	Planktomarina temperata	Coastal	MDB2521905.1(COG0714) MDB2521906.1(COG1529) MDB2521907.1(COG2080) MDB2521908.1(COG1319) MDB2521909.1(COG3300)	Clade_I	-	-
MDB4169251.1	aerobic carbon-monoxide dehydrogenase large subunit	GCA_028247635.1	N9747_04430	Bacteria	Pseudomonadota	Alphaproteobacteria	Rhodobacterales	Rhodobacteraceae	Planktomarina	Planktomarina sp905181815	Coastal	MDB4169247.1(MDB4169247.1'Failed to retrieve COG ID') MDB4169248.1(COG3300) MDB4169249.1(COG1319) MDB4169250.1(COG2080) MDB4169251.1(COG1529) MDB4169252.1(COG0714) MDB4169253.1(COG3552) MDB4169254.1(COG1975) MDB4169255.1(COG2068) MDB4169256.1(COG3427)	Clade_I	-	Present
MDB4591949.1	aerobic carbon-monoxide dehydrogenase large subunit	GCA_028272465.1	OAH85_00355	Bacteria	Pseudomonadota	Alphaproteobacteria	Rhodobacterales	Rhodobacteraceae	LGRT01	LGRT01 sp001642945	Coastal	MDB4591945.1(COG3427) MDB4591946.1(COG1975) MDB4591947.1(COG3552) MDB4591948.1(COG0714) MDB4591949.1(COG1529) MDB4591950.1(COG2080) MDB4591951.1(COG1319) MDB4591952.1(COG3300)	Clade_I	-	Present
MDB4851970.1	aerobic carbon-monoxide dehydrogenase large subunit	GCA_028273735.1	OAI23_00600	Bacteria	Pseudomonadota	Alphaproteobacteria	Puniceispirillales	Puniceispirillaceae	UBA3439		Coastal	MDB4851962.1(COG0366) MDB4851963.1(MDB4851963.1'Failed to retrieve COG ID') MDB4851964.1(COG3769) MDB4851965.1(COG3427) MDB4851966.1(COG2068) MDB4851967.1(COG1975) MDB4851968.1(COG3552) MDB4851969.1(COG0714) MDB4851970.1(COG1529) MDB4851971.1(COG2080) MDB4851972.1(COG1319)	Clade_I	-	Present
MDB9810032.1	aerobic carbon-monoxide dehydrogenase large subunit	GCA_028350275.1	OAC05_03140	Bacteria	Pseudomonadota	Alphaproteobacteria	Rhodobacterales	Rhodobacteraceae	Planktomarina	Planktomarina temperata	Coastal	MDB9810026.1(COG1975) MDB9810027.1(COG3427) MDB9810028.1(COG2068) MDB9810029.1(COG1975) MDB9810030.1(COG3552) MDB9810031.1(COG0714) MDB9810032.1(COG1529) MDB9810033.1(COG2080) MDB9810034.1(COG1319) MDB9810035.1(COG3300) MDB9810036.1(COG3246) MDB9810037.1(COG1028) MDB9810038.1(COG3316)	Clade_I	-	Present
MDB9891179.1	aerobic carbon-monoxide dehydrogenase large subunit	GCA_028339415.1	OAD74_07380	Bacteria	Pseudomonadota	Alphaproteobacteria	Puniceispirillales	Puniceispirillaceae	UBA3439		Coastal	MDB9891174.1(COG3427) MDB9891175.1(COG2068) MDB9891176.1(COG1975) MDB9891177.1(COG3552) MDB9891178.1(COG0714) MDB9891179.1(COG1529) MDB9891180.1(COG2080) MDB9891181.1(COG1319)	Clade_I	-	Present
MDB9905417.1	aerobic carbon-monoxide dehydrogenase large subunit	GCA_028339495.1	OAD18_07130	Bacteria	Pseudomonadota	Gammaproteobacteria	Pseudomonadales	Balneatricaceae	ASP10-02a	ASP10-02a sp002335115	Coastal	MDB9905408.1(MDB9905408.1'Failed to retrieve COG ID') MDB9905409.1(COG0822) MDB9905410.1(COG0520) MDB9905411.1(COG1975) MDB9905412.1(COG2068) MDB9905413.1(COG1975) MDB9905414.1(COG3552) MDB9905415.1(COG0714) MDB9905416.1(COG3427) MDB9905417.1(COG1529) MDB9905418.1(COG2080) MDB9905419.1(COG1319) MDB9905420.1(MDB9905420.1'Failed to retrieve COG ID') MDB9905421.1(COG5621) MDB9905422.1(COG4591) MDB99…	Clade_I	-	Present
MDC0012468.1	aerobic carbon-monoxide dehydrogenase large subunit	GCA_028341715.1	OAE29_04285	Bacteria	Pseudomonadota	Alphaproteobacteria	Rhodobacterales	Rhodobacteraceae	Octadecabacter	Octadecabacter sp018608045	Coastal	MDC0012465.1(COG3300) MDC0012466.1(COG1319) MDC0012467.1(COG2080) MDC0012468.1(COG1529) MDC0012469.1(COG0714) MDC0012470.1(COG3552) MDC0012471.1(COG1975) MDC0012472.1(COG2068) MDC0012473.1(COG3427) MDC0012474.1(COG1975)	Clade_I	-	Present
MDC0078319.1	aerobic carbon-monoxide dehydrogenase large subunit	GCA_028344685.1	OAJ98_04975	Bacteria	SAR324	SAR324	SAR324	NAC60-12	Arctic96AD-7	Arctic96AD-7 sp002685535	Coastal	MDC0078317.1(COG1319) MDC0078318.1(COG2080) MDC0078319.1(COG1529)	Clade_IV	-	Present at a distant location
MDC0094510.1	aerobic carbon-monoxide dehydrogenase large subunit	GCA_028342855.1	OAI53_01700	Bacteria	Unclassified Bacteria						Coastal	MDC0094508.1(COG3552) MDC0094509.1(COG0714) MDC0094510.1(COG1529) MDC0094511.1(COG2080) MDC0094512.1(COG1319) MDC0094513.1(COG3300)	Clade_I	-	-
MDC0346073.1	aerobic carbon-monoxide dehydrogenase large subunit	GCA_028371455.1	OAM99_05315	Bacteria	Pseudomonadota	Alphaproteobacteria	Rhodobacterales	Rhodobacteraceae	Planktomarina	Planktomarina sp030704425	Coastal	MDC0346070.1(COG3300) MDC0346071.1(COG1319) MDC0346072.1(COG2080) MDC0346073.1(COG1529) MDC0346074.1(COG0714) MDC0346075.1(COG3552) MDC0346076.1(COG1975) MDC0346077.1(COG2068) MDC0346078.1(COG3427) MDC0346079.1(COG1975) MDC0346080.1(COG3616)	Clade_I	-	Present
MDC0379137.1	aerobic carbon-monoxide dehydrogenase large subunit	GCA_028371475.1	OAM79_01440	Bacteria	Pseudomonadota	Gammaproteobacteria	Pseudomonadales	Litorivicinaceae	HIMB30	HIMB30 sp024640985	Coastal	MDC0379135.1(COG1319) MDC0379136.1(COG2080) MDC0379137.1(COG1529) MDC0379138.1(COG3427) MDC0379139.1(COG3427) MDC0379140.1(COG0714) MDC0379141.1(COG3552) MDC0379142.1(COG1975) MDC0379143.1(COG2068)	Clade_I	-	Present
MDC0456896.1	aerobic carbon-monoxide dehydrogenase large subunit	GCA_028351485.1	OAM56_03155	Bacteria	Pseudomonadota	Alphaproteobacteria	Puniceispirillales	Marisalimonadaceae	Marisalimonas	Marisalimonas sp028382005	Coastal	MDC0456887.1(COG4103) MDC0456888.1(COG1011) MDC0456889.1(COG3616) MDC0456890.1(COG1049) MDC0456891.1(COG3427) MDC0456892.1(COG2068) MDC0456893.1(COG1975) MDC0456894.1(COG3552) MDC0456895.1(COG0714) MDC0456896.1(COG1529) MDC0456897.1(COG2080) MDC0456898.1(COG1319) MDC0456899.1(MDC0456899.1'Failed to retrieve COG ID')	Clade_I	-	Present
MDC0490844.1	aerobic carbon-monoxide dehydrogenase large subunit	GCA_028354615.1	OAN81_06330	Bacteria	Pseudomonadota	Alphaproteobacteria	Rhodobacterales	Rhodobacteraceae	LGRT01	LGRT01 sp001642945	Coastal	MDC0490840.1(COG3427) MDC0490841.1(COG1975) MDC0490842.1(COG3552) MDC0490843.1(COG0714) MDC0490844.1(COG1529) MDC0490845.1(COG2080) MDC0490846.1(COG1319) MDC0490847.1(COG3300)	Clade_I	-	Present
MDC0966453.1	aerobic carbon-monoxide dehydrogenase large subunit	GCA_028375345.1	OAS46_02165	Bacteria	Pseudomonadota	Alphaproteobacteria	Puniceispirillales	Puniceispirillaceae	UBA3439	UBA3439 sp017859295	Coastal	MDC0966451.1(COG3552) MDC0966452.1(COG0714) MDC0966453.1(COG1529) MDC0966454.1(COG2080) MDC0966455.1(COG1319)	Clade_I	-	Present at a distant location
MDC0992744.1	aerobic carbon-monoxide dehydrogenase large subunit	GCA_028374965.1	OAS14_00095	Bacteria	Pseudomonadota	Alphaproteobacteria	Puniceispirillales	Puniceispirillaceae	UBA3439		Coastal	MDC0992737.1(MDC0992737.1'Failed to retrieve COG ID') MDC0992738.1(MDC0992738.1'Failed to retrieve COG ID') MDC0992739.1(COG3427) MDC0992740.1(COG2068) MDC0992741.1(COG1975) MDC0992742.1(COG3552) MDC0992743.1(COG0714) MDC0992744.1(COG1529) MDC0992745.1(COG2080) MDC0992746.1(COG1319) MDC0992747.1(COG4177) MDC0992748.1(COG0559) MDC0992749.1(COG0410) MDC0992750.1(COG0411) MDC0992751.1(COG0683) MDC09…	Clade_I	-	Present
MDC1223301.1	aerobic carbon-monoxide dehydrogenase large subunit	GCA_028388555.1	N8Z91_00105	Bacteria	Pseudomonadota	Alphaproteobacteria	Rhodobacterales	Rhodobacteraceae	Ascidiaceihabitans	Ascidiaceihabitans sp018647275	Coastal	MDC1223290.1(COG0366) MDC1223291.1(COG1011) MDC1223292.1(COG1011) MDC1223293.1(COG3791) MDC1223294.1(MDC1223294.1'Failed to retrieve COG ID') MDC1223295.1(COG1975) MDC1223296.1(COG3427) MDC1223297.1(COG2068) MDC1223298.1(COG1975) MDC1223299.1(COG3552) MDC1223300.1(COG0714) MDC1223301.1(COG1529) MDC1223302.1(COG2080) MDC1223303.1(COG1319) MDC1223304.1(COG3300) MDC1223305.1(COG1902)	Clade_I	-	Present
MDC1229497.1	aerobic carbon-monoxide dehydrogenase large subunit	GCA_028378625.1	N8Z63_07360	Bacteria	Pseudomonadota	Alphaproteobacteria	Rhodobacterales	Rhodobacteraceae	Octadecabacter	Octadecabacter sp018608045	Coastal	MDC1229491.1(MDC1229491.1'Failed to retrieve COG ID') MDC1229492.1(COG3427) MDC1229493.1(COG2068) MDC1229494.1(COG1975) MDC1229495.1(COG3552) MDC1229496.1(COG0714) MDC1229497.1(COG1529) MDC1229498.1(COG2080) MDC1229499.1(COG3300) MDC1229500.1(MDC1229500.1'Failed to retrieve COG ID')	Clade_I	MAG	Present
MDC1408712.1	aerobic carbon-monoxide dehydrogenase large subunit	GCA_028383305.1	N8524_10390	Bacteria	Pseudomonadota	Alphaproteobacteria	Puniceispirillales	Puniceispirillaceae	UBA3439	UBA3439 sp028383305	Coastal	MDC1408710.1(COG1319) MDC1408711.1(COG2080) MDC1408712.1(COG1529) MDC1408713.1(COG0714) MDC1408714.1(COG3552) MDC1408715.1(COG1975) MDC1408716.1(COG2068) MDC1408717.1(COG3427) MDC1408718.1(MDC1408718.1'Failed to retrieve COG ID')	Clade_I	-	Present
MDC1430317.1	aerobic carbon-monoxide dehydrogenase large subunit	GCA_028389095.1	N8140_01480	Bacteria	Pseudomonadota	Alphaproteobacteria	Rhodobacterales	Rhodobacteraceae	Octadecabacter	Octadecabacter sp018608045	Coastal	MDC1430314.1(COG3300) MDC1430315.1(COG1319) MDC1430316.1(COG2080) MDC1430317.1(COG1529) MDC1430318.1(COG0714) MDC1430319.1(COG3552) MDC1430320.1(COG1975) MDC1430321.1(COG2068) MDC1430322.1(COG3427) MDC1430323.1(COG1975)	Clade_I	-	Present
MDC1457800.1	aerobic carbon-monoxide dehydrogenase large subunit	GCA_028383745.1	N8375_02425	Bacteria	Pseudomonadota	Gammaproteobacteria	Burkholderiales	Burkholderiaceae	RS62	RS62 sp002340675	Coastal	MDC1457794.1(MDC1457794.1'Failed to retrieve COG ID') MDC1457795.1(COG2068) MDC1457796.1(COG1975) MDC1457797.1(COG3552) MDC1457798.1(COG0714) MDC1457799.1(COG3427) MDC1457800.1(COG1529) MDC1457801.1(COG2080) MDC1457802.1(COG1319)	Clade_I	-	Present
MDC3001598.1	aerobic carbon-monoxide dehydrogenase large subunit	GCA_028404845.1	OA174_03270	Bacteria	Actinomycetota	Actinomycetes	S36-B12	S36-B12	S36-B12	S36-B12 sp002728915	Coastal	MDC3001587.1(COG0789) MDC3001588.1(COG0516) MDC3001589.1(COG0516) MDC3001590.1(COG1012) MDC3001591.1(COG2303) MDC3001592.1(MDC3001592.1'Failed to retrieve COG ID') MDC3001593.1(COG0519) MDC3001594.1(COG1975) MDC3001595.1(MDC3001595.1'Failed to retrieve COG ID') MDC3001596.1(COG1319) MDC3001597.1(COG2080) MDC3001598.1(COG1529) MDC3001599.1(COG1975) MDC3001600.1(COG3427) MDC3001601.1(MDC3001601.1'F…	Clade_V	-	Present
MDC3032399.1	aerobic carbon-monoxide dehydrogenase large subunit	GCA_028450565.1	OA249_00370	Bacteria	Pseudomonadota	Gammaproteobacteria	Pseudomonadales	Litorivicinaceae	HIMB30		Coastal	MDC3032391.1(MDC3032391.1'Failed to retrieve COG ID') MDC3032392.1(COG1975) MDC3032393.1(MDC3032393.1'Failed to retrieve COG ID') MDC3032394.1(COG2068) MDC3032395.1(COG1975) MDC3032396.1(COG3552) MDC3032397.1(COG0714) MDC3032398.1(COG3427) MDC3032399.1(COG1529) MDC3032400.1(COG2080) MDC3032401.1(COG1319) MDC3032402.1(MDC3032402.1'Failed to retrieve COG ID')	Clade_I	-	Present
MDC3057843.1	aerobic carbon-monoxide dehydrogenase large subunit	GCA_028450225.1	OA099_00590	Bacteria	Pseudomonadota	Gammaproteobacteria	Pseudomonadales	Litorivicinaceae	HIMB30		Coastal	MDC3057835.1(MDC3057835.1'Failed to retrieve COG ID') MDC3057836.1(COG1975) MDC3057837.1(MDC3057837.1'Failed to retrieve COG ID') MDC3057838.1(COG2068) MDC3057839.1(COG1975) MDC3057840.1(COG3552) MDC3057841.1(COG0714) MDC3057842.1(COG3427) MDC3057843.1(COG1529) MDC3057844.1(COG2080) MDC3057845.1(COG1319) MDC3057846.1(MDC3057846.1'Failed to retrieve COG ID')	Clade_I	-	Present
MDC3116298.1	aerobic carbon-monoxide dehydrogenase large subunit	GCA_028408245.1	OA529_01290	Bacteria	Pseudomonadota	Alphaproteobacteria	Puniceispirillales	Marisalimonadaceae	Marisalimonas		Coastal	MDC3116296.1(COG1319) MDC3116297.1(COG2080) MDC3116298.1(COG1529) MDC3116299.1(COG0559) MDC3116300.1(COG4177) MDC3116301.1(COG0411) MDC3116302.1(COG0410) MDC3116303.1(COG0154)	Clade_I	-	-
MDC3139846.1	aerobic carbon-monoxide dehydrogenase large subunit	GCA_028409035.1	OBA40_00655	Bacteria	Pseudomonadota	Alphaproteobacteria	Puniceispirillales	Marisalimonadaceae	Marisalimonas	Marisalimonas sp902533225	Coastal	MDC3139842.1(COG3427) MDC3139843.1(COG1975) MDC3139844.1(COG3552) MDC3139845.1(COG0714) MDC3139846.1(COG1529) MDC3139847.1(COG2080) MDC3139848.1(COG1319)	Clade_I	-	Present
MDC3193841.1	aerobic carbon-monoxide dehydrogenase large subunit	GCA_028411135.1	OAU31_05440	Bacteria	Pseudomonadota	Alphaproteobacteria	Puniceispirillales	Puniceispirillaceae	UBA3439	UBA3439 sp017859295	Coastal	MDC3193841.1(COG1529) MDC3193842.1(COG2080)	Clade_I	MAG	Present at a distant location
MDC6451482.1	aerobic carbon-monoxide dehydrogenase large subunit	GCA_028507355.1	PQZ43_01350	Bacteria	Pseudomonadota	Alphaproteobacteria	Puniceispirillales	Marisalimonadaceae	Marisalimonas		Coastal	MDC6451480.1(COG1319) MDC6451481.1(COG2080) MDC6451482.1(COG1529) MDC6451483.1(COG0714) MDC6451484.1(COG3552) MDC6451485.1(COG1975) MDC6451486.1(COG2068) MDC6451487.1(COG3427) MDC6451488.1(COG2143) MDC6451489.1(COG5501) MDC6451490.1(MDC6451490.1'Failed to retrieve COG ID') MDC6451491.1(COG2041) MDC6451492.1(COG3258) MDC6451493.1(COG0737)	Clade_I	-	Present
MDD9817079.1	aerobic carbon-monoxide dehydrogenase large subunit	GCA_028817495.1	OXU61_02925	Bacteria	Pseudomonadota	Gammaproteobacteria	Porifericomitales	Porifericomitaceae	Porifericomes	Porifericomes azotivorans	Host Associated	MDD9817077.1(MDD9817077.1'Failed to retrieve COG ID') MDD9817078.1(COG3047) MDD9817079.1(COG1529) MDD9817080.1(COG2080) MDD9817081.1(COG1319) MDD9817082.1(COG0617) MDD9817083.1(COG0702) MDD9817084.1(COG0741)	Clade_I	MAG	Present at a distant location
MDE0066705.1	aerobic carbon-monoxide dehydrogenase large subunit	GCA_028819005.1	OXN44_07515	Bacteria	Actinomycetota	Acidimicrobiia	Acidimicrobiales	Aldehydirespiratoraceae	VXYK01	VXYK01 sp028819005	Host Associated	MDE0066693.1(COG3328) MDE0066694.1(COG0178) MDE0066695.1(COG0322) MDE0066696.1(COG2226) MDE0066697.1(COG1660) MDE0066698.1(COG0057) MDE0066699.1(COG0126) MDE0066700.1(COG0149) MDE0066701.1(COG1314) MDE0066702.1(MDE0066702.1'Failed to retrieve COG ID') MDE0066703.1(COG1319) MDE0066704.1(COG2080) MDE0066705.1(COG1529) MDE0066706.1(COG1975) MDE0066707.1(COG3427) MDE0066708.1(MDE0066708.1'Failed to r…	Clade_V	MAG	Present
MDE0072396.1	aerobic carbon-monoxide dehydrogenase large subunit	GCA_028819075.1	OXU32_00220	Bacteria	Gemmatimonadota	Gemmatimonadetes	Longimicrobiales	UBA6960	BD2-11	BD2-11 sp028820325	Host Associated	MDE0072395.1(COG5635) MDE0072396.1(COG1529) MDE0072397.1(COG2080) MDE0072398.1(COG1319) MDE0072399.1(COG3427) MDE0072400.1(COG3552) MDE0072401.1(COG0714) MDE0072402.1(COG1975) MDE0072403.1(COG2068) MDE0072404.1(MDE0072404.1'Failed to retrieve COG ID') MDE0072405.1(COG1305) MDE0072406.1(COG2307) MDE0072407.1(COG2308) MDE0072408.1(COG0004)	Clade_IV	MAG	Present
MDE0081523.1	aerobic carbon-monoxide dehydrogenase large subunit	GCA_028819135.1	OXT72_02605	Bacteria	Gemmatimonadota	Gemmatimonadetes	Longimicrobiales	UBA6960	JAAXGI01	JAAXGI01 sp012267505	Host Associated	MDE0081514.1(COG4771) MDE0081515.1(MDE0081515.1'Failed to retrieve COG ID') MDE0081516.1(MDE0081516.1'Failed to retrieve COG ID') MDE0081517.1(COG1975) MDE0081518.1(COG0714) MDE0081519.1(COG3552) MDE0081520.1(COG3427) MDE0081521.1(COG1319) MDE0081522.1(COG2080) MDE0081523.1(COG1529) MDE0081524.1(COG3339) MDE0081525.1(MDE0081525.1'Failed to retrieve COG ID') MDE0081526.1(MDE0081526.1'Failed to ret…	Clade_IV	MAG	Present
MDE0116369.1	aerobic carbon-monoxide dehydrogenase large subunit	GCA_028819295.1	OXT07_07095	Bacteria	Actinomycetota	Acidimicrobiia	Acidimicrobiales	Bin134	Poriferisocius	Poriferisocius sp028819295	Host Associated	MDE0116365.1(COG2837) MDE0116366.1(COG3688) MDE0116367.1(COG1319) MDE0116368.1(COG2080) MDE0116369.1(COG1529) MDE0116370.1(COG1975)	Clade_V	MAG	Present at a distant location
MDE0133797.1	aerobic carbon-monoxide dehydrogenase large subunit	GCA_028819405.1	OXM54_03055	Bacteria	Actinomycetota	Acidimicrobiia	Acidimicrobiales	Poriferisodalaceae	Poriferisodalis	Poriferisodalis multihospitum	Host Associated	MDE0133794.1(MDE0133794.1'Failed to retrieve COG ID') MDE0133795.1(COG1319) MDE0133796.1(COG2080) MDE0133797.1(COG1529) MDE0133798.1(COG1975) MDE0133799.1(COG3427) MDE0133800.1(MDE0133800.1'Failed to retrieve COG ID') MDE0133801.1(MDE0133801.1'Failed to retrieve COG ID') MDE0133802.1(MDE0133802.1'Failed to retrieve COG ID') MDE0133803.1(MDE0133803.1'Failed to retrieve COG ID') MDE0133804.1(MDE013…	Clade_V	MAG	Present
MDE0138836.1	aerobic carbon-monoxide dehydrogenase large subunit	GCA_028819445.1	OXQ26_09690	Bacteria	Actinomycetota	Acidimicrobiia	UBA5794	Spongiisociaceae	Spongiisocius	Spongiisocius sp028820935	Host Associated	MDE0138834.1(COG2032) MDE0138835.1(COG1975) MDE0138836.1(COG1529) MDE0138837.1(COG2080) MDE0138838.1(COG1319)	Clade_V	MAG	Present at a distant location
MDE0161342.1	aerobic carbon-monoxide dehydrogenase large subunit	GCA_028819505.1	OXL98_06340	Bacteria	Actinomycetota	Acidimicrobiia	Acidimicrobiales	Aldehydirespiratoraceae	Aldehydirespirator	Aldehydirespirator sp028819505	Host Associated	MDE0161337.1(MDE0161337.1'Failed to retrieve COG ID') MDE0161338.1(COG2274) MDE0161339.1(COG2274) MDE0161340.1(COG1319) MDE0161341.1(COG2080) MDE0161342.1(COG1529) MDE0161343.1(COG0270)	Clade_V	MAG	Present at a distant location
MDE0167989.1	aerobic carbon-monoxide dehydrogenase large subunit	GCA_028819595.1	OXS29_00515	Bacteria	Actinomycetota	Acidimicrobiia	UBA5794	Spongiisociaceae	JAPPFW01	JAPPFW01 sp028821575	Host Associated	MDE0167987.1(COG1319) MDE0167988.1(COG2080) MDE0167989.1(COG1529) MDE0167990.1(COG1975)	Clade_V	MAG	Present at a distant location
MDE0195552.1	aerobic carbon-monoxide dehydrogenase large subunit	GCA_028819945.1	OXP08_08375	Bacteria	Actinomycetota	Acidimicrobiia	Acidimicrobiales	CATQHL01	VXNF01	VXNF01 sp028819945	Host Associated	MDE0195552.1(COG1529) MDE0195553.1(COG2080) MDE0195554.1(COG1319)	Clade_V	MAG	Present at a distant location
MDE0232922.1	aerobic carbon-monoxide dehydrogenase large subunit	GCA_028820285.1	OXN93_11635	Bacteria	Actinomycetota	Acidimicrobiia	UBA5794	ZC4RG35	Bin76	Bin76 sp028824015	Host Associated	MDE0232918.1(COG1136) MDE0232919.1(COG0577) MDE0232920.1(COG1319) MDE0232921.1(COG2080) MDE0232922.1(COG1529) MDE0232923.1(COG1975) MDE0232924.1(COG0846) MDE0232925.1(MDE0232925.1'Failed to retrieve COG ID')	Clade_V	MAG	Present at a distant location
MDE0258285.1	aerobic carbon-monoxide dehydrogenase large subunit	GCA_028820325.1	OXR82_07825	Bacteria	Gemmatimonadota	Gemmatimonadetes	Longimicrobiales	UBA6960	BD2-11	BD2-11 sp028820325	Host Associated	MDE0258273.1(COG0004) MDE0258274.1(COG2308) MDE0258275.1(COG2307) MDE0258276.1(COG1305) MDE0258277.1(MDE0258277.1'Failed to retrieve COG ID') MDE0258278.1(COG2068) MDE0258279.1(COG1975) MDE0258280.1(COG0714) MDE0258281.1(COG3552) MDE0258282.1(COG3427) MDE0258283.1(COG1319) MDE0258284.1(COG2080) MDE0258285.1(COG1529) MDE0258286.1(COG5635)	Clade_IV	MAG	Present
MDE0321919.1	aerobic carbon-monoxide dehydrogenase large subunit	GCA_028820815.1	OXI97_18780	Bacteria	Actinomycetota	Acidimicrobiia	Acidimicrobiales	Poriferisodalaceae	Poriferisodalis	Poriferisodalis multihospitum	Host Associated	MDE0321912.1(MDE0321912.1'Failed to retrieve COG ID') MDE0321913.1(MDE0321913.1'Failed to retrieve COG ID') MDE0321914.1(MDE0321914.1'Failed to retrieve COG ID') MDE0321915.1(MDE0321915.1'Failed to retrieve COG ID') MDE0321916.1(MDE0321916.1'Failed to retrieve COG ID') MDE0321917.1(COG3427) MDE0321918.1(COG1975) MDE0321919.1(COG1529) MDE0321920.1(COG2080) MDE0321921.1(COG1319)	Clade_V	MAG	Present
MDE0356597.1	aerobic carbon-monoxide dehydrogenase large subunit	GCA_028821195.1	OXN92_02495	Bacteria	Gemmatimonadota	Gemmatimonadetes	Longimicrobiales	UBA6960	BD2-11	BD2-11 sp028821195	Host Associated	MDE0356591.1(MDE0356591.1'Failed to retrieve COG ID') MDE0356592.1(MDE0356592.1'Failed to retrieve COG ID') MDE0356593.1(MDE0356593.1'Failed to retrieve COG ID') MDE0356594.1(MDE0356594.1'Failed to retrieve COG ID') MDE0356595.1(MDE0356595.1'Failed to retrieve COG ID') MDE0356596.1(MDE0356596.1'Failed to retrieve COG ID') MDE0356597.1(COG1529) MDE0356598.1(COG2080) MDE0356599.1(COG1319) MDE035660…	Clade_IV	MAG	Present
MDE0369698.1	aerobic carbon-monoxide dehydrogenase large subunit	GCA_028821265.1	OXI84_06115	Bacteria	Actinomycetota	Acidimicrobiia	UBA5794	Spongiisociaceae	Spongiisocius	Spongiisocius sp028821265	Host Associated	MDE0369696.1(COG2032) MDE0369697.1(COG1975) MDE0369698.1(COG1529) MDE0369699.1(COG2080) MDE0369700.1(COG1319) MDE0369701.1(COG0578)	Clade_V	MAG	Present at a distant location
MDE0377130.1	aerobic carbon-monoxide dehydrogenase large subunit	GCA_028821235.1	OXK16_14375	Bacteria	Actinomycetota	Acidimicrobiia	UBA5794	Spongiisociaceae	Spongiisocius	Spongiisocius sp028821235	Host Associated	MDE0377128.1(COG2032) MDE0377129.1(COG1975) MDE0377130.1(COG1529) MDE0377131.1(COG2080) MDE0377132.1(COG1319) MDE0377133.1(COG0578)	Clade_V	MAG	Present at a distant location
MDE0395753.1	aerobic carbon-monoxide dehydrogenase large subunit	GCA_028821255.1	OYK82_13355	Bacteria	Gemmatimonadota	Gemmatimonadetes	Longimicrobiales	UBA6960	JAAXGI01	JAAXGI01 sp012267505	Host Associated	MDE0395749.1(MDE0395749.1'Failed to retrieve COG ID') MDE0395750.1(COG0010) MDE0395751.1(MDE0395751.1'Failed to retrieve COG ID') MDE0395752.1(COG3339) MDE0395753.1(COG1529) MDE0395754.1(COG2080) MDE0395755.1(COG1319) MDE0395756.1(COG3427) MDE0395757.1(COG3552) MDE0395758.1(COG0714) MDE0395759.1(COG1975) MDE0395760.1(MDE0395760.1'Failed to retrieve COG ID') MDE0395761.1(MDE0395761.1'Failed to ret…	Clade_IV	MAG	Present
MDE0498639.1	aerobic carbon-monoxide dehydrogenase large subunit	GCA_028823965.1	OXH86_14925	Bacteria	Actinomycetota	Acidimicrobiia	Acidimicrobiales	Poriferisodalaceae	Poriferisodalis	Poriferisodalis multihospitum	Host Associated	MDE0498632.1(MDE0498632.1'Failed to retrieve COG ID') MDE0498633.1(MDE0498633.1'Failed to retrieve COG ID') MDE0498634.1(MDE0498634.1'Failed to retrieve COG ID') MDE0498635.1(MDE0498635.1'Failed to retrieve COG ID') MDE0498636.1(MDE0498636.1'Failed to retrieve COG ID') MDE0498637.1(COG3427) MDE0498638.1(COG1975) MDE0498639.1(COG1529) MDE0498640.1(COG2080) MDE0498641.1(COG1319) MDE0498642.1(MDE049…	Clade_V	MAG	Present
MDE0502067.1	aerobic carbon-monoxide dehydrogenase large subunit	GCA_028823995.1	OXI42_11785	Bacteria	Actinomycetota	Acidimicrobiia	UBA5794	ZC4RG35	Bin76	Bin76 sp028823995	Host Associated	MDE0502065.1(COG0846) MDE0502066.1(COG1975) MDE0502067.1(COG1529) MDE0502068.1(COG2080) MDE0502069.1(COG1319) MDE0502070.1(COG4974)	Clade_V	MAG	Present at a distant location
MDE0571479.1	aerobic carbon-monoxide dehydrogenase large subunit	GCA_028821735.1	OSB44_12405	Bacteria	Verrucomicrobiota	Verrucomicrobiia	Verrucomicrobiales	DEV007	EC70	EC70 sp012960505	Mesopelagic Seawater	MDE0571479.1(COG1529) MDE0571480.1(COG2080) MDE0571481.1(COG1319)	Clade_IV	MAG	-
MDE0601162.1	aerobic carbon-monoxide dehydrogenase large subunit	GCA_028824015.1	OXI56_05135	Bacteria	Actinomycetota	Acidimicrobiia	UBA5794	ZC4RG35	Bin76	Bin76 sp028824015	Host Associated	MDE0601159.1(MDE0601159.1'Failed to retrieve COG ID') MDE0601160.1(COG0846) MDE0601161.1(COG1975) MDE0601162.1(COG1529) MDE0601163.1(COG2080) MDE0601164.1(COG1319) MDE0601165.1(COG0577) MDE0601166.1(COG1136) MDE0601167.1(COG0845) MDE0601168.1(COG4974)	Clade_V	MAG	Present at a distant location
MDE0602833.1	aerobic carbon-monoxide dehydrogenase large subunit	GCA_028824745.1	OXI18_00385	Bacteria	Actinomycetota	Acidimicrobiia	Acidimicrobiales	Bin134	Poriferisocius	Poriferisocius sp028820035	Host Associated	MDE0602833.1(COG1529)	Clade_IV	MAG	Present at a distant location
MDE0605763.1	aerobic carbon-monoxide dehydrogenase large subunit	GCA_028824095.1	OXH78_01240	Bacteria	Actinomycetota	Acidimicrobiia	Acidimicrobiales	Aldehydirespiratoraceae	VXYK01	VXYK01 sp028819005	Host Associated	MDE0605756.1(MDE0605756.1'Failed to retrieve COG ID') MDE0605757.1(MDE0605757.1'Failed to retrieve COG ID') MDE0605758.1(MDE0605758.1'Failed to retrieve COG ID') MDE0605759.1(MDE0605759.1'Failed to retrieve COG ID') MDE0605760.1(MDE0605760.1'Failed to retrieve COG ID') MDE0605761.1(COG3427) MDE0605762.1(COG1975) MDE0605763.1(COG1529) MDE0605764.1(COG2080) MDE0605765.1(COG1319) MDE0605766.1(MDE060…	Clade_V	MAG	Present
MDE0615529.1	aerobic carbon-monoxide dehydrogenase large subunit	GCA_028824165.1	OXI32_14040	Bacteria	Actinomycetota	Acidimicrobiia	Acidimicrobiales	Bin134	Poriferisocius	Poriferisocius sp009842675	Host Associated	MDE0615525.1(COG2837) MDE0615526.1(COG3688) MDE0615527.1(COG1319) MDE0615528.1(COG2080) MDE0615529.1(COG1529) MDE0615530.1(COG1975)	Clade_V	MAG	Present at a distant location
MDE0643330.1	aerobic carbon-monoxide dehydrogenase large subunit	GCA_028824205.1	OXH95_04195	Bacteria	Actinomycetota	Acidimicrobiia	UBA5794	Spongiisociaceae	Spongiisocius	Spongiisocius sp009841075	Host Associated	MDE0643329.1(COG1975) MDE0643330.1(COG1529) MDE0643331.1(COG2080) MDE0643332.1(COG1319)	Clade_V	MAG	Present at a distant location
MDE0653050.1	aerobic carbon-monoxide dehydrogenase large subunit	GCA_028824415.1	OXI26_05320	Bacteria	Actinomycetota	Acidimicrobiia	Acidimicrobiales	CATQHL01	VXNF01	VXNF01 sp028824415	Host Associated	MDE0653047.1(MDE0653047.1'Failed to retrieve COG ID') MDE0653048.1(COG0673) MDE0653049.1(COG1975) MDE0653050.1(COG1529) MDE0653051.1(COG2080)	Clade_V	MAG	Present at a distant location
MDE0668363.1	aerobic carbon-monoxide dehydrogenase large subunit	GCA_028824385.1	OXI48_04975	Bacteria	Actinomycetota	Acidimicrobiia	Acidimicrobiales	CATQHL01	VXNF01	VXNF01 sp009840735	Host Associated	MDE0668361.1(MDE0668361.1'Failed to retrieve COG ID') MDE0668362.1(COG1975) MDE0668363.1(COG1529) MDE0668364.1(COG2080) MDE0668365.1(COG1319)	Clade_V	MAG	Present at a distant location
MDE0695229.1	aerobic carbon-monoxide dehydrogenase large subunit	GCA_028824515.1	OXH76_05275	Bacteria	Pseudomonadota	Alphaproteobacteria	Rhodobacterales	Rhodobacteraceae	JAJEFO01	JAJEFO01 sp009843725	Host Associated	MDE0695226.1(COG3300) MDE0695227.1(COG1319) MDE0695228.1(COG2080) MDE0695229.1(COG1529) MDE0695230.1(COG0714) MDE0695231.1(COG3552) MDE0695232.1(COG1975) MDE0695233.1(MDE0695233.1'Failed to retrieve COG ID') MDE0695234.1(MDE0695234.1'Failed to retrieve COG ID') MDE0695235.1(COG0329) MDE0695236.1(MDE0695236.1'Failed to retrieve COG ID')	Clade_I	MAG	Present at a distant location
MDE0700655.1	aerobic carbon-monoxide dehydrogenase large subunit	GCA_028824665.1	OXH61_08050	Bacteria	Actinomycetota	Acidimicrobiia	Acidimicrobiales	Aldehydirespiratoraceae	VXYK01	VXYK01 sp009845995	Host Associated	MDE0700653.1(COG1319) MDE0700654.1(COG2080) MDE0700655.1(COG1529) MDE0700656.1(COG1975) MDE0700657.1(COG3427) MDE0700658.1(MDE0700658.1'Failed to retrieve COG ID') MDE0700659.1(MDE0700659.1'Failed to retrieve COG ID') MDE0700660.1(MDE0700660.1'Failed to retrieve COG ID') MDE0700661.1(MDE0700661.1'Failed to retrieve COG ID') MDE0700662.1(MDE0700662.1'Failed to retrieve COG ID')	Clade_V	MAG	Present
MDE0751249.1	aerobic carbon-monoxide dehydrogenase large subunit	GCA_028822195.1	OSB16_03365	Bacteria	Pseudomonadota	Alphaproteobacteria	Rhodobacterales	Rhodobacteraceae	Planktomarina	Planktomarina antarctica	Surface Seawater	MDE0751243.1(COG1975) MDE0751244.1(COG3427) MDE0751245.1(COG2068) MDE0751246.1(COG1975) MDE0751247.1(COG3552) MDE0751248.1(COG0714) MDE0751249.1(COG1529) MDE0751250.1(COG2080) MDE0751251.1(COG1319) MDE0751252.1(COG3300) MDE0751253.1(COG3631) MDE0751254.1(COG1024) MDE0751255.1(COG0703) MDE0751256.1(COG0824) MDE0751257.1(COG1018) MDE0751258.1(MDE0751258.1'Failed to retrieve COG ID') MDE0751259.1(MD…	Clade_I	MAG	Present
MDE0851857.1	aerobic carbon-monoxide dehydrogenase large subunit	GCA_028822885.1	OSA94_11955	Bacteria	Pseudomonadota	Alphaproteobacteria	Rhodobacterales	Rhodobacteraceae	Yoonia	Yoonia sp028822885	Surface Seawater	MDE0851854.1(COG3300) MDE0851855.1(COG1319) MDE0851856.1(COG2080) MDE0851857.1(COG1529) MDE0851858.1(COG0714)	Clade_I	MAG	Present at a distant location
MDE0907884.1	aerobic carbon-monoxide dehydrogenase large subunit	GCA_028823295.1	OSB18_10960	Bacteria	SAR324	SAR324	SAR324	NAC60-12	UBA8110	UBA8110 sp913020725	Epi/Mesopelagic Seawater	MDE0907878.1(COG0714) MDE0907879.1(COG0822) MDE0907880.1(COG0520) MDE0907881.1(COG1975) MDE0907882.1(COG2068) MDE0907883.1(COG1975) MDE0907884.1(COG1529) MDE0907884.1(COG1529) MDE0907885.1(COG2080) MDE0907886.1(COG1319)	Clade_IV	MAG	Present at a distant location
MDE0974929.1	aerobic carbon-monoxide dehydrogenase large subunit	GCA_028825115.1	OSA11_07570	Bacteria	Actinomycetota	Actinomycetes	S36-B12	S36-B12	UBA4592	UBA4592 sp028825115	Surface Seawater	MDE0974928.1(COG1975) MDE0974929.1(COG1529) MDE0974930.1(COG2080) MDE0974931.1(COG1319) MDE0974932.1(MDE0974932.1'Failed to retrieve COG ID') MDE0974933.1(COG1975) MDE0974934.1(COG3427)	Clade_V	MAG	Present
MDE1047413.1	aerobic carbon-monoxide dehydrogenase large subunit	GCA_028825085.1	OR995_08215	Bacteria	Actinomycetota	Actinomycetes	S36-B12	S36-B12	UBA4592	UBA4592 sp002365735	Surface Seawater	MDE1047412.1(COG1975) MDE1047413.1(COG1529) MDE1047414.1(COG2080) MDE1047415.1(COG1319) MDE1047416.1(MDE1047416.1'Failed to retrieve COG ID') MDE1047417.1(COG1975) MDE1047418.1(COG3427)	Clade_V	MAG	Present
MDE2654237.1	aerobic carbon-monoxide dehydrogenase large subunit	GCA_028875795.1	OXI71_10555	Bacteria	Gemmatimonadota	Gemmatimonadetes	Longimicrobiales	UBA6960	Bin94	Bin94 sp009841475	Host Associated	MDE2654235.1(MDE2654235.1'Failed to retrieve COG ID') MDE2654236.1(COG4938) MDE2654237.1(COG1529) MDE2654238.1(COG2080) MDE2654239.1(COG1319) MDE2654240.1(COG3427) MDE2654241.1(COG4219) MDE2654242.1(COG3682) MDE2654243.1(COG3552)	Clade_IV	MAG	Present
MDE2660559.1	aerobic carbon-monoxide dehydrogenase large subunit	GCA_028875395.1	OXI45_10140	Bacteria	Acidobacteriota	Vicinamibacteria	Marinacidobacterales	Marinacidobacteraceae	Marinacidobacterium	Marinacidobacterium sp009835985	Host Associated	MDE2660556.1(COG5492) MDE2660557.1(COG3191) MDE2660558.1(COG1975) MDE2660559.1(COG1529) MDE2660560.1(COG2080) MDE2660561.1(COG1319)	Clade_IV	MAG	-
MDE2719083.1	aerobic carbon-monoxide dehydrogenase large subunit	GCA_028875625.1	OXI31_00405	Bacteria	Gemmatimonadota	Gemmatimonadetes	Palauibacterales	Palauibacteraceae	Palauibacter	Palauibacter polyketidifaciens	Host Associated	MDE2719080.1(COG1292) MDE2719081.1(COG1409) MDE2719082.1(COG0189) MDE2719083.1(COG1529)	Clade_IV	MAG	Present at a distant location
MDE2863857.1	aerobic carbon-monoxide dehydrogenase large subunit	GCA_028874475.1	OXR05_02030	Bacteria	Gemmatimonadota	Gemmatimonadetes	Longimicrobiales	UBA6960	Bin94	Bin94 sp009838975	Host Associated	MDE2863856.1(MDE2863856.1'Failed to retrieve COG ID') MDE2863857.1(COG1529) MDE2863858.1(COG2080) MDE2863859.1(COG1319) MDE2863860.1(COG3427) MDE2863861.1(COG3552)	Clade_IV	MAG	Present
MDE2879293.1	aerobic carbon-monoxide dehydrogenase large subunit	GCA_028874535.1	OXO55_10360	Bacteria	Gemmatimonadota	Gemmatimonadetes	Palauibacterales	Palauibacteraceae	Palauibacter	Palauibacter soopunensis	Host Associated	MDE2879292.1(COG0189) MDE2879293.1(COG1529) MDE2879294.1(COG2080) MDE2879295.1(COG1319) MDE2879296.1(COG3427) MDE2879297.1(MDE2879297.1'Failed to retrieve COG ID') MDE2879298.1(COG1975) MDE2879299.1(COG2068) MDE2879300.1(COG3315) MDE2879301.1(COG0697)	Clade_IV	MAG	Present
MDE2880773.1	aerobic carbon-monoxide dehydrogenase large subunit	GCA_028874455.1	OXP70_02875	Bacteria	Acidobacteriota	Vicinamibacteria	Marinacidobacterales	Marinacidobacteraceae	Marinacidobacterium	Marinacidobacterium sp028877265	Host Associated	MDE2880773.1(COG1529) MDE2880774.1(COG2080) MDE2880775.1(COG1319)	Clade_IV	MAG	-
MDE2945298.1	aerobic carbon-monoxide dehydrogenase large subunit	GCA_028874025.1	OXT63_13995	Bacteria	Gemmatimonadota	Gemmatimonadetes	Palauibacterales	Palauibacteraceae	Palauibacter	Palauibacter soopunensis	Host Associated	MDE2945291.1(COG0697) MDE2945292.1(COG2068) MDE2945293.1(COG1975) MDE2945294.1(MDE2945294.1'Failed to retrieve COG ID') MDE2945295.1(COG3427) MDE2945296.1(COG1319) MDE2945297.1(COG2080) MDE2945298.1(COG1529) MDE2945299.1(COG0189) MDE2945300.1(COG1292)	Clade_IV	MAG	Present
MDE2982964.1	aerobic carbon-monoxide dehydrogenase large subunit	GCA_028873815.1	OXU74_17370	Bacteria	Gemmatimonadota	Gemmatimonadetes	Longimicrobiales	UBA6960	Bin94	Bin94 sp028873815	Host Associated	MDE2982946.1(MDE2982946.1'Failed to retrieve COG ID') MDE2982947.1(COG4221) MDE2982948.1(MDE2982948.1'Failed to retrieve COG ID') MDE2982949.1(COG2068) MDE2982950.1(COG1975) MDE2982951.1(COG0714) MDE2982952.1(COG0029) MDE2982953.1(COG0479) MDE2982954.1(COG3029) MDE2982955.1(MDE2982955.1'Failed to retrieve COG ID') MDE2982956.1(COG0741) MDE2982957.1(MDE2982957.1'Failed to retrieve COG ID') MDE2982…	Clade_IV	MAG	Present
MDF1776914.1	aerobic carbon-monoxide dehydrogenase large subunit	GCA_029212415.1	P1V13_12835	Bacteria	Pseudomonadota	Alphaproteobacteria	Rhizobiales	Rhizobiaceae	Hoeflea_A	Hoeflea_A sp029212415	Coastal	MDF1776894.1(MDF1776894.1'Failed to retrieve COG ID') MDF1776895.1(COG2020) MDF1776896.1(MDF1776896.1'Failed to retrieve COG ID') MDF1776897.1(COG2130) MDF1776898.1(COG0378) MDF1776899.1(COG0830) MDF1776900.1(COG2371) MDF1776901.1(COG0804) MDF1776902.1(COG0832) MDF1776903.1(COG0831) MDF1776904.1(COG0829) MDF1776905.1(COG0410) MDF1776906.1(COG4674) MDF1776907.1(COG4177) MDF1776908.1(COG0559) MDF17…	Clade_I	MAG	Present at a distant location
MDF2372960.1	aerobic carbon-monoxide dehydrogenase large subunit	GCA_029233925.1	P1V21_19440	Bacteria	Pseudomonadota	Alphaproteobacteria	Rhizobiales	Rhizobiaceae	Hoeflea_A	Hoeflea_A sp029233925	Coastal	MDF2372957.1(COG3300) MDF2372958.1(COG1319) MDF2372959.1(COG2080) MDF2372960.1(COG1529) MDF2372961.1(COG0714) MDF2372962.1(COG3552) MDF2372963.1(COG1975) MDF2372964.1(COG1448) MDF2372965.1(COG0683) MDF2372966.1(COG0559) MDF2372967.1(COG4177) MDF2372968.1(COG4674) MDF2372969.1(COG0410) MDF2372970.1(COG0829) MDF2372971.1(COG0831) MDF2372972.1(COG0832) MDF2372973.1(COG0804) MDF2372974.1(COG2371) MDF…	Clade_I	MAG	Present at a distant location
MDG1103306.1	aerobic carbon-monoxide dehydrogenase large subunit	GCA_029249625.1	P8N75_08020	Bacteria	Pseudomonadota	Alphaproteobacteria	Rhodobacterales	Rhodobacteraceae	Ascidiaceihabitans	Ascidiaceihabitans sp018647275	Coastal	MDG1103304.1(COG3552) MDG1103305.1(COG0714) MDG1103306.1(COG1529) MDG1103307.1(COG2080) MDG1103308.1(COG1319) MDG1103309.1(COG3300) MDG1103310.1(COG1902)	Clade_I	MAG	Present at a distant location
MDG1104846.1	aerobic carbon-monoxide dehydrogenase large subunit	GCA_029255045.1	P8N26_01655	Bacteria	Bacteroidota	Bacteroidia	Cytophagales	Cyclobacteriaceae	UBA4465	UBA4465 sp943788235	Coastal	MDG1104841.1(MDG1104841.1'Failed to retrieve COG ID') MDG1104842.1(COG1977) MDG1104843.1(COG4447) MDG1104844.1(COG1319) MDG1104845.1(COG2080) MDG1104846.1(COG1529) MDG1104846.1(COG1529) MDG1104847.1(COG3427) MDG1104848.1(COG0714) MDG1104849.1(COG3552) MDG1104850.1(COG1975)	Clade_IV	MAG	Present
MDG1154553.1	aerobic carbon-monoxide dehydrogenase large subunit	GCA_029254685.1	P8N53_00980	Bacteria	Pseudomonadota	Alphaproteobacteria	Rhodobacterales	Rhodobacteraceae	Salinivivens	Salinivivens sp963999845	Coastal	MDG1154551.1(COG1319) MDG1154552.1(COG2080) MDG1154553.1(COG1529) MDG1154554.1(COG0714) MDG1154555.1(COG3552) MDG1154556.1(COG1975) MDG1154557.1(COG3427)	Clade_I	MAG	Present
MDG1177558.1	aerobic carbon-monoxide dehydrogenase large subunit	GCA_029250135.1	P8O73_04620	Bacteria	SAR324	SAR324	SAR324	NAC60-12	Arctic96AD-7	Arctic96AD-7 sp002685535	Coastal	MDG1177552.1(COG0450) MDG1177553.1(COG2226) MDG1177554.1(COG1975) MDG1177555.1(COG3552) MDG1177556.1(COG0714) MDG1177557.1(COG3427) MDG1177558.1(COG1529) MDG1177559.1(COG2080) MDG1177560.1(COG1319)	Clade_IV	MAG	Present
MDG1182922.1	aerobic carbon-monoxide dehydrogenase large subunit	GCA_029250205.1	P8N30_09450	Bacteria	Pseudomonadota	Alphaproteobacteria	Rhodobacterales	Rhodobacteraceae	Tateyamaria	Tateyamaria sp029250205	Coastal	MDG1182922.1(COG1529) MDG1182923.1(COG0714) MDG1182924.1(COG3552) MDG1182925.1(COG1975) MDG1182926.1(COG2068) MDG1182927.1(COG3427) MDG1182928.1(COG1975)	Clade_I	MAG	Present
MDG1367844.1	aerobic carbon-monoxide dehydrogenase large subunit	GCA_029251895.1	P8P85_12365	Bacteria	Actinomycetota	Acidimicrobiia	Acidimicrobiales	Aldehydirespiratoraceae	UBA11606	UBA11606 sp029247365	Coastal	MDG1367841.1(MDG1367841.1'Failed to retrieve COG ID') MDG1367842.1(COG1319) MDG1367843.1(COG2080) MDG1367844.1(COG1529) MDG1367845.1(COG1975) MDG1367846.1(COG3427) MDG1367847.1(MDG1367847.1'Failed to retrieve COG ID') MDG1367848.1(MDG1367848.1'Failed to retrieve COG ID') MDG1367849.1(MDG1367849.1'Failed to retrieve COG ID') MDG1367850.1(MDG1367850.1'Failed to retrieve COG ID') MDG1367851.1(MDG136…	Clade_V	MAG	Present
MDG1377793.1	aerobic carbon-monoxide dehydrogenase large subunit	GCA_029252195.1	P8P56_12455	Bacteria	Pseudomonadota	Alphaproteobacteria	Rhodobacterales	Rhodobacteraceae	Yoonia	Yoonia sp029252195	Coastal	MDG1377791.1(COG3552) MDG1377792.1(COG0714) MDG1377793.1(COG1529) MDG1377794.1(COG2080)	Clade_I	MAG	Present at a distant location
MDG1407389.1	aerobic carbon-monoxide dehydrogenase large subunit	GCA_029251555.1	P8Q50_06040	Bacteria	Pseudomonadota	Alphaproteobacteria	Rhodobacterales	Rhodobacteraceae	Octadecabacter	Octadecabacter sp018608045	Coastal	MDG1407383.1(COG1975) MDG1407384.1(COG3427) MDG1407385.1(COG2068) MDG1407386.1(COG1975) MDG1407387.1(COG3552) MDG1407388.1(COG0714) MDG1407389.1(COG1529) MDG1407390.1(COG2080) MDG1407391.1(COG1319) MDG1407392.1(COG3300)	Clade_I	MAG	Present
MDG1449542.1	aerobic carbon-monoxide dehydrogenase large subunit	GCA_029251305.1	P8Q93_06500	Bacteria	Pseudomonadota	Alphaproteobacteria	Rhodobacterales	Rhodobacteraceae	Ascidiaceihabitans	Ascidiaceihabitans sp002478745	Coastal	MDG1449539.1(COG3300) MDG1449540.1(COG1319) MDG1449541.1(COG2080) MDG1449542.1(COG1529) MDG1449543.1(COG0714) MDG1449544.1(COG3552) MDG1449545.1(COG1975) MDG1449546.1(COG2068) MDG1449547.1(COG3427) MDG1449548.1(COG1975)	Clade_I	MAG	Present
MDG1459484.1	aerobic carbon-monoxide dehydrogenase large subunit	GCA_029251265.1	P8Q92_16720	Bacteria	Pseudomonadota	Alphaproteobacteria	Rhodobacterales	Rhodobacteraceae	JAQXDR01	JAQXDR01 sp029251265	Coastal	MDG1459481.1(COG3300) MDG1459482.1(COG1319) MDG1459483.1(COG2080) MDG1459484.1(COG1529) MDG1459485.1(COG0714) MDG1459486.1(COG3552) MDG1459487.1(COG1975) MDG1459488.1(COG2068) MDG1459489.1(COG3427)	Clade_I	MAG	Present
MDG1677609.1	aerobic carbon-monoxide dehydrogenase large subunit	GCA_029248985.1	P8H90_00250	Bacteria	Pseudomonadota	Alphaproteobacteria	Rhodobacterales	Rhodobacteraceae	Tateyamaria	Tateyamaria sp003445215	Coastal	MDG1677609.1(COG1529) MDG1677610.1(COG0714) MDG1677611.1(COG3552) MDG1677612.1(MDG1677612.1'Failed to retrieve COG ID')	Clade_I	MAG	Present at a distant location
MDG1695431.1	aerobic carbon-monoxide dehydrogenase large subunit	GCA_029248725.1	P8I25_03610	Bacteria	Actinomycetota	Acidimicrobiia	Acidimicrobiales	Ilumatobacteraceae	Ilumatobacter_A	Ilumatobacter_A sp002711735	Coastal	MDG1695424.1(MDG1695424.1'Failed to retrieve COG ID') MDG1695425.1(MDG1695425.1'Failed to retrieve COG ID') MDG1695426.1(MDG1695426.1'Failed to retrieve COG ID') MDG1695427.1(MDG1695427.1'Failed to retrieve COG ID') MDG1695428.1(MDG1695428.1'Failed to retrieve COG ID') MDG1695429.1(COG3427) MDG1695430.1(COG1975) MDG1695431.1(COG1529) MDG1695432.1(COG2080) MDG1695433.1(COG1319) MDG1695434.1(MDG169…	Clade_V	MAG	Present
MDG2066692.1	aerobic carbon-monoxide dehydrogenase large subunit	GCA_029268675.1	P8L36_17105	Bacteria	SAR324	SAR324	SAR324	NAC60-12	Arctic96AD-7	Arctic96AD-7 sp002685535	Coastal	MDG2066692.1(COG1529) MDG2066693.1(COG2080) MDG2066694.1(COG1319)	Clade_IV	MAG	Present at a distant location
MDG2196799.1	aerobic carbon-monoxide dehydrogenase large subunit	GCA_029245725.1	P8O70_07900	Bacteria	SAR324	SAR324	SAR324	NAC60-12	JCVI-SCAAA005	JCVI-SCAAA005 sp029245725	Coastal	MDG2196798.1(COG2080) MDG2196799.1(COG1529) MDG2196800.1(COG0714) MDG2196801.1(COG3552) MDG2196802.1(COG3427) MDG2196803.1(COG2068) MDG2196804.1(COG1975) MDG2196805.1(COG0520) MDG2196806.1(COG0822) MDG2196807.1(COG0714) MDG2196808.1(COG3552) MDG2196809.1(COG2080) MDG2196810.1(COG1529) MDG2196811.1(COG1319) MDG2196812.1(COG1070)	Clade_IV	MAG	Present
MDG2261273.1	aerobic carbon-monoxide dehydrogenase large subunit	GCA_029244035.1	P8N50_02945	Bacteria	Actinomycetota	Acidimicrobiia	Acidimicrobiales	Poriferisodalaceae	JABABU01	JABABU01 sp014238065	Coastal	MDG2261270.1(MDG2261270.1'Failed to retrieve COG ID') MDG2261271.1(COG1319) MDG2261272.1(COG2080) MDG2261273.1(COG1529) MDG2261274.1(COG1975) MDG2261275.1(COG3427) MDG2261276.1(MDG2261276.1'Failed to retrieve COG ID') MDG2261277.1(MDG2261277.1'Failed to retrieve COG ID') MDG2261278.1(MDG2261278.1'Failed to retrieve COG ID') MDG2261279.1(MDG2261279.1'Failed to retrieve COG ID') MDG2261280.1(MDG226…	Clade_V	MAG	Present
MDG2405713.1	aerobic carbon-monoxide dehydrogenase large subunit	GCA_029242925.1	P8M25_12370	Bacteria	Pseudomonadota	Alphaproteobacteria	Rhodobacterales	Rhodobacteraceae	CPC320		Coastal	MDG2405710.1(COG1975) MDG2405711.1(COG3552) MDG2405712.1(COG0714) MDG2405713.1(COG1529) MDG2405714.1(COG2080)	Clade_I	MAG	Present at a distant location
MDG2426849.1	aerobic carbon-monoxide dehydrogenase large subunit	GCA_029242745.1	P8M16_00360	Bacteria	Actinomycetota	Acidimicrobiia	Acidimicrobiales	MedAcidi-G1	UBA9410	UBA9410 sp029242745	Coastal	MDG2426841.1(MDG2426841.1'Failed to retrieve COG ID') MDG2426842.1(MDG2426842.1'Failed to retrieve COG ID') MDG2426843.1(MDG2426843.1'Failed to retrieve COG ID') MDG2426844.1(MDG2426844.1'Failed to retrieve COG ID') MDG2426845.1(MDG2426845.1'Failed to retrieve COG ID') MDG2426846.1(MDG2426846.1'Failed to retrieve COG ID') MDG2426847.1(COG3427) MDG2426848.1(COG1975) MDG2426849.1(COG1529) MDG242685…	Clade_V	MAG	Present
MDG2429825.1	aerobic carbon-monoxide dehydrogenase large subunit	GCA_029242665.1	P8M09_03680	Bacteria	Pseudomonadota	Alphaproteobacteria	Rhodobacterales	Rhodobacteraceae	Salinivivens	Salinivivens sp963999845	Coastal	MDG2429822.1(COG1975) MDG2429823.1(COG3552) MDG2429824.1(COG0714) MDG2429825.1(COG1529)	Clade_I	MAG	-
MDG2438140.1	aerobic carbon-monoxide dehydrogenase large subunit	GCA_029242625.1	P8M10_02400	Bacteria	Actinomycetota	Acidimicrobiia	Acidimicrobiales	Ilumatobacteraceae	Ilumatobacter_A	Ilumatobacter_A sp002711735	Coastal	MDG2438139.1(COG1975) MDG2438140.1(COG1529) MDG2438141.1(COG2080) MDG2438142.1(COG1319)	Clade_V	MAG	Present at a distant location
MDG2462448.1	aerobic carbon-monoxide dehydrogenase large subunit	GCA_029242235.1	P8M57_03180	Bacteria	Pseudomonadota	Alphaproteobacteria	Rhodobacterales	Rhodobacteraceae	Planktomarina	Planktomarina temperata	Coastal	MDG2462442.1(COG1975) MDG2462443.1(COG3427) MDG2462444.1(COG2068) MDG2462445.1(COG1975) MDG2462446.1(COG3552) MDG2462447.1(COG0714) MDG2462448.1(COG1529) MDG2462449.1(COG2080) MDG2462450.1(COG1319) MDG2462451.1(COG3300)	Clade_I	MAG	Present
MDH3189238.1	aerobic carbon-monoxide dehydrogenase large subunit	GCA_029857635.1	OEM39_01150	Bacteria	Actinomycetota	Acidimicrobiia	UBA5794	ZC4RG35	MA-ANB-1		Coastal	MDH3189238.1(COG1529) MDH3189239.1(COG1975) MDH3189240.1(COG0714) MDH3189241.1(COG3552)	Clade_V	MAG	-
MDH3201485.1	aerobic carbon-monoxide dehydrogenase large subunit	GCA_029863605.1	OEM15_11390	Bacteria	Myxococcota	Polyangia	Polyangiales	SG8-38	SG8-38	SG8-38 sp029863605	Coastal	MDH3201481.1(COG3552) MDH3201482.1(COG3427) MDH3201483.1(COG1319) MDH3201484.1(COG2080) MDH3201485.1(COG1529) MDH3201486.1(COG1975)	Clade_IV	MAG	Present
MDH3220423.1	aerobic carbon-monoxide dehydrogenase large subunit	GCA_029863465.1	OEO19_12900	Bacteria	Pseudomonadota	Gammaproteobacteria	GCA-001735895	GCA-001735895	GCA-001735895	GCA-001735895 sp029864185	Coastal	MDH3220418.1(COG0725) MDH3220419.1(COG4149) MDH3220420.1(COG3842) MDH3220421.1(COG1319) MDH3220422.1(COG2080) MDH3220423.1(COG1529) MDH3220424.1(COG3427) MDH3220425.1(COG0714) MDH3220426.1(COG3552) MDH3220427.1(COG1975) MDH3220428.1(COG2068) MDH3220429.1(COG1975) MDH3220430.1(COG0520) MDH3220431.1(COG0822)	Clade_I	MAG	Present
MDH3249581.1	aerobic carbon-monoxide dehydrogenase large subunit	GCA_029863405.1	OEQ47_11495	Bacteria	Actinomycetota	Acidimicrobiia	UBA5794	ZC4RG35	JAHEDH01		Coastal	MDH3249581.1(COG1529) MDH3249582.1(COG1975) MDH3249583.1(COG3427) MDH3249584.1(COG1403)	Clade_V	MAG	Present
MDH3302430.1	aerobic carbon-monoxide dehydrogenase large subunit	GCA_029863385.1	OES24_18165	Bacteria	Actinomycetota	Acidimicrobiia	Acidimicrobiales	SZUA-35	JAHELU01	JAHELU01 sp029863385	Coastal	MDH3302430.1(COG1529) MDH3302430.1(COG1529) MDH3302431.1(COG1975)	Clade_V	MAG	Present at a distant location
MDH3386981.1	aerobic carbon-monoxide dehydrogenase large subunit	GCA_029864065.1	OEN02_03670	Bacteria	Pseudomonadota	Gammaproteobacteria	GCA-001735895	GCA-001735895	GCA-001735895	GCA-001735895 sp029864065	Coastal	MDH3386978.1(COG3552) MDH3386979.1(COG0714) MDH3386980.1(COG3427) MDH3386981.1(COG1529) MDH3386982.1(COG2080) MDH3386983.1(COG1319) MDH3386984.1(COG1763) MDH3386985.1(COG0746)	Clade_I	MAG	Present
MDH3500271.1	aerobic carbon-monoxide dehydrogenase large subunit	GCA_029862905.1	OEM97_09135	Bacteria	Actinomycetota	Acidimicrobiia	UBA5794	Spongiisociaceae	JBFGLM01		Coastal	MDH3500269.1(COG1319) MDH3500270.1(COG2080) MDH3500271.1(COG1529) MDH3500272.1(COG1975)	Clade_V	MAG	Present at a distant location
MDH3605605.1	aerobic carbon-monoxide dehydrogenase large subunit	GCA_029862065.1	OER12_01265	Bacteria	Actinomycetota	Acidimicrobiia	UBA5794	SHLN01	SHLN01	SHLN01 sp029862065	Coastal	MDH3605603.1(COG3427) MDH3605604.1(COG1975) MDH3605605.1(COG1529) MDH3605606.1(COG2080) MDH3605607.1(COG1319) MDH3605608.1(COG1011)	Clade_V	MAG	Present
MDH3625362.1	aerobic carbon-monoxide dehydrogenase large subunit	GCA_029861865.1	OEQ49_15960	Bacteria	Myxococcota	Polyangia	Polyangiales	SG8-38	SG8-38	SG8-38 sp029861865	Coastal	MDH3625361.1(COG1975) MDH3625362.1(COG1529) MDH3625363.1(COG2080) MDH3625364.1(COG1319) MDH3625365.1(COG3427) MDH3625366.1(COG3552)	Clade_IV	MAG	Present
MDH3672436.1	aerobic carbon-monoxide dehydrogenase large subunit	GCA_029861845.1	OES46_14975	Bacteria	Pseudomonadota	Gammaproteobacteria	Acidiferrobacterales	SPGG2	SPGG2	SPGG2 sp029861845	Coastal	MDH3672428.1(MDH3672428.1'Failed to retrieve COG ID') MDH3672429.1(MDH3672429.1'Failed to retrieve COG ID') MDH3672430.1(COG1975) MDH3672431.1(COG0714) MDH3672432.1(COG3552) MDH3672433.1(COG3427) MDH3672434.1(COG1319) MDH3672435.1(COG2080) MDH3672436.1(COG1529)	Clade_IV	MAG	Present
MDH3711593.1	aerobic carbon-monoxide dehydrogenase large subunit	GCA_029861825.1	OER04_17005	Bacteria	Bacteroidota	Bacteroidia	Cytophagales	Cyclobacteriaceae	JAJCYK01	JAJCYK01 sp029861825	Coastal	MDH3711591.1(COG1319) MDH3711592.1(COG2080) MDH3711593.1(COG1529) MDH3711594.1(COG3427) MDH3711595.1(COG0714)	Clade_IV	MAG	Present
MDH3713560.1	aerobic carbon-monoxide dehydrogenase large subunit	GCA_029861595.1	OET44_06890	Bacteria	Pseudomonadota	Gammaproteobacteria	JAHELT01	JAHELT01	JAHELT01	JAHELT01 sp029861595	Coastal	MDH3713554.1(COG1028) MDH3713555.1(COG2128) MDH3713556.1(COG1975) MDH3713557.1(COG3552) MDH3713558.1(COG0714) MDH3713559.1(COG3427) MDH3713560.1(COG1529) MDH3713561.1(COG2080) MDH3713562.1(COG1319) MDH3713563.1(COG2068)	Clade_I	MAG	Present
MDH3753315.1	aerobic carbon-monoxide dehydrogenase large subunit	GCA_029861625.1	OEU32_05530	Bacteria	Actinomycetota	Acidimicrobiia	Acidimicrobiales	JAHEJN01	JAOTZB01	JAOTZB01 sp029861625	Coastal	MDH3753313.1(COG1319) MDH3753314.1(COG2080) MDH3753315.1(COG1529) MDH3753316.1(COG1975) MDH3753317.1(COG2068) MDH3753318.1(COG0714) MDH3753319.1(COG3552)	Clade_V	MAG	Present at a distant location
MDH3911370.1	aerobic carbon-monoxide dehydrogenase large subunit	GCA_029860405.1	OEU09_08740	Bacteria	Pseudomonadota	Alphaproteobacteria	Kiloniellales	JAKSDN01	CAMYKD01	CAMYKD01 sp029859805	Coastal	MDH3911367.1(COG1975) MDH3911368.1(COG3552) MDH3911369.1(COG0714) MDH3911370.1(COG1529) MDH3911371.1(COG2080) MDH3911372.1(COG1319)	Clade_I	MAG	Present at a distant location
MDH4090486.1	aerobic carbon-monoxide dehydrogenase large subunit	GCA_029858965.1	OEV24_08460	Bacteria	Bacteroidota	Bacteroidia	Cytophagales	Cyclobacteriaceae	Chryseolinea	Chryseolinea sp029858965	Coastal	MDH4090484.1(COG1319) MDH4090485.1(COG2080) MDH4090486.1(COG1529) MDH4090487.1(COG3427) MDH4090488.1(COG0714) MDH4090489.1(COG3552) MDH4090490.1(COG1975)	Clade_IV	MAG	Present
MDH4093326.1	aerobic carbon-monoxide dehydrogenase large subunit	GCA_029859065.1	OEV81_00900	Bacteria	Pseudomonadota	Gammaproteobacteria	Burkholderiales	SG8-39	JAABQT01	JAABQT01 sp029883975	Coastal	MDH4093321.1(MDH4093321.1'Failed to retrieve COG ID') MDH4093322.1(COG2068) MDH4093323.1(COG3552) MDH4093324.1(COG0714) MDH4093325.1(COG3427) MDH4093326.1(COG1529) MDH4093327.1(COG2080) MDH4093328.1(COG1319)	Clade_I	MAG	Present
MDH4116349.1	aerobic carbon-monoxide dehydrogenase large subunit	GCA_029858645.1	OEW30_03025	Bacteria	Actinomycetota	Acidimicrobiia	UBA5794	ZC4RG35	JAOUGY01	JAOUGY01 sp029865445	Coastal	MDH4116347.1(MDH4116347.1'Failed to retrieve COG ID') MDH4116348.1(COG1975) MDH4116349.1(COG1529)	Clade_V	MAG	Present at a distant location
MDH4141775.1	aerobic carbon-monoxide dehydrogenase large subunit	GCA_029858845.1	OEV61_04115	Bacteria	Chloroflexota	Limnocylindria	Limnocylindrales	CSP1-4	SPCO01	SPCO01 sp029858845	Coastal	MDH4141773.1(COG1319) MDH4141774.1(COG2080) MDH4141775.1(COG1529) MDH4141776.1(COG1975) MDH4141777.1(COG3427) MDH4141778.1(COG0491)	Clade_IV	MAG	Present
MDH4158960.1	aerobic carbon-monoxide dehydrogenase large subunit	GCA_029858805.1	OEV62_01735	Bacteria	Actinomycetota	Actinomycetes	JAHEKZ01	JAHEKZ01	JAQBAA01		Coastal	MDH4158957.1(COG3552) MDH4158958.1(COG0714) MDH4158959.1(COG1975) MDH4158960.1(COG1529) MDH4158960.1(COG1529) MDH4158961.1(COG2080) MDH4158962.1(COG1319) MDH4158963.1(COG3427)	Clade_V	MAG	Present
MDH4167286.1	aerobic carbon-monoxide dehydrogenase large subunit	GCA_029858745.1	OEV90_12875	Bacteria	Pseudomonadota	Gammaproteobacteria	Steroidobacterales	Steroidobacteraceae	RPQJ01	RPQJ01 sp029865465	Coastal	MDH4167283.1(COG3552) MDH4167284.1(COG0714) MDH4167285.1(COG3427) MDH4167286.1(COG1529) MDH4167287.1(COG2080) MDH4167288.1(COG1319) MDH4167289.1(MDH4167289.1'Failed to retrieve COG ID') MDH4167290.1(COG1975)	Clade_I	MAG	Present
MDH4190330.1	aerobic carbon-monoxide dehydrogenase large subunit	GCA_029858545.1	OEW21_09010	Bacteria	Pseudomonadota	Gammaproteobacteria	Burkholderiales	SG8-39	JAOUFA01	JAOUFA01 sp029858545	Coastal	MDH4190325.1(MDH4190325.1'Failed to retrieve COG ID') MDH4190326.1(COG0714) MDH4190327.1(COG3552) MDH4190328.1(COG1319) MDH4190329.1(COG2080) MDH4190330.1(COG1529)	Clade_IV	MAG	Present at a distant location
MDH4247231.1	aerobic carbon-monoxide dehydrogenase large subunit	GCA_029858135.1	OEW39_05390	Bacteria	SAR324	SAR324	JACQKK01	JACQKK01	JAOUPZ01		Coastal	MDH4247229.1(COG1319) MDH4247230.1(COG2080) MDH4247231.1(COG1529) MDH4247232.1(COG3427) MDH4247233.1(COG0714) MDH4247234.1(COG3552) MDH4247235.1(COG1975)	Clade_II	MAG	Present
MDH4296857.1	aerobic carbon-monoxide dehydrogenase large subunit	GCA_029857825.1	OEV74_11290	Bacteria	Bacteroidota	Bacteroidia	Cytophagales	Cyclobacteriaceae	Chryseolinea	Chryseolinea sp029858965	Coastal	MDH4296853.1(COG1975) MDH4296854.1(COG3552) MDH4296855.1(COG0714) MDH4296856.1(COG3427) MDH4296857.1(COG1529) MDH4296858.1(COG2080) MDH4296859.1(COG1319) MDH4296860.1(COG4447) MDH4296861.1(COG1977) MDH4296862.1(MDH4296862.1'Failed to retrieve COG ID')	Clade_IV	MAG	Present
MDH4309513.1	aerobic carbon-monoxide dehydrogenase large subunit	GCA_029865445.1	OEX04_18740	Bacteria	Actinomycetota	Acidimicrobiia	UBA5794	ZC4RG35	JAOUGY01	JAOUGY01 sp029865445	Coastal	MDH4309512.1(COG1975) MDH4309513.1(COG1529)	Clade_V	MAG	Present at a distant location
MDH5204180.1	aerobic carbon-monoxide dehydrogenase large subunit	GCA_029883215.1	OEW36_00855	Bacteria	Pseudomonadota	Gammaproteobacteria	Burkholderiales	Burkholderiaceae	Hylemonella		Coastal	MDH5204177.1(COG3279) MDH5204178.1(COG1319) MDH5204179.1(COG2080) MDH5204180.1(COG1529) MDH5204181.1(COG3427) MDH5204182.1(COG0714) MDH5204183.1(COG3552) MDH5204184.1(COG2068)	Clade_I	MAG	Present
MDH5223966.1	aerobic carbon-monoxide dehydrogenase large subunit	GCA_029884555.1	OEW46_04255	Bacteria	Actinomycetota	UBA4738	UBA4738	HRBIN12	JAOUEA01	JAOUEA01 sp029858935	Coastal	MDH5223964.1(COG3427) MDH5223965.1(COG1975) MDH5223966.1(COG1529) MDH5223967.1(COG2080) MDH5223968.1(COG1319) MDH5223969.1(COG1975)	Clade_V	MAG	Present
MDH5349262.1	aerobic carbon-monoxide dehydrogenase large subunit	GCA_029883975.1	OEX78_00420	Bacteria	Pseudomonadota	Gammaproteobacteria	Burkholderiales	SG8-39	JAABQT01	JAABQT01 sp029883975	Coastal	MDH5349260.1(COG1319) MDH5349261.1(COG2080) MDH5349262.1(COG1529) MDH5349263.1(COG3427) MDH5349264.1(COG0714) MDH5349265.1(COG3552) MDH5349266.1(COG2068) MDH5349267.1(MDH5349267.1'Failed to retrieve COG ID')	Clade_I	MAG	Present
MDH5354723.1	aerobic carbon-monoxide dehydrogenase large subunit	GCA_029882955.1	OEY09_09810	Bacteria	Pseudomonadota	Gammaproteobacteria	GCA-001735895	GCA-001735895	GCA-001735895	GCA-001735895 sp029882955	Coastal	MDH5354720.1(COG3300) MDH5354721.1(COG1319) MDH5354722.1(COG2080) MDH5354723.1(COG1529) MDH5354724.1(COG3427) MDH5354725.1(COG0714) MDH5354726.1(COG3552)	Clade_I	MAG	Present
MDH5382077.1	aerobic carbon-monoxide dehydrogenase large subunit	GCA_029882725.1	OEW75_14570	Bacteria	Bacteroidota	Bacteroidia	Cytophagales	Cyclobacteriaceae	JAHEMU01	JAHEMU01 sp029882725	Coastal	MDH5382075.1(COG1319) MDH5382076.1(COG2080) MDH5382077.1(COG1529) MDH5382077.1(COG1529)	Clade_IV	MAG	-
MDH5399208.1	aerobic carbon-monoxide dehydrogenase large subunit	GCA_029882675.1	OEX02_13735	Bacteria	Bacteroidota	Bacteroidia	Cytophagales	Cyclobacteriaceae	JAOUKJ01	JAOUKJ01 sp029882675	Coastal	MDH5399208.1(COG1529) MDH5399209.1(COG3427) MDH5399210.1(COG0714) MDH5399211.1(COG3552) MDH5399212.1(COG1975)	Clade_IV	MAG	Present
MDH5410576.1	aerobic carbon-monoxide dehydrogenase large subunit	GCA_029882315.1	OEY16_04230	Bacteria	Pseudomonadota	Alphaproteobacteria	UBA8366	JADFVY01	JADFVY01	JADFVY01 sp029881615	Coastal	MDH5410576.1(COG1529) MDH5410577.1(COG2080) MDH5410578.1(COG1319)	Clade_I	MAG	Present at a distant location
MDH5421793.1	aerobic carbon-monoxide dehydrogenase large subunit	GCA_029882115.1	OEY55_08315	Bacteria	Actinomycetota	Acidimicrobiia	UBA5794	JAENVV01	JAENVV01	JAENVV01 sp029881355	Coastal	MDH5421791.1(COG1319) MDH5421792.1(COG2080) MDH5421793.1(COG1529) MDH5421794.1(COG1975)	Clade_V	MAG	Present at a distant location
MDH5424162.1	aerobic carbon-monoxide dehydrogenase large subunit	GCA_029882215.1	OEY29_04095	Bacteria	Pseudomonadota	Gammaproteobacteria	SZUA-229	SZUA-229	JAUVDT01	JAUVDT01 sp029882215	Coastal	MDH5424149.1(COG0501) MDH5424150.1(COG1704) MDH5424151.1(COG3221) MDH5424152.1(MDH5424152.1'Failed to retrieve COG ID') MDH5424153.1(MDH5424153.1'Failed to retrieve COG ID') MDH5424154.1(COG0822) MDH5424155.1(COG0520) MDH5424156.1(COG1975) MDH5424157.1(COG2068) MDH5424158.1(COG1975) MDH5424159.1(COG3552) MDH5424160.1(COG0714) MDH5424161.1(COG3427) MDH5424162.1(COG1529) MDH5424163.1(COG2080) MDH54…	Clade_I	MAG	Present
MDH5558876.1	aerobic carbon-monoxide dehydrogenase large subunit	GCA_029881615.1	OEZ03_16120	Bacteria	Pseudomonadota	Alphaproteobacteria	UBA8366	JADFVY01	JADFVY01	JADFVY01 sp029881615	Coastal	MDH5558876.1(COG1529)	Clade_I	MAG	Present at a distant location
MDH5603105.1	aerobic carbon-monoxide dehydrogenase large subunit	GCA_029880465.1	OEY51_04180	Bacteria	Bacteroidota	Bacteroidia	Cytophagales	Cyclobacteriaceae	JAOUKJ01		Coastal	MDH5603105.1(COG1529) MDH5603106.1(COG2080) MDH5603107.1(COG1319)	Clade_IV	MAG	-
MDH5674445.1	aerobic carbon-monoxide dehydrogenase large subunit	GCA_029880325.1	OEZ06_20125	Bacteria	Myxococcota	Polyangia	Polyangiales	JAFGIB01	JAOUOP01	JAOUOP01 sp029880325	Coastal	MDH5674438.1(MDH5674438.1'Failed to retrieve COG ID') MDH5674439.1(MDH5674439.1'Failed to retrieve COG ID') MDH5674440.1(COG0714) MDH5674441.1(COG3552) MDH5674442.1(COG3427) MDH5674443.1(COG1319) MDH5674444.1(COG2080) MDH5674445.1(COG1529) MDH5674446.1(COG1975) MDH5674447.1(COG1975) MDH5674448.1(COG1975) MDH5674449.1(COG2068) MDH5674450.1(MDH5674450.1'Failed to retrieve COG ID') MDH5674451.1(MDH5…	Clade_IV	MAG	Present
MDH5758066.1	aerobic carbon-monoxide dehydrogenase large subunit	GCA_029879725.1	OEZ65_00665	Bacteria	Gemmatimonadota	Gemmatimonadetes	Longimicrobiales	UBA6960	JAOUPR01	JAOUPR01 sp029879725	Coastal	MDH5758060.1(COG2068) MDH5758061.1(COG0714) MDH5758062.1(COG3552) MDH5758063.1(COG3427) MDH5758064.1(COG1319) MDH5758065.1(COG2080) MDH5758066.1(COG1529) MDH5758067.1(COG1975)	Clade_IV	MAG	Present
MDJ0614762.1	aerobic carbon-monoxide dehydrogenase large subunit	GCA_030065115.1	QNJ29_13930	Bacteria	Pseudomonadota	Alphaproteobacteria	Rhizobiales	Rhizobiaceae	JAALLB01	JAALLB01 sp030065115	Coastal	MDJ0614758.1(COG3427) MDJ0614759.1(COG1975) MDJ0614760.1(COG3552) MDJ0614761.1(COG0714) MDJ0614762.1(COG1529) MDJ0614763.1(COG2080) MDJ0614764.1(COG1319) MDJ0614765.1(COG3300)	Clade_I	MAG	Present
MDJ0628954.1	aerobic carbon-monoxide dehydrogenase large subunit	GCA_030065095.1	QNJ44_11900	Bacteria	Pseudomonadota	Alphaproteobacteria	Rhodobacterales	Rhodobacteraceae	JASJCA01	JASJCA01 sp030065095	Coastal	MDJ0628951.1(COG1975) MDJ0628952.1(COG3552) MDJ0628953.1(COG0714) MDJ0628954.1(COG1529) MDJ0628955.1(COG2080) MDJ0628956.1(COG1319) MDJ0628957.1(COG3300)	Clade_I	MAG	Present at a distant location
MDJ0637592.1	aerobic carbon-monoxide dehydrogenase large subunit	GCA_030065075.1	QNJ20_02060	Bacteria	Pseudomonadota	Alphaproteobacteria	Rhodobacterales	Rhodobacteraceae	JAJDOD01	JAJDOD01 sp030065075	Coastal	MDJ0637589.1(COG3300) MDJ0637590.1(COG1319) MDJ0637591.1(COG2080) MDJ0637592.1(COG1529)	Clade_I	MAG	Present at a distant location
MDJ0640814.1	aerobic carbon-monoxide dehydrogenase large subunit	GCA_030065075.1	QNJ20_18505	Bacteria	Pseudomonadota	Alphaproteobacteria	Rhodobacterales	Rhodobacteraceae	JAJDOD01	JAJDOD01 sp030065075	Coastal	MDJ0640810.1(COG3427) MDJ0640811.1(COG1975) MDJ0640812.1(COG3552) MDJ0640813.1(COG0714) MDJ0640814.1(COG1529) MDJ0640815.1(COG2080) MDJ0640816.1(COG1319)	Clade_I	MAG	Present
MDJ0753403.1	aerobic carbon-monoxide dehydrogenase large subunit	GCA_030065875.1	QNJ45_07785	Bacteria	Chloroflexota	Anaerolineae	Promineifilales	Promineifilaceae	WTJY01	WTJY01 sp030065875	Coastal	MDJ0753400.1(COG1975) MDJ0753401.1(COG0531) MDJ0753402.1(COG0596) MDJ0753403.1(COG1529) MDJ0753404.1(COG2080) MDJ0753405.1(COG1319) MDJ0753406.1(COG3427) MDJ0753407.1(COG3552) MDJ0753408.1(COG0714) MDJ0753409.1(COG3914) MDJ0753410.1(MDJ0753410.1'Failed to retrieve COG ID') MDJ0753411.1(MDJ0753411.1'Failed to retrieve COG ID') MDJ0753412.1(COG0153) MDJ0753413.1(COG1874) MDJ0753414.1(COG0554) MDJ07…	Clade_IV	MAG	Present
MDJ0823351.1	aerobic carbon-monoxide dehydrogenase large subunit	GCA_030066175.1	QNJ09_16265	Bacteria	Pseudomonadota	Alphaproteobacteria	Rhodobacterales	Rhodobacteraceae	JASJCC01	JASJCC01 sp030066175	Coastal	MDJ0823351.1(COG1529) MDJ0823352.1(COG2080) MDJ0823353.1(COG1319) MDJ0823354.1(COG3300) MDJ0823355.1(COG0730)	Clade_I	MAG	-
MDJ0824229.1	aerobic carbon-monoxide dehydrogenase large subunit	GCA_030066215.1	QNJ16_01875	Bacteria	Pseudomonadota	Alphaproteobacteria	Rhodobacterales	Rhodobacteraceae	JASJCA01	JASJCA01 sp030066215	Coastal	MDJ0824226.1(COG1975) MDJ0824227.1(COG3552) MDJ0824228.1(COG0714) MDJ0824229.1(COG1529) MDJ0824230.1(COG2080) MDJ0824231.1(COG1319) MDJ0824232.1(COG3300)	Clade_I	MAG	Present at a distant location
MDJ0833692.1	aerobic carbon-monoxide dehydrogenase large subunit	GCA_030066335.1	QNJ69_09245	Bacteria	Pseudomonadota	Gammaproteobacteria	GCA-001735895	GCA-001735895	JACNJF01	JACNJF01 sp030066335	Coastal	MDJ0833686.1(COG2113) MDJ0833687.1(COG4176) MDJ0833688.1(COG4175) MDJ0833689.1(COG3279) MDJ0833690.1(COG1319) MDJ0833691.1(COG2080) MDJ0833692.1(COG1529) MDJ0833693.1(COG3427) MDJ0833694.1(COG0714) MDJ0833695.1(COG3552) MDJ0833696.1(COG1975) MDJ0833697.1(COG2068) MDJ0833698.1(COG1975) MDJ0833699.1(COG0520) MDJ0833700.1(COG0822) MDJ0833701.1(MDJ0833701.1'Failed to retrieve COG ID') MDJ0833702.1(CO…	Clade_I	MAG	Present
MDJ0859296.1	aerobic carbon-monoxide dehydrogenase large subunit	GCA_030066515.1	QNJ03_09470	Bacteria	Pseudomonadota	Alphaproteobacteria	Rhodobacterales	Rhodobacteraceae	Dinoroseobacter	Dinoroseobacter sp030066795	Coastal	MDJ0859292.1(COG3427) MDJ0859293.1(COG1975) MDJ0859294.1(COG3552) MDJ0859295.1(COG0714) MDJ0859296.1(COG1529) MDJ0859297.1(COG2080) MDJ0859298.1(COG1319) MDJ0859299.1(COG3300) MDJ0859300.1(MDJ0859300.1'Failed to retrieve COG ID')	Clade_I	MAG	Present
MDJ0862230.1	aerobic carbon-monoxide dehydrogenase large subunit	GCA_030066495.1	QNJ82_08335	Bacteria	Pseudomonadota	Gammaproteobacteria	JAABTG01	JAABTG01	JASJBY01	JASJBY01 sp030066245	Coastal	MDJ0862224.1(MDJ0862224.1'Failed to retrieve COG ID') MDJ0862225.1(MDJ0862225.1'Failed to retrieve COG ID') MDJ0862226.1(COG5001) MDJ0862227.1(COG3279) MDJ0862228.1(COG1319) MDJ0862229.1(COG2080) MDJ0862230.1(COG1529) MDJ0862231.1(COG3427) MDJ0862232.1(COG0714) MDJ0862233.1(COG3552) MDJ0862234.1(COG1975) MDJ0862235.1(COG2068) MDJ0862236.1(COG1975) MDJ0862237.1(MDJ0862237.1'Failed to retrieve COG …	Clade_I	MAG	Present
MDJ0934399.1	aerobic carbon-monoxide dehydrogenase large subunit	GCA_030067055.1	QNI93_03310	Bacteria	Pseudomonadota	Alphaproteobacteria	Kiloniellales	JAKSBE01	JAKSBE01		Coastal	MDJ0934396.1(COG1975) MDJ0934397.1(COG3552) MDJ0934398.1(COG0714) MDJ0934399.1(COG1529) MDJ0934400.1(COG2080) MDJ0934401.1(COG1319) MDJ0934402.1(COG3300) MDJ0934403.1(COG3484) MDJ0934404.1(COG1305) MDJ0934405.1(COG2307) MDJ0934406.1(COG2308)	Clade_I	MAG	-
MDJ0944656.1	aerobic carbon-monoxide dehydrogenase large subunit	GCA_030066685.1	QNJ30_14415	Bacteria	Pseudomonadota	Alphaproteobacteria	Kiloniellales	JAKSBE01	JAKSBE01	JAKSBE01 sp030066685	Coastal	MDJ0944652.1(COG1975) MDJ0944653.1(COG3552) MDJ0944654.1(COG0714) MDJ0944655.1(COG2852) MDJ0944656.1(COG1529) MDJ0944657.1(COG2080) MDJ0944658.1(COG1319) MDJ0944659.1(COG3300) MDJ0944660.1(COG3484) MDJ0944661.1(COG1305) MDJ0944662.1(COG2307) MDJ0944663.1(COG2308) MDJ0944664.1(MDJ0944664.1'Failed to retrieve COG ID') MDJ0944665.1(COG0739) MDJ0944666.1(COG4172) MDJ0944667.1(COG1173) MDJ0944668.1(CO…	Clade_I	MAG	Present at a distant location
MDJ0949876.1	aerobic carbon-monoxide dehydrogenase large subunit	GCA_030066595.1	QNJ94_13240	Bacteria	Pseudomonadota	Alphaproteobacteria	JAJFFI01	JAJFFI01	JASJBI01	JASJBI01 sp030066595	Coastal	MDJ0949874.1(COG1319) MDJ0949875.1(COG2080) MDJ0949876.1(COG1529) MDJ0949877.1(COG0714) MDJ0949878.1(COG3552) MDJ0949879.1(COG2068) MDJ0949880.1(MDJ0949880.1'Failed to retrieve COG ID') MDJ0949881.1(COG2703) MDJ0949882.1(COG0465)	Clade_I	MAG	Present at a distant location
MDJ0951758.1	aerobic carbon-monoxide dehydrogenase large subunit	GCA_030066595.1	QNJ94_22845	Bacteria	Pseudomonadota	Alphaproteobacteria	JAJFFI01	JAJFFI01	JASJBI01	JASJBI01 sp030066595	Coastal	MDJ0951758.1(COG1529) MDJ0951759.1(COG2080) MDJ0951760.1(COG1319) MDJ0951761.1(COG3300) MDJ0951762.1(COG1247) MDJ0951763.1(COG2930) MDJ0951764.1(COG0604) MDJ0951765.1(COG1804)	Clade_I	MAG	Present at a distant location
MDJ0968992.1	aerobic carbon-monoxide dehydrogenase large subunit	GCA_030066765.1	QNJ06_03750	Bacteria	Pseudomonadota	Alphaproteobacteria	Kiloniellales	JAKSBE01	JAKSBE01		Coastal	MDJ0968989.1(COG1975) MDJ0968990.1(COG3552) MDJ0968991.1(COG0714) MDJ0968992.1(COG1529) MDJ0968993.1(COG2080) MDJ0968994.1(COG1319) MDJ0968995.1(COG3300) MDJ0968996.1(COG3484) MDJ0968997.1(COG1305) MDJ0968998.1(COG2307) MDJ0968999.1(COG2308) MDJ0969000.1(MDJ0969000.1'Failed to retrieve COG ID') MDJ0969001.1(COG0739) MDJ0969002.1(COG4172) MDJ0969003.1(COG1173) MDJ0969004.1(COG0601) MDJ0969005.1(CO…	Clade_I	MAG	Present at a distant location
MDJ0980696.1	aerobic carbon-monoxide dehydrogenase large subunit	GCA_030066955.1	QNI94_03680	Bacteria	Pseudomonadota	Alphaproteobacteria	Kiloniellales	JAKSBE01	JAKSBE01		Coastal	MDJ0980688.1(MDJ0980688.1'Failed to retrieve COG ID') MDJ0980689.1(COG2308) MDJ0980690.1(COG2307) MDJ0980691.1(COG1305) MDJ0980692.1(COG3484) MDJ0980693.1(COG3300) MDJ0980694.1(COG1319) MDJ0980695.1(COG2080) MDJ0980696.1(COG1529)	Clade_I	MAG	Present at a distant location
MDJ0994591.1	aerobic carbon-monoxide dehydrogenase large subunit	GCA_030066795.1	QNI90_13525	Bacteria	Pseudomonadota	Alphaproteobacteria	Rhodobacterales	Rhodobacteraceae	Dinoroseobacter	Dinoroseobacter sp030066795	Coastal	MDJ0994587.1(MDJ0994587.1'Failed to retrieve COG ID') MDJ0994588.1(COG3300) MDJ0994589.1(COG1319) MDJ0994590.1(COG2080) MDJ0994591.1(COG1529) MDJ0994592.1(COG0714) MDJ0994593.1(COG3552) MDJ0994594.1(COG1975) MDJ0994595.1(COG3427)	Clade_I	MAG	Present
MDJ1015805.1	aerobic carbon-monoxide dehydrogenase large subunit	GCA_030066855.1	QNJ35_04760	Bacteria	Pseudomonadota	Alphaproteobacteria	Rhodobacterales	Rhodobacteraceae	Kangsaoukella	Kangsaoukella sp030066855	Coastal	MDJ1015800.1(COG1975) MDJ1015801.1(COG3427) MDJ1015802.1(COG1975) MDJ1015803.1(COG3552) MDJ1015804.1(COG0714) MDJ1015805.1(COG1529) MDJ1015806.1(COG2080) MDJ1015807.1(COG1319) MDJ1015808.1(COG3300) MDJ1015809.1(COG5485)	Clade_I	MAG	Present
MXV86049.1	carbon-monoxide dehydrogenase large subunit	GCA_009835365.1	F4005_00785	Bacteria	Actinomycetota	Acidimicrobiia	Acidimicrobiales	Poriferisodalaceae	Poriferisodalis	Poriferisodalis multihospitum	Host Associated	MXV86042.1(MXV86042.1'Failed to retrieve COG ID') MXV86043.1(MXV86043.1'Failed to retrieve COG ID') MXV86044.1(MXV86044.1'Failed to retrieve COG ID') MXV86045.1(MXV86045.1'Failed to retrieve COG ID') MXV86046.1(MXV86046.1'Failed to retrieve COG ID') MXV86047.1(COG3427) MXV86048.1(COG1975) MXV86049.1(COG1529) MXV86050.1(COG2080) MXV86051.1(COG1319) MXV86052.1(MXV86052.1'Failed to retrieve COG ID')	Clade_V	MAG	Present
MXV90758.1	carbon-monoxide dehydrogenase large subunit	GCA_009835395.1	F4004_08785	Bacteria	Actinomycetota	Acidimicrobiia	Acidimicrobiales	CATQHL01	VXNF01	VXNF01 sp009835395	Host Associated	MXV90753.1(COG1598) MXV90754.1(MXV90754.1'Failed to retrieve COG ID') MXV90755.1(MXV90755.1'Failed to retrieve COG ID') MXV90756.1(COG0673) MXV90757.1(COG1975) MXV90758.1(COG1529) MXV90759.1(COG2080) MXV90760.1(COG1319)	Clade_V	MAG	-
MXW09380.1	carbon-monoxide dehydrogenase large subunit	GCA_009835905.1	F4Z78_06100	Bacteria	Gemmatimonadota	Gemmatimonadetes	Longimicrobiales	UBA6960	BD2-11	BD2-11 sp009840525	Host Associated	MXW09378.1(COG1669) MXW09379.1(COG1357) MXW09380.1(COG1529) MXW09381.1(COG2080) MXW09382.1(COG1319) MXW09383.1(COG3427) MXW09384.1(COG3552)	Clade_IV	MAG	Present
MXW37550.1	carbon-monoxide dehydrogenase large subunit	GCA_009836105.1	F4Z65_04705	Bacteria	Acidobacteriota	Vicinamibacteria	Marinacidobacterales	Marinacidobacteraceae	Marinacidobacterium	Marinacidobacterium portitor	Host Associated	MXW37547.1(COG5492) MXW37548.1(COG3191) MXW37549.1(COG1975) MXW37550.1(COG1529) MXW37551.1(COG2080) MXW37552.1(COG1319)	Clade_IV	MAG	-
MXW58430.1	carbon-monoxide dehydrogenase large subunit	GCA_009836065.1	F4Z70_07565	Bacteria	Actinomycetota	Acidimicrobiia	Acidimicrobiales	Bin134	Poriferisocius	Poriferisocius sp009842675	Host Associated	MXW58429.1(COG1975) MXW58430.1(COG1529) MXW58431.1(COG2080) MXW58432.1(COG3688) MXW58433.1(COG2837)	Clade_V	MAG	Present at a distant location
MXW60791.1	carbon-monoxide dehydrogenase large subunit	GCA_009835385.1	F4003_03265	Bacteria	Actinomycetota	Acidimicrobiia	Acidimicrobiales	Aldehydirespiratoraceae	VXYK01	VXYK01 sp009845995	Host Associated	MXW60788.1(MXW60788.1'Failed to retrieve COG ID') MXW60789.1(COG1319) MXW60790.1(COG2080) MXW60791.1(COG1529) MXW60792.1(COG1975) MXW60793.1(COG3427) MXW60794.1(MXW60794.1'Failed to retrieve COG ID') MXW60795.1(MXW60795.1'Failed to retrieve COG ID') MXW60796.1(MXW60796.1'Failed to retrieve COG ID') MXW60797.1(MXW60797.1'Failed to retrieve COG ID') MXW60798.1(MXW60798.1'Failed to retrieve COG ID')	Clade_V	MAG	Present
MXW66140.1	carbon-monoxide dehydrogenase large subunit	GCA_009836005.1	F4Z72_03860	Bacteria	Gemmatimonadota	Gemmatimonadetes	Palauibacterales	Palauibacteraceae	Palauibacter	Palauibacter irciniicola	Host Associated	MXW66133.1(COG0697) MXW66134.1(COG2068) MXW66135.1(COG1975) MXW66136.1(MXW66136.1'Failed to retrieve COG ID') MXW66137.1(COG3427) MXW66138.1(COG1319) MXW66139.1(COG2080) MXW66140.1(COG1529) MXW66141.1(COG0189) MXW66142.1(COG1292) MXW66143.1(COG1409) MXW66144.1(COG1435)	Clade_IV	MAG	Present
MXW70802.1	carbon-monoxide dehydrogenase large subunit	GCA_009835985.1	F4Z74_05035	Bacteria	Acidobacteriota	Vicinamibacteria	Marinacidobacterales	Marinacidobacteraceae	Marinacidobacterium	Marinacidobacterium sp009835985	Host Associated	MXW70800.1(COG1319) MXW70801.1(COG2080) MXW70802.1(COG1529) MXW70803.1(COG1975) MXW70804.1(COG3191) MXW70805.1(COG5492)	Clade_IV	MAG	-
MXW75159.1	carbon-monoxide dehydrogenase large subunit	GCA_009836285.1	F4Z58_03840	Bacteria	Actinomycetota	Acidimicrobiia	Acidimicrobiales	Aldehydirespiratoraceae	VXYK01	VXYK01 sp009845995	Host Associated	MXW75152.1(MXW75152.1'Failed to retrieve COG ID') MXW75153.1(MXW75153.1'Failed to retrieve COG ID') MXW75154.1(MXW75154.1'Failed to retrieve COG ID') MXW75155.1(MXW75155.1'Failed to retrieve COG ID') MXW75156.1(MXW75156.1'Failed to retrieve COG ID') MXW75157.1(COG3427) MXW75158.1(COG1975) MXW75159.1(COG1529) MXW75160.1(COG2080) MXW75161.1(COG1319) MXW75162.1(MXW75162.1'Failed to retrieve COG ID')	Clade_V	MAG	Present
MXW95514.1	carbon-monoxide dehydrogenase large subunit	GCA_009836165.1	F4Z64_08415	Bacteria	Actinomycetota	Acidimicrobiia	Acidimicrobiales	Aldehydirespiratoraceae	Aldehydirespirator	Aldehydirespirator sp009844405	Host Associated	MXW95514.1(COG1529) MXW95515.1(COG2080) MXW95516.1(COG1319)	Clade_V	MAG	Present at a distant location
MXW97266.1	carbon-monoxide dehydrogenase large subunit	GCA_009835735.1	F4Z89_01455	Bacteria	Actinomycetota	Acidimicrobiia	Acidimicrobiales	Aldehydirespiratoraceae	Aldehydirespirator	Aldehydirespirator sp009835735	Host Associated	MXW97264.1(COG1319) MXW97265.1(COG2080) MXW97266.1(COG1529)	Clade_V	MAG	Present at a distant location
MXX69597.1	carbon-monoxide dehydrogenase large subunit	GCA_009837975.1	F4Y74_11635	Bacteria	Gemmatimonadota	Gemmatimonadetes	Palauibacterales	Palauibacteraceae	Palauibacter	Palauibacter polyketidifaciens	Host Associated	MXX69590.1(COG0697) MXX69591.1(COG2068) MXX69592.1(COG1975) MXX69593.1(MXX69593.1'Failed to retrieve COG ID') MXX69594.1(COG3427) MXX69595.1(COG1319) MXX69596.1(COG2080) MXX69597.1(COG1529) MXX69598.1(COG0189) MXX69599.1(COG1409)	Clade_IV	MAG	Present
MXX70462.1	carbon-monoxide dehydrogenase large subunit	GCA_009837985.1	F4Y73_01100	Bacteria	Gemmatimonadota	Gemmatimonadetes	Longimicrobiales	UBA6960	Bin94	Bin94 sp009841165	Host Associated	MXX70458.1(COG3552) MXX70459.1(COG3427) MXX70460.1(COG1319) MXX70461.1(COG2080) MXX70462.1(COG1529)	Clade_IV	MAG	Present
MXX78422.1	carbon-monoxide dehydrogenase large subunit	GCA_009836785.1	F4Z33_05480	Bacteria	Gemmatimonadota	Gemmatimonadetes	Palauibacterales	Palauibacteraceae	Palauibacter	Palauibacter denitrificans	Host Associated	MXX78422.1(COG1529) MXX78423.1(COG2080) MXX78424.1(COG1319)	Clade_IV	MAG	Present at a distant location
MXY04184.1	carbon-monoxide dehydrogenase large subunit	GCA_009838155.1	F4Y66_15345	Bacteria	Actinomycetota	Acidimicrobiia	Acidimicrobiales	Poriferisodalaceae	Poriferisodalis	Poriferisodalis multihospitum	Host Associated	MXY04181.1(MXY04181.1'Failed to retrieve COG ID') MXY04182.1(COG1319) MXY04183.1(COG2080) MXY04184.1(COG1529) MXY04185.1(COG1975) MXY04186.1(COG3427) MXY04187.1(MXY04187.1'Failed to retrieve COG ID') MXY04188.1(MXY04188.1'Failed to retrieve COG ID') MXY04189.1(MXY04189.1'Failed to retrieve COG ID') MXY04190.1(MXY04190.1'Failed to retrieve COG ID') MXY04191.1(MXY04191.1'Failed to retrieve COG ID')	Clade_V	MAG	Present
MXY11763.1	carbon-monoxide dehydrogenase large subunit	GCA_009838345.1	F4Y56_14670	Bacteria	Actinomycetota	Acidimicrobiia	Acidimicrobiales	Aldehydirespiratoraceae	Aldehydirespirator	Aldehydirespirator sp009837445	Host Associated	MXY11757.1(COG0300) MXY11758.1(COG1028) MXY11759.1(COG0243) MXY11760.1(COG1490) MXY11761.1(COG0697) MXY11762.1(COG1975) MXY11763.1(COG1529) MXY11764.1(COG2080) MXY11765.1(COG1319)	Clade_V	MAG	Present at a distant location
MXY77937.1	carbon-monoxide dehydrogenase large subunit	GCA_009838635.1	F4Y40_12840	Bacteria	Actinomycetota	Acidimicrobiia	UBA5794	Spongiisociaceae	Spongiisocius	Spongiisocius sp009838635	Host Associated	MXY77935.1(COG2032) MXY77936.1(COG1975) MXY77937.1(COG1529) MXY77938.1(COG2080) MXY77939.1(COG1319) MXY77940.1(COG0578)	Clade_V	MAG	Present at a distant location
MXZ14630.1	carbon-monoxide dehydrogenase large subunit	GCA_009837945.1	F4Y76_03820	Bacteria	Actinomycetota	Acidimicrobiia	Acidimicrobiales	Poriferisodalaceae	Poriferisodalis	Poriferisodalis multihospitum	Host Associated	MXZ14623.1(MXZ14623.1'Failed to retrieve COG ID') MXZ14624.1(MXZ14624.1'Failed to retrieve COG ID') MXZ14625.1(MXZ14625.1'Failed to retrieve COG ID') MXZ14626.1(MXZ14626.1'Failed to retrieve COG ID') MXZ14627.1(MXZ14627.1'Failed to retrieve COG ID') MXZ14628.1(COG3427) MXZ14629.1(COG1975) MXZ14630.1(COG1529) MXZ14631.1(COG2080) MXZ14632.1(COG1319) MXZ14633.1(MXZ14633.1'Failed to retrieve COG ID')	Clade_V	MAG	Present
MXZ30892.1	carbon-monoxide dehydrogenase large subunit	GCA_009837005.1	F4Z22_08655	Bacteria	Actinomycetota	Acidimicrobiia	Acidimicrobiales	CATQHL01	VXNF01	VXNF01 sp009840735	Host Associated	MXZ30892.1(COG1529) MXZ30893.1(COG2080) MXZ30894.1(COG1319)	Clade_V	MAG	Present at a distant location
MXZ60078.1	carbon-monoxide dehydrogenase large subunit	GCA_009837215.1	F4Z12_04385	Bacteria	Acidobacteriota	Vicinamibacteria	Marinacidobacterales	Marinacidobacteraceae	Marinacidobacterium	Marinacidobacterium portitor	Host Associated	MXZ60076.1(COG1319) MXZ60077.1(COG2080) MXZ60078.1(COG1529) MXZ60079.1(COG1975) MXZ60080.1(COG3191) MXZ60081.1(COG5492)	Clade_IV	MAG	-
MXZ65060.1	carbon-monoxide dehydrogenase large subunit	GCA_009837445.1	F4Z00_05860	Bacteria	Actinomycetota	Acidimicrobiia	Acidimicrobiales	Aldehydirespiratoraceae	Aldehydirespirator	Aldehydirespirator sp009837445	Host Associated	MXZ65054.1(COG0300) MXZ65055.1(COG1028) MXZ65056.1(COG0243) MXZ65057.1(COG1490) MXZ65058.1(COG0697) MXZ65059.1(COG1975) MXZ65060.1(COG1529) MXZ65061.1(COG2080) MXZ65062.1(COG1319)	Clade_V	MAG	Present at a distant location
MXZ79558.1	carbon-monoxide dehydrogenase large subunit	GCA_009837345.1	F4Z06_14945	Bacteria	Actinomycetota	Acidimicrobiia	Acidimicrobiales	Bin134	Poriferisocius	Poriferisocius sp009842675	Host Associated	MXZ79557.1(COG1975) MXZ79558.1(COG1529) MXZ79559.1(COG2080) MXZ79560.1(COG3688) MXZ79561.1(COG2837)	Clade_V	MAG	Present at a distant location
MXZ85713.1	carbon-monoxide dehydrogenase large subunit	GCA_009837425.1	F4Z02_08680	Bacteria	Actinomycetota	Acidimicrobiia	Acidimicrobiales	Bin134	Poriferisocius	Poriferisocius sp009842675	Host Associated	MXZ85712.1(COG1975) MXZ85713.1(COG1529) MXZ85714.1(COG2080) MXZ85715.1(COG3688) MXZ85716.1(COG2837)	Clade_V	MAG	Present at a distant location
MXZ97857.1	carbon-monoxide dehydrogenase large subunit	GCA_009836995.1	F4Z23_02320	Bacteria	Actinomycetota	Acidimicrobiia	Acidimicrobiales	Aldehydirespiratoraceae	Aldehydirespirator	Aldehydirespirator sp009844405	Host Associated	MXZ97855.1(COG1319) MXZ97856.1(COG2080) MXZ97857.1(COG1529)	Clade_V	MAG	Present at a distant location
MYA12905.1	carbon-monoxide dehydrogenase large subunit	GCA_009836825.1	F4Z32_15745	Bacteria	Gemmatimonadota	Gemmatimonadetes	Longimicrobiales	UBA6960	Bin94	Bin94 sp009841475	Host Associated	MYA12901.1(COG3552) MYA12902.1(COG3427) MYA12903.1(COG1319) MYA12904.1(COG2080) MYA12905.1(COG1529)	Clade_IV	MAG	Present
MYA19465.1	carbon-monoxide dehydrogenase large subunit	GCA_009836955.1	F4Z25_04170	Bacteria	Chloroflexota	Dehalococcoidia	UBA2979	UBA2979	VXMT01	VXMT01 sp009840965	Host Associated	MYA19463.1(COG1319) MYA19464.1(COG2080) MYA19465.1(COG1529) MYA19466.1(COG1975) MYA19467.1(COG2068) MYA19468.1(COG1975) MYA19469.1(COG1975)	Clade_IV	MAG	Present at a distant location
MYA33114.1	carbon-monoxide dehydrogenase large subunit	GCA_009838765.1	F4Y33_05535	Bacteria	Gemmatimonadota	Gemmatimonadetes	Palauibacterales	Palauibacteraceae	Palauibacter	Palauibacter ramosifaciens	Host Associated	MYA33107.1(COG2068) MYA33108.1(COG1975) MYA33109.1(COG3549) MYA33110.1(COG3093) MYA33111.1(COG3427) MYA33112.1(COG1319) MYA33113.1(COG2080) MYA33114.1(COG1529)	Clade_IV	MAG	Present
MYA74116.1	carbon-monoxide dehydrogenase large subunit	GCA_009838925.1	F4Y27_05530	Bacteria	Actinomycetota	Acidimicrobiia	Acidimicrobiales	Aldehydirespiratoraceae	VXYK01	VXYK01 sp009845995	Host Associated	MYA74113.1(MYA74113.1'Failed to retrieve COG ID') MYA74114.1(COG1319) MYA74115.1(COG2080) MYA74116.1(COG1529) MYA74117.1(COG1975) MYA74118.1(COG3427) MYA74119.1(MYA74119.1'Failed to retrieve COG ID') MYA74120.1(MYA74120.1'Failed to retrieve COG ID') MYA74121.1(MYA74121.1'Failed to retrieve COG ID') MYA74122.1(MYA74122.1'Failed to retrieve COG ID') MYA74123.1(MYA74123.1'Failed to retrieve COG ID')	Clade_V	MAG	Present
MYA82446.1	carbon-monoxide dehydrogenase large subunit	GCA_009839175.1	F4Y15_07070	Bacteria	Actinomycetota	Acidimicrobiia	Acidimicrobiales	Poriferisodalaceae	Poriferisodalis	Poriferisodalis multihospitum	Host Associated	MYA82439.1(MYA82439.1'Failed to retrieve COG ID') MYA82440.1(MYA82440.1'Failed to retrieve COG ID') MYA82441.1(MYA82441.1'Failed to retrieve COG ID') MYA82442.1(MYA82442.1'Failed to retrieve COG ID') MYA82443.1(MYA82443.1'Failed to retrieve COG ID') MYA82444.1(COG3427) MYA82445.1(COG1975) MYA82446.1(COG1529) MYA82447.1(COG2080) MYA82448.1(COG1319) MYA82449.1(MYA82449.1'Failed to retrieve COG ID')	Clade_V	MAG	Present
MYB04709.1	carbon-monoxide dehydrogenase large subunit	GCA_009838975.1	F4Y24_00005	Bacteria	Gemmatimonadota	Gemmatimonadetes	Longimicrobiales	UBA6960	Bin94	Bin94 sp009838975	Host Associated	MYB04709.1(COG1529) MYB04710.1(COG2080) MYB04711.1(COG1319) MYB04712.1(COG3427) MYB04713.1(COG3552)	Clade_IV	MAG	Present
MYB24962.1	carbon-monoxide dehydrogenase large subunit	GCA_009840735.1	F4X37_07680	Bacteria	Actinomycetota	Acidimicrobiia	Acidimicrobiales	CATQHL01	VXNF01	VXNF01 sp009840735	Host Associated	MYB24960.1(MYB24960.1'Failed to retrieve COG ID') MYB24961.1(COG1975) MYB24962.1(COG1529) MYB24963.1(COG2080) MYB24964.1(COG1319)	Clade_V	MAG	Present at a distant location
MYB40809.1	carbon-monoxide dehydrogenase large subunit	GCA_009839925.1	F4X76_01185	Bacteria	Chloroflexota	Dehalococcoidia	UBA2979	UBA2979	VXMT01	VXMT01 sp009839925	Host Associated	MYB40807.1(COG1319) MYB40808.1(COG2080) MYB40809.1(COG1529) MYB40810.1(COG1975) MYB40811.1(COG2068) MYB40812.1(COG1975)	Clade_IV	MAG	Present at a distant location
MYB45561.1	carbon-monoxide dehydrogenase large subunit	GCA_009839965.1	F4X74_11545	Bacteria	Actinomycetota	Acidimicrobiia	UBA5794	Spongiisociaceae	Spongiisocius	Spongiisocius variivorans	Host Associated	MYB45559.1(COG2032) MYB45560.1(COG1975) MYB45561.1(COG1529) MYB45562.1(COG2080) MYB45563.1(COG1319) MYB45564.1(COG0578) MYB45565.1(COG2865)	Clade_V	MAG	Present at a distant location
MYC85162.1	carbon-monoxide dehydrogenase large subunit	GCA_009841105.1	F4X18_06515	Bacteria	Actinomycetota	Acidimicrobiia	UBA5794	Spongiisociaceae	Spongiisocius	Spongiisocius variivorans	Host Associated	MYC85160.1(COG2032) MYC85161.1(COG1975) MYC85162.1(COG1529) MYC85163.1(COG2080) MYC85164.1(COG1319) MYC85165.1(COG0578) MYC85166.1(COG2865)	Clade_V	MAG	Present at a distant location
MYD00528.1	carbon-monoxide dehydrogenase large subunit	GCA_009841185.1	F4X13_14845	Bacteria	Gemmatimonadota	Gemmatimonadetes	Longimicrobiales	UBA6960	BD2-11	BD2-11 sp009841185	Host Associated	MYD00524.1(COG3552) MYD00525.1(COG3427) MYD00526.1(COG1319) MYD00527.1(COG2080) MYD00528.1(COG1529) MYD00529.1(COG1030) MYD00530.1(MYD00530.1'Failed to retrieve COG ID')	Clade_IV	MAG	Present
MYD03974.1	carbon-monoxide dehydrogenase large subunit	GCA_009841075.1	F4X21_03515	Bacteria	Actinomycetota	Acidimicrobiia	UBA5794	Spongiisociaceae	Spongiisocius	Spongiisocius sp009841075	Host Associated	MYD03972.1(COG1319) MYD03973.1(COG2080) MYD03974.1(COG1529) MYD03975.1(COG1975)	Clade_V	MAG	Present at a distant location
MYE47343.1	carbon-monoxide dehydrogenase large subunit	GCA_009840965.1	F4X25_11510	Bacteria	Chloroflexota	Dehalococcoidia	UBA2979	UBA2979	VXMT01	VXMT01 sp009840965	Host Associated	MYE47341.1(COG1319) MYE47342.1(COG2080) MYE47343.1(COG1529) MYE47344.1(COG1975) MYE47345.1(COG2068) MYE47346.1(COG1975)	Clade_IV	MAG	Present at a distant location
MYE96763.1	carbon-monoxide dehydrogenase large subunit	GCA_009840875.1	F4X28_05390	Bacteria	Actinomycetota	Acidimicrobiia	Acidimicrobiales	Aldehydirespiratoraceae	Aldehydirespirator	Aldehydirespirator sp009844405	Host Associated	MYE96761.1(COG1319) MYE96762.1(COG2080) MYE96763.1(COG1529)	Clade_V	MAG	Present at a distant location
MYF42579.1	carbon-monoxide dehydrogenase large subunit	GCA_009842325.1	F4216_04660	Bacteria	Actinomycetota	Acidimicrobiia	Acidimicrobiales	Aldehydirespiratoraceae	Aldehydirespirator	Aldehydirespirator sp009842325	Host Associated	MYF42579.1(COG1529) MYF42580.1(COG2080) MYF42581.1(COG1319)	Clade_V	MAG	Present at a distant location
MYH09824.1	carbon-monoxide dehydrogenase large subunit	GCA_009843765.1	F4143_06850	Bacteria	Gemmatimonadota	Gemmatimonadetes	Palauibacterales	Palauibacteraceae	Palauibacter	Palauibacter polyketidifaciens	Host Associated	MYH09821.1(COG0189) MYH09822.1(COG5428) MYH09823.1(MYH09823.1'Failed to retrieve COG ID') MYH09824.1(COG1529) MYH09825.1(COG2080) MYH09826.1(COG1319) MYH09827.1(COG3427) MYH09828.1(MYH09828.1'Failed to retrieve COG ID') MYH09829.1(COG1975) MYH09830.1(COG2068) MYH09831.1(COG0697)	Clade_IV	MAG	Present
MYH31504.1	carbon-monoxide dehydrogenase large subunit	GCA_009843885.1	F4137_22300	Bacteria	Acidobacteriota	Vicinamibacteria	Vicinamibacterales	UBA8438	WTFV01	WTFV01 sp009861545	Host Associated	MYH31499.1(COG3350) MYH31500.1(COG0714) MYH31501.1(COG3427) MYH31502.1(COG1319) MYH31503.1(COG2080) MYH31504.1(COG1529) MYH31505.1(MYH31505.1'Failed to retrieve COG ID') MYH31506.1(COG2442)	Clade_IV	MAG	Present
MYH40649.1	carbon-monoxide dehydrogenase large subunit	GCA_009843585.1	F4150_02505	Bacteria	Chloroflexota	Dehalococcoidia	UBA2979	UBA2979	VYDC01	VYDC01	Host Associated	MYH40646.1(MYH40646.1'Failed to retrieve COG ID') MYH40647.1(MYH40647.1'Failed to retrieve COG ID') MYH40648.1(COG2080) MYH40649.1(COG1529) MYH40650.1(COG1975)	Clade_IV	MAG	Present at a distant location
MYH42461.1	carbon-monoxide dehydrogenase large subunit	GCA_009843995.1	F4131_02000	Bacteria	Actinomycetota	Acidimicrobiia	Acidimicrobiales	Aldehydirespiratoraceae	Aldehydirespirator	Aldehydirespirator sp009844405	Host Associated	MYH42459.1(COG1319) MYH42460.1(COG2080) MYH42461.1(COG1529)	Clade_V	MAG	Present at a distant location
MYH48264.1	carbon-monoxide dehydrogenase large subunit	GCA_009843625.1	F4151_01715	Bacteria	Gemmatimonadota	Gemmatimonadetes	Longimicrobiales	UBA6960	BD2-11	BD2-11 sp009843625	Host Associated	MYH48261.1(COG3427) MYH48262.1(COG1319) MYH48263.1(COG2080) MYH48264.1(COG1529)	Clade_IV	MAG	Present
MYH52200.1	carbon-monoxide dehydrogenase large subunit	GCA_009843805.1	F4139_04520	Bacteria	Gemmatimonadota	Gemmatimonadetes	Longimicrobiales	UBA6960	Bin94	Bin94 sp009840215	Host Associated	MYH52200.1(COG1529) MYH52201.1(COG2080) MYH52202.1(COG1319) MYH52203.1(COG3427)	Clade_IV	MAG	Present
MYJ34758.1	carbon-monoxide dehydrogenase large subunit	GCA_009845195.1	F4071_02295	Bacteria	Actinomycetota	Acidimicrobiia	Acidimicrobiales	Aldehydirespiratoraceae	Aldehydirespirator	Aldehydirespirator sp009842325	Host Associated	MYJ34756.1(MYJ34756.1'Failed to retrieve COG ID') MYJ34757.1(COG1975) MYJ34758.1(COG1529) MYJ34759.1(COG2080) MYJ34760.1(COG1319)	Clade_V	MAG	-
MYJ42076.1	carbon-monoxide dehydrogenase large subunit	GCA_009845165.1	F4076_06475	Bacteria	Actinomycetota	Acidimicrobiia	Acidimicrobiales	Aldehydirespiratoraceae	Aldehydirespirator	Aldehydirespirator sp009844405	Host Associated	MYJ42074.1(COG1319) MYJ42075.1(COG2080) MYJ42076.1(COG1529)	Clade_V	MAG	Present at a distant location
MYK68525.1	carbon-monoxide dehydrogenase large subunit	GCA_009846225.1	F4020_02870	Bacteria	Gemmatimonadota	Gemmatimonadetes	Longimicrobiales	UBA6960	BD2-11	BD2-11 sp009843625	Host Associated	MYK68521.1(COG3552) MYK68522.1(COG3427) MYK68523.1(COG1319) MYK68524.1(COG2080) MYK68525.1(COG1529)	Clade_IV	MAG	Present
MYL05812.1	carbon-monoxide dehydrogenase large subunit	GCA_009846385.1	F4012_03055	Bacteria	Gemmatimonadota	Gemmatimonadetes	Palauibacterales	Palauibacteraceae	Palauibacter	Palauibacter polyketidifaciens	Host Associated	MYL05809.1(COG3427) MYL05810.1(COG1319) MYL05811.1(COG2080) MYL05812.1(COG1529) MYL05813.1(MYL05813.1'Failed to retrieve COG ID') MYL05814.1(COG5428)	Clade_IV	MAG	Present
MYN67306.1	carbon-monoxide dehydrogenase large subunit	GCA_009861545.1	F4X11_20140	Bacteria	Acidobacteriota	Vicinamibacteria	Vicinamibacterales	UBA8438	WTFV01	WTFV01 sp009861545	Host Associated	MYN67305.1(MYN67305.1'Failed to retrieve COG ID') MYN67306.1(COG1529) MYN67307.1(COG2080) MYN67308.1(COG1319) MYN67309.1(COG3427) MYN67310.1(COG3552) MYN67311.1(COG0714) MYN67312.1(COG1975) MYN67313.1(COG2068) MYN67314.1(COG1975) MYN67315.1(COG1598) MYN67316.1(COG1932) MYN67317.1(COG4198)	Clade_IV	MAG	Present
NCF49825.1	carbon-monoxide dehydrogenase large subunit	GCA_009936825.1	GWP36_09995	Bacteria	Pseudomonadota	Alphaproteobacteria	Puniceispirillales	Puniceispirillaceae	UBA8309	UBA8309 sp009936825	Surface Seawater	NCF49820.1(COG4341) NCF49821.1(COG3427) NCF49822.1(COG1975) NCF49823.1(COG3552) NCF49824.1(COG0714) NCF49825.1(COG1529) NCF49826.1(COG2080) NCF49827.1(COG1319)	Clade_I	MAG	Present
NCF50743.1	carbon-monoxide dehydrogenase large subunit	GCA_009937615.1	GWP57_03970	Bacteria	Pseudomonadota	Gammaproteobacteria	Woeseiales	Woeseiaceae	JAACFB01	JAACFB01 sp009937615	Deep Sea Sediment	NCF50741.1(COG1319) NCF50742.1(COG2080) NCF50743.1(COG1529) NCF50744.1(COG3427) NCF50745.1(COG0714) NCF50746.1(COG3552) NCF50747.1(COG1975) NCF50748.1(COG1053)	Clade_I	MAG	Present
NCG03476.1	carbon-monoxide dehydrogenase large subunit	GCA_009937345.1	GWP22_08480	Bacteria	Actinomycetota	Actinomycetes	S36-B12	S36-B12	UBA4592	UBA4592 sp002390705	Surface Seawater	NCG03471.1(COG3427) NCG03472.1(COG1975) NCG03473.1(NCG03473.1'Failed to retrieve COG ID') NCG03474.1(COG1319) NCG03475.1(COG2080) NCG03476.1(COG1529) NCG03477.1(COG1975) NCG03478.1(COG3427) NCG03479.1(NCG03479.1'Failed to retrieve COG ID') NCG03480.1(NCG03480.1'Failed to retrieve COG ID') NCG03481.1(NCG03481.1'Failed to retrieve COG ID') NCG03482.1(NCG03482.1'Failed to retrieve COG ID') NCG03483.…	Clade_V	MAG	Present
NCG24139.1	carbon-monoxide dehydrogenase large subunit	GCA_009937115.1	GWP47_08430	Bacteria	Actinomycetota	Acidimicrobiia	Acidimicrobiales	Aldehydirespiratoraceae	UBA11606	UBA11606 sp009937405	Seawater	NCG24138.1(COG2080) NCG24139.1(COG1529) NCG24140.1(COG1975) NCG24141.1(COG3427) NCG24142.1(NCG24142.1'Failed to retrieve COG ID') NCG24143.1(NCG24143.1'Failed to retrieve COG ID') NCG24144.1(NCG24144.1'Failed to retrieve COG ID') NCG24145.1(NCG24145.1'Failed to retrieve COG ID') NCG24146.1(NCG24146.1'Failed to retrieve COG ID') NCG24147.1(NCG24147.1'Failed to retrieve COG ID')	Clade_V	MAG	Present
NKB40184.1	carbon-monoxide dehydrogenase large subunit	GCA_012103595.1	GKR86_03860	Bacteria	Actinomycetota	Acidimicrobiia	Acidimicrobiales	Ilumatobacteraceae	Ilumatobacter_A	Ilumatobacter_A sp905480335	Host Associated	NKB40179.1(COG1595) NKB40180.1(NKB40180.1'Failed to retrieve COG ID') NKB40181.1(NKB40181.1'Failed to retrieve COG ID') NKB40182.1(COG3427) NKB40183.1(COG1975) NKB40184.1(COG1529) NKB40185.1(COG2080) NKB40186.1(COG1319)	Clade_V	MAG	Present
NKB54759.1	carbon-monoxide dehydrogenase large subunit	GCA_012103325.1	GKS00_00315	Bacteria	Pseudomonadota	Alphaproteobacteria	UBA8366	GCA-2717185	GCA-2717185	GCA-2717185 sp012103325	Host Associated	NKB54751.1(COG0535) NKB54752.1(COG4627) NKB54753.1(NKB54753.1'Failed to retrieve COG ID') NKB54754.1(NKB54754.1'Failed to retrieve COG ID') NKB54755.1(COG3427) NKB54756.1(COG1975) NKB54757.1(COG3552) NKB54758.1(COG0714) NKB54759.1(COG1529) NKB54760.1(COG2080) NKB54761.1(COG1319) NKB54762.1(COG3300)	Clade_I	MAG	Present
NKW71596.1	carbon-monoxide dehydrogenase large subunit	GCA_012395595.1	HGD85_01115	Bacteria	Pseudomonadota	Alphaproteobacteria	Rhodobacterales	Rhodobacteraceae			Bathypelagic Seawater	NKW71596.1(COG1529) NKW71597.1(COG2080) NKW71598.1(COG1319) NKW71599.1(COG3300) NKW71600.1(COG1063) NKW71601.1(COG0583)	Clade_I	-	-
NNC80592.1	carbon-monoxide dehydrogenase large subunit	GCA_013001425.1	HKN94_10615	Bacteria	Actinomycetota	Acidimicrobiia	Acidimicrobiales	SHLQ01	SHLQ01	SHLQ01 sp004282895	Coastal	NNC80586.1(COG0156) NNC80587.1(COG1063) NNC80588.1(NNC80588.1'Failed to retrieve COG ID') NNC80589.1(NNC80589.1'Failed to retrieve COG ID') NNC80590.1(COG1319) NNC80591.1(COG2080) NNC80592.1(COG1529) NNC80593.1(COG1975) NNC80594.1(COG3427) NNC80595.1(NNC80595.1'Failed to retrieve COG ID') NNC80596.1(NNC80596.1'Failed to retrieve COG ID') NNC80597.1(NNC80597.1'Failed to retrieve COG ID')	Clade_V	MAG	Present
NND14630.1	carbon-monoxide dehydrogenase large subunit	GCA_013001065.1	HKO10_11760	Bacteria	Actinomycetota	Acidimicrobiia	UBA5794	SHLN01	JABDOU01	JABDOU01 sp013043085	Coastal	NND14628.1(COG1319) NND14629.1(COG2080) NND14630.1(COG1529) NND14631.1(COG1975) NND14632.1(COG3427)	Clade_V	MAG	Present
NNE97160.1	carbon-monoxide dehydrogenase large subunit	GCA_013003325.1	HKN24_14145	Bacteria	Actinomycetota	Acidimicrobiia	Acidimicrobiales	SZUA-35	JABDIY01	JABDIY01 sp013003325	Coastal	NNE97158.1(COG1319) NNE97159.1(COG2080) NNE97160.1(COG1529) NNE97161.1(COG1975) NNE97162.1(COG3427) NNE97163.1(NNE97163.1'Failed to retrieve COG ID') NNE97164.1(NNE97164.1'Failed to retrieve COG ID') NNE97165.1(NNE97165.1'Failed to retrieve COG ID') NNE97166.1(NNE97166.1'Failed to retrieve COG ID') NNE97167.1(NNE97167.1'Failed to retrieve COG ID')	Clade_V	MAG	Present
NNF53763.1	carbon-monoxide dehydrogenase large subunit	GCA_013003535.1	HKN03_04885	Bacteria	Actinomycetota	Acidimicrobiia	Acidimicrobiales	SZUA-35	JABDIY01	JABDIY01 sp013003535	Coastal	NNF53761.1(COG1319) NNF53762.1(COG2080) NNF53763.1(COG1529) NNF53764.1(COG1975) NNF53765.1(COG0714) NNF53766.1(COG3427) NNF53767.1(COG3552) NNF53768.1(NNF53768.1'Failed to retrieve COG ID') NNF53769.1(COG1796)	Clade_V	MAG	Present
NNF96231.1	carbon-monoxide dehydrogenase large subunit	GCA_013003705.1	HKM94_04810	Bacteria	Pseudomonadota	Gammaproteobacteria	UBA6429	Thiohalophilaceae	JAHEIJ01		Coastal	NNF96228.1(COG3279) NNF96229.1(COG1319) NNF96230.1(COG2080) NNF96231.1(COG1529) NNF96232.1(COG3427)	Clade_I	MAG	Present
NNL49006.1	carbon-monoxide dehydrogenase large subunit	GCA_013043185.1	HKO76_11655	Bacteria	Actinomycetota	Acidimicrobiia	UBA5794	SHLN01	JABDOU01	JABDOU01 sp013043085	Coastal	NNL49004.1(COG3427) NNL49005.1(COG1975) NNL49006.1(COG1529) NNL49007.1(COG2080) NNL49008.1(COG1319)	Clade_V	MAG	Present
NOX24033.1	carbon-monoxide dehydrogenase large subunit	GCA_013151445.1	GXP36_13230	Bacteria	Actinomycetota	Acidimicrobiia	UBA5794	UBA5794	BMS3BBIN02	BMS3BBIN02 sp013151445	Hydrothermal Vent	NOX24030.1(COG0714) NOX24031.1(COG2068) NOX24032.1(COG1975) NOX24033.1(COG1529) NOX24034.1(COG2080) NOX24035.1(COG1319)	Clade_V	MAG	Present at a distant location
NQY57883.1	carbon-monoxide dehydrogenase large subunit	GCA_013213745.1	HRT86_15625	Bacteria	Actinomycetota	Acidimicrobiia	Acidimicrobiales	Ilumatobacteraceae	JABSQH01	JABSQH01 sp013213745	Abyssalpelagic Seawater	NQY57875.1(NQY57875.1'Failed to retrieve COG ID') NQY57876.1(NQY57876.1'Failed to retrieve COG ID') NQY57877.1(NQY57877.1'Failed to retrieve COG ID') NQY57878.1(NQY57878.1'Failed to retrieve COG ID') NQY57879.1(NQY57879.1'Failed to retrieve COG ID') NQY57880.1(NQY57880.1'Failed to retrieve COG ID') NQY57881.1(COG3427) NQY57882.1(COG1975) NQY57883.1(COG1529) NQY57884.1(COG2080) NQY57885.1(COG1319)…	Clade_V	MAG	Present
NRA99540.1	carbon-monoxide dehydrogenase large subunit	GCA_013214635.1	HRU32_06935	Bacteria	Pseudomonadota	Alphaproteobacteria	Rhodobacterales	Rhodobacteraceae	JABSSC01	JABSSC01 sp013214635	Abyssalpelagic Seawater	NRA99537.1(COG3300) NRA99538.1(COG1319) NRA99539.1(COG2080) NRA99540.1(COG1529) NRA99541.1(COG0714) NRA99542.1(COG3552) NRA99543.1(COG1975) NRA99544.1(COG2068) NRA99545.1(COG3427)	Clade_I	MAG	Present
NRB04456.1	carbon-monoxide dehydrogenase large subunit	GCA_013214665.1	HRU30_14465	Bacteria	Pseudomonadota	Alphaproteobacteria	Rhodobacterales	Rhodobacteraceae	G013214665	G013214665 sp013214665	Abyssalpelagic Seawater	NRB04446.1(COG0476) NRB04447.1(COG0715) NRB04448.1(COG0819) NRB04449.1(COG1116) NRB04450.1(COG0819) NRB04451.1(COG0600) NRB04452.1(COG0654) NRB04453.1(COG3300) NRB04454.1(COG1319) NRB04455.1(COG2080) NRB04456.1(COG1529) NRB04457.1(COG3552) NRB04458.1(COG1975) NRB04459.1(COG2068) NRB04460.1(COG3427) NRB04461.1(COG1975)	Clade_I	MAG	Present
NRB18838.1	carbon-monoxide dehydrogenase large subunit	GCA_013214575.1	HRU33_15075	Bacteria	Pseudomonadota	Alphaproteobacteria	Rhodobacterales	Rhodobacteraceae	Parasedimentitalea	Parasedimentitalea sp013214575	Abyssalpelagic Seawater	NRB18833.1(COG0799) NRB18834.1(COG1576) NRB18835.1(COG3300) NRB18836.1(COG1319) NRB18837.1(COG2080) NRB18838.1(COG1529) NRB18839.1(COG0714) NRB18840.1(COG3552) NRB18841.1(COG1975) NRB18842.1(COG3427)	Clade_I	MAG	Present
NRB35002.1	carbon-monoxide dehydrogenase large subunit	GCA_013214715.1	HRU31_09685	Bacteria	Pseudomonadota	Alphaproteobacteria	Rhodobacterales	Rhodobacteraceae	JABSSB01	JABSSB01 sp013214715	Abyssalpelagic Seawater	NRB35000.1(COG1319) NRB35001.1(COG2080) NRB35002.1(COG1529) NRB35003.1(COG0714) NRB35004.1(COG3552) NRB35005.1(COG1975) NRB35006.1(COG3427)	Clade_I	MAG	Present
NRB49162.1	carbon-monoxide dehydrogenase large subunit	GCA_013214355.1	HRU41_15915	Bacteria	Bacteroidota	Bacteroidia	Chitinophagales	Saprospiraceae	DT-111	DT-111 sp013214355	Abyssalpelagic Seawater	NRB49158.1(COG1977) NRB49159.1(COG4447) NRB49160.1(COG1319) NRB49161.1(COG2080) NRB49162.1(COG1529) NRB49162.1(COG1529) NRB49163.1(COG3427) NRB49164.1(COG0714) NRB49165.1(COG3552) NRB49166.1(COG1975) NRB49167.1(COG1309) NRB49168.1(COG0374) NRB49169.1(COG0298) NRB49170.1(COG0409) NRB49171.1(COG4995)	Clade_IV	MAG	Present
NVK01038.1	carbon-monoxide dehydrogenase large subunit	GCA_013373575.1	HWE12_05805	Bacteria	Pseudomonadota	Gammaproteobacteria	Pseudomonadales	Balneatricaceae	Marinobacterium_E	Marinobacterium_E sp013373575	Surface Seawater	NVK01036.1(COG1319) NVK01037.1(COG2080) NVK01038.1(COG1529) NVK01039.1(COG3427) NVK01040.1(COG0714) NVK01041.1(COG3552) NVK01042.1(COG1975)	Clade_I	MAG	Present
NVK31229.1	carbon-monoxide dehydrogenase large subunit	GCA_013373515.1	HWE20_09500	Bacteria	Pseudomonadota	Gammaproteobacteria	JABXHR01	JABXHR01	JABXHR01	JABXHR01 sp013373515	Surface Seawater	NVK31224.1(NVK31224.1'Failed to retrieve COG ID') NVK31225.1(COG2226) NVK31226.1(COG3300) NVK31227.1(COG1319) NVK31228.1(COG2080) NVK31229.1(COG1529) NVK31230.1(COG0714) NVK31231.1(COG3552) NVK31232.1(COG1975) NVK31233.1(COG3427) NVK31234.1(COG1975) NVK31235.1(COG1432)	Clade_I	MAG	Present
OIQ28024.1	carbon-monoxide dehydrogenase large subunit	GCA_001874255.1	BM562_13720	Bacteria	Pseudomonadota	Alphaproteobacteria	Rhodobacterales	Rhodobacteraceae	Epibacterium	Epibacterium sp001874255	Surface Seawater	OIQ28016.1(COG0402) OIQ28017.1(COG1744) OIQ28018.1(COG0154) OIQ28019.1(COG3845) OIQ28020.1(COG4603) OIQ28021.1(COG1079) OIQ28022.1(COG1319) OIQ28023.1(COG2080) OIQ28024.1(COG1529) OIQ28025.1(COG0714) OIQ28026.1(COG3552) OIQ28027.1(COG1975) OIQ28028.1(COG3427) OIQ28044.1(COG3300)	Clade_I	MAG	Present
OIQ41635.1	carbon-monoxide dehydrogenase large subunit	GCA_001874205.1	BM560_09825	Bacteria	Pseudomonadota	Alphaproteobacteria	Rhodobacterales	Rhodobacteraceae	Pseudophaeobacter	Pseudophaeobacter sp000152965	Surface Seawater	OIQ41632.1(COG3427) OIQ41633.1(COG1975) OIQ41634.1(COG3552) OIQ41635.1(COG1529) OIQ41636.1(COG2080) OIQ41637.1(COG1319) OIQ41638.1(COG3300) OIQ41728.1(COG0714)	Clade_I	MAG	Present
OIQ45335.1	carbon-monoxide dehydrogenase large subunit	GCA_001874225.1	BM558_04175	Bacteria	Pseudomonadota	Alphaproteobacteria	Rhodobacterales	Rhodobacteraceae	Pseudophaeobacter	Pseudophaeobacter sp913054455	Surface Seawater	OIQ45332.1(COG3427) OIQ45333.1(COG1975) OIQ45334.1(COG3552) OIQ45335.1(COG1529) OIQ45336.1(COG2080) OIQ45337.1(COG1319) OIQ45338.1(COG3300) OIQ45364.1(COG0714)	Clade_I	MAG	Present
OJJ10338.1	carbon-monoxide dehydrogenase large subunit	GCA_001890945.1	BKI51_17320	Bacteria	Pseudomonadota	Alphaproteobacteria	Rhizobiales	Stappiaceae	Roseibium	Roseibium sp001890945	Host Associated	OJJ10334.1(OJJ10334.1'Failed to retrieve COG ID') OJJ10335.1(COG1975) OJJ10336.1(COG3552) OJJ10337.1(COG0714) OJJ10338.1(COG1529) OJJ10339.1(COG3300) OJJ10633.1(COG3427) OJJ10634.1(COG2080) OJJ10635.1(COG1319)	Clade_I	MAG	Present
OJJ22358.1	carbon-monoxide dehydrogenase large subunit	GCA_001890965.1	BKI52_06660	Bacteria	Bacteroidota	Bacteroidia	Cytophagales	Microscillaceae	Microscilla	Microscilla sp001890965	Host Associated	OJJ22355.1(COG1477) OJJ22356.1(COG1319) OJJ22357.1(COG2080) OJJ22358.1(COG1529) OJJ22359.1(COG3427) OJJ22360.1(COG0714) OJJ22361.1(COG3552) OJJ22362.1(COG1975) OJJ22363.1(COG2226) OJJ22364.1(COG2836)	Clade_IV	MAG	Present
OUT93963.1	carbon-monoxide dehydrogenase large subunit	GCA_002167685.1	CBB92_14185	Bacteria	Bacteroidota	Bacteroidia	Cytophagales	Cyclobacteriaceae	UBA4465	UBA4465 sp913050055	Surface Seawater	OUT93958.1(OUT93958.1'Failed to retrieve COG ID') OUT93959.1(COG1977) OUT93960.1(COG4447) OUT93961.1(COG1319) OUT93962.1(COG2080) OUT93963.1(COG1529) OUT93963.1(COG1529) OUT93964.1(COG3427) OUT93965.1(COG0714) OUT93966.1(COG3552) OUT93967.1(COG1975)	Clade_IV	MAG	Present
OUU09799.1	carbon-monoxide dehydrogenase large subunit	GCA_002167605.1	CBC00_06080	Bacteria	Verrucomicrobiota	Verrucomicrobiia	Opitutales	MB11C04	MB11C04	MB11C04 sp002167605	Surface Seawater	OUU09797.1(COG1319) OUU09798.1(COG2080) OUU09799.1(COG1529) OUU09800.1(COG0714) OUU09801.1(COG3552) OUU09802.1(COG1975) OUU09803.1(COG2068) OUU09804.1(COG3427)	Clade_I	MAG	Present
PCH81557.1	carbon-monoxide dehydrogenase large subunit	GCA_002400925.1	COB90_03880	Bacteria	Pseudomonadota	Alphaproteobacteria	Rhizobiales	Cohaesibacteraceae	JAESRR01		Deep Sea Sediment	PCH81555.1(COG1319) PCH81556.1(COG2080) PCH81557.1(COG1529) PCH81558.1(COG0714) PCH81559.1(COG3552) PCH81560.1(COG1975) PCH81561.1(COG2068) PCH81562.1(COG3427)	Clade_I	MAG	Present
PCI05181.1	carbon-monoxide dehydrogenase large subunit	GCA_002401155.1	COB78_00755	Bacteria	Pseudomonadota	Alphaproteobacteria	Rhizobiales	Rhizobiaceae	GCA-2401155	GCA-2401155 sp002401155	Deep Sea Sediment	PCI05177.1(COG3427) PCI05178.1(COG1975) PCI05179.1(COG3552) PCI05180.1(COG0714) PCI05181.1(COG1529) PCI05182.1(COG2080) PCI05183.1(COG1319) PCI05184.1(COG3300) PCI05185.1(COG1126) PCI05186.1(COG0765) PCI05187.1(COG0834) PCI05188.1(COG0583) PCI06061.1(COG4597)	Clade_I	MAG	Present
PCJ87877.1	carbon-monoxide dehydrogenase large subunit	GCA_002746425.1	COA52_13630	Bacteria	Pseudomonadota	Alphaproteobacteria	Rhizobiales	GCA-2746425	GCA-2746425	GCA-2746425 sp002746425	Deep Sea Sediment	PCJ87875.1(COG3300) PCJ87876.1(COG1319) PCJ87877.1(COG1529) PCJ87878.1(COG0714) PCJ87879.1(COG3552) PCJ87880.1(COG1975) PCJ87881.1(COG3427) PCJ87882.1(COG1070) PCJ87883.1(COG1129) PCJ87899.1(COG2080) PCJ87900.1(COG1879) PCJ87901.1(COG1172)	Clade_I	MAG	Present
PDH58102.1	carbon-monoxide dehydrogenase large subunit	GCA_002457055.1	CNE96_10495	Bacteria	Pseudomonadota	Alphaproteobacteria	Rhodobacterales	Rhodobacteraceae	Salinivivens	Salinivivens marinus	Surface Seawater	PDH58100.1(COG3300) PDH58101.1(COG2080) PDH58102.1(COG1529) PDH58103.1(COG0714) PDH58104.1(COG3552) PDH58105.1(COG1319)	Clade_I	MAG	Present at a distant location
PDH58108.1	carbon-monoxide dehydrogenase large subunit	GCA_002457745.1	CNE93_04015	Bacteria	Pseudomonadota	Alphaproteobacteria	Puniceispirillales	Puniceispirillaceae	UBA8309	UBA8309 sp002457745	Surface Seawater	PDH58106.1(COG1319) PDH58107.1(COG2080) PDH58108.1(COG1529) PDH58109.1(COG0714) PDH58110.1(COG3552) PDH58111.1(COG1975) PDH58112.1(COG2068) PDH58113.1(COG3427) PDH58114.1(COG0010)	Clade_I	MAG	Present
RFZ72174.1	Carbon monoxide dehydrogenase large chain	GCA_003431775.1	DL240490_00194	Bacteria	Actinomycetota	Actinomycetes	Mycobacteriales	Mycobacteriaceae	Mycobacterium	Mycobacterium marinum	Host Associated	RFZ72169.1(COG3552) RFZ72170.1(COG3427) RFZ72171.1(COG0714) RFZ72172.1(COG2068) RFZ72173.1(COG1975) RFZ72174.1(COG1529) RFZ72175.1(COG2080) RFZ72176.1(COG1319) RFZ72177.1(COG1975)	Clade_V	-	Present
RPH07588.1	carbon-monoxide dehydrogenase large subunit	GCA_002171495.2	CBC53_001275	Bacteria	Pseudomonadota	Alphaproteobacteria	TMED109	TMED131	GCA-2732015	GCA-2732015 sp002171495	Surface Seawater	RPH07586.1(COG1319) RPH07587.1(COG2080) RPH07588.1(COG1529) RPH07589.1(COG0714) RPH07590.1(COG3552) RPH07591.1(COG1975) RPH07592.1(COG3427)	Clade_I	MAG	Present
RPH07895.1	carbon-monoxide dehydrogenase large subunit	GCA_002171495.2	CBC53_000975	Bacteria	Pseudomonadota	Alphaproteobacteria	TMED109	TMED131	GCA-2732015	GCA-2732015 sp002171495	Surface Seawater	RPH07892.1(RPH07892.1'Failed to retrieve COG ID') RPH07893.1(COG3552) RPH07894.1(COG0714) RPH07895.1(COG1529) RPH07896.1(COG2080) RPH07897.1(COG1319) RPH07898.1(COG4973)	Clade_I	MAG	Present at a distant location
TDI50200.1	carbon-monoxide dehydrogenase large subunit	GCA_004356925.1	E2O97_07910	Bacteria	Actinomycetota	Acidimicrobiia	UBA5794	ZC4RG35	SZUA-217	SZUA-217 sp004356805	Deep Sea Sediment	TDI50195.1(COG2318) TDI50196.1(COG0714) TDI50197.1(COG3552) TDI50198.1(COG1319) TDI50199.1(COG2080) TDI50200.1(COG1529) TDI50201.1(COG1975) TDI50202.1(COG1975) TDI50203.1(COG1975) TDI50204.1(COG2352) TDI50205.1(COG0035) TDI50206.1(COG3695) TDI50207.1(COG2968) TDI50208.1(COG0078) TDI50209.1(COG5630) TDI50210.1(COG0002) TDI50211.1(COG0213) TDI50212.1(COG2086) TDI50213.1(COG2025) TDI50214.1(TDI50214…	Clade_V	MAG	Present at a distant location
TDI52883.1	carbon-monoxide dehydrogenase large subunit	GCA_004357035.1	E2O98_01015	Bacteria	Actinomycetota	Acidimicrobiia	UBA5794	ZC4RG35	SZUA-217	SZUA-217 sp004356805	Deep Sea Sediment	TDI52879.1(COG2352) TDI52880.1(COG1975) TDI52881.1(COG1975) TDI52882.1(COG1975) TDI52883.1(COG1529) TDI52884.1(COG2080) TDI52885.1(COG1319)	Clade_V	MAG	-
TDI57069.1	carbon-monoxide dehydrogenase large subunit	GCA_004356855.1	E2O93_05135	Bacteria	Pseudomonadota	Alphaproteobacteria	Rhizobiales	Afifellaceae	CALZIL01		Deep Sea Sediment	TDI57069.1(COG1529) TDI57070.1(COG0714) TDI57071.1(COG3552) TDI57072.1(COG1975)	Clade_I	MAG	Present at a distant location
TDJ29028.1	carbon-monoxide dehydrogenase large subunit	GCA_004356745.1	E2O57_03450	Bacteria	Pseudomonadota	Gammaproteobacteria	GCA-001735895	GCA-001735895	GCA-001735895	GCA-001735895 sp022566015	Deep Sea Sediment	TDJ29027.1(COG2080) TDJ29028.1(COG1529) TDJ29029.1(COG3427) TDJ29030.1(COG0714) TDJ29031.1(COG3552) TDJ29032.1(COG1975)	Clade_I	MAG	Present
TFG73261.1	carbon-monoxide dehydrogenase large subunit	GCA_004525525.1	E4H22_01015	Bacteria	Actinomycetota	Thermoleophilia	Solirubrobacterales	70-9	CAXMST01	CAXMST01 sp032122625	Coastal	TFG73259.1(COG2068) TFG73260.1(COG1975) TFG73261.1(COG1529) TFG73262.1(COG2080)	Clade_V	MAG	-
TJY72639.1	carbon-monoxide dehydrogenase large subunit	GCA_005047635.1	E4J89_01915	Bacteria	Actinomycetota	Actinomycetes	Actinomycetales	Micrococcaceae	Arthrobacter_F	Arthrobacter_F sp005047635	Coastal	TJY72459.1(COG1319) TJY72460.1(COG2080) TJY72461.1(COG1975) TJY72462.1(COG2068) TJY72463.1(COG0714) TJY72464.1(COG3552) TJY72465.1(COG1975) TJY72639.1(COG1529) TJY72639.1(COG1529)	Clade_V	-	-
UCC25628.1	carbon-monoxide dehydrogenase large subunit	GCA_020344755.1	JSU98_00765	Bacteria	Gemmatimonadota	Gemmatimonadetes	Longimicrobiales	UBA6960	IDS-52	IDS-52 sp020344755	Coastal	UCC25620.1(COG1975) UCC25621.1(COG1975) UCC25622.1(COG2068) UCC25623.1(COG0714) UCC25624.1(COG3552) UCC25625.1(COG3427) UCC25626.1(COG1319) UCC25627.1(COG2080) UCC25628.1(COG1529) UCC25629.1(COG1975) UCC25630.1(COG2227)	Clade_IV	MAG	Present
UCE70375.1	carbon-monoxide dehydrogenase large subunit	GCA_020347945.1	JSW57_05685	Bacteria	Bacteroidota	Bacteroidia	Flavobacteriales	Flavobacteriaceae	Robiginitalea	Robiginitalea sp006227965	Coastal	UCE70373.1(COG1319) UCE70374.1(COG2080) UCE70375.1(COG1529) UCE70375.1(COG1529) UCE70376.1(COG3427) UCE70377.1(COG0714) UCE70378.1(COG3552) UCE70379.1(COG1975) UCE70380.1(COG2068) UCE70381.1(COG2159) UCE70382.1(UCE70382.1'Failed to retrieve COG ID')	Clade_IV	MAG	Present
UCF46200.1	carbon-monoxide dehydrogenase large subunit	GCA_020351445.1	JSU89_03175	Bacteria	Myxococcota	Polyangia	Polyangiales	SG8-38	SG8-38	SG8-38 sp020351445	Coastal	UCF46195.1(COG0714) UCF46196.1(COG3552) UCF46197.1(COG3427) UCF46198.1(COG1319) UCF46199.1(COG2080) UCF46200.1(COG1529) UCF46201.1(COG1975)	Clade_IV	MAG	Present
UCG26006.1	carbon-monoxide dehydrogenase large subunit	GCA_020353135.1	JSW55_08500	Bacteria	Chloroflexota	Anaerolineae	Promineifilales	Promineifilaceae	UBA11865		Coastal	UCG24571.1(COG2423) UCG24572.1(COG0404) UCG24573.1(UCG24573.1'Failed to retrieve COG ID') UCG24574.1(COG0714) UCG24575.1(COG3552) UCG24576.1(COG3427) UCG24577.1(COG1319) UCG24578.1(COG2080) UCG24579.1(COG0647) UCG24580.1(COG0554) UCG24581.1(COG1874) UCG24582.1(COG1874) UCG26005.1(COG0542) UCG26006.1(COG1529) UCG26007.1(COG1975) UCG26008.1(UCG26008.1'Failed to retrieve COG ID') UCG26379.1(COG1012)…	Clade_IV	MAG	Present
UCG26380.1	carbon-monoxide dehydrogenase large subunit	GCA_020353135.1	JSW55_00840	Bacteria	Chloroflexota	Anaerolineae	Promineifilales	Promineifilaceae	UBA11865		Coastal	UCG24571.1(COG2423) UCG24572.1(COG0404) UCG24573.1(UCG24573.1'Failed to retrieve COG ID') UCG24574.1(COG0714) UCG24575.1(COG3552) UCG24576.1(COG3427) UCG24577.1(COG1319) UCG24578.1(COG2080) UCG24579.1(COG0647) UCG24580.1(COG0554) UCG24581.1(COG1874) UCG24582.1(COG1874) UCG26005.1(COG0542) UCG26006.1(COG1529) UCG26007.1(COG1975) UCG26008.1(UCG26008.1'Failed to retrieve COG ID') UCG26379.1(COG1012)…	Clade_IV	MAG	Present
UCG74790.1	carbon-monoxide dehydrogenase large subunit	GCA_020351855.1	JSV95_08455	Bacteria	Gemmatimonadota	Gemmatimonadetes	Palauibacterales	Palauibacteraceae	G020351855	G020351855 sp020351855	Coastal	UCG74788.1(COG1319) UCG74789.1(COG2080) UCG74790.1(COG1529) UCG74791.1(COG1975) UCG74792.1(COG3552) UCG74793.1(COG0596) UCG77121.1(COG0714)	Clade_III	MAG	Present at a distant location
UCH18860.1	carbon-monoxide dehydrogenase large subunit	GCA_020354665.1	JSW36_07685	Bacteria	Pseudomonadota	Gammaproteobacteria	Burkholderiales	Burkholderiaceae	G020354665	G020354665 sp020354665	Coastal	UCH18855.1(COG0426) UCH18856.1(COG0251) UCH18857.1(UCH18857.1'Failed to retrieve COG ID') UCH18858.1(COG1319) UCH18859.1(COG2080) UCH18860.1(COG1529) UCH18861.1(COG3427) UCH18862.1(COG0714)	Clade_I	MAG	Present
UFS55608.1	carbon-monoxide dehydrogenase large subunit	GCA_021044545.1	LN050_07160	Bacteria	Pseudomonadota	Gammaproteobacteria	Burkholderiales	Burkholderiaceae	RS62	RS62 sp021044545	Seawater	UFS55601.1(UFS55601.1'Failed to retrieve COG ID') UFS55602.1(UFS55602.1'Failed to retrieve COG ID') UFS55603.1(COG2068) UFS55604.1(COG1975) UFS55605.1(COG3552) UFS55606.1(COG0714) UFS55607.1(COG3427) UFS55608.1(COG1529) UFS55609.1(COG2080) UFS55610.1(COG1319) UFS55611.1(COG3279) UFS55612.1(COG0684) UFS55613.1(COG0534)	Clade_I	-	Present
WP_006934453.1	aerobic carbon-monoxide dehydrogenase large subunit	GCF_000168975.1	SIAM614_RS10850	Bacteria	Pseudomonadota	Alphaproteobacteria	Rhizobiales	Stappiaceae	Roseibium	Roseibium aggregatum	Coastal	WP_006934429.1(WP_006934429.1'Failed to retrieve COG ID') WP_006934432.1(COG1116) WP_006934435.1(COG0600) WP_006934436.1(COG0715) WP_006934449.1(COG3552) WP_006934453.1(COG1529) WP_006934457.1(COG3300) WP_040439894.1(COG0010) WP_040439949.1(COG0714) WP_040439951.1(COG2080) WP_040439952.1(COG1319) WP_050789370.1(COG1975) WP_081455225.1(WP_081455225.1'Failed to retrieve COG ID') WP_157139794.1(WP_1…	Clade_I	-	Present
WP_008188701.1	aerobic carbon-monoxide dehydrogenase large subunit	GCF_000158095.2	SADFL11_RS21925	Bacteria	Pseudomonadota	Alphaproteobacteria	Rhizobiales	Stappiaceae	Roseibium	Roseibium alexandrii	Host Associated	WP_008188701.1(COG1529) WP_008193025.1(COG3552) WP_008193610.1(COG3427) WP_008194059.1(COG0714) WP_008196143.1(COG1975) WP_008196306.1(WP_008196306.1'Failed to retrieve COG ID') WP_040450977.1(COG3300) WP_040452507.1(COG1319) WP_134853108.1(WP_134853108.1'Failed to retrieve COG ID') WP_209002903.1(COG2080)	Clade_I	-	Present
WP_009152492.1	aerobic carbon-monoxide dehydrogenase large subunit	GCF_000244955.1	SACMADRAFT_RS03960	Bacteria	Actinomycetota	Actinomycetes	Mycobacteriales	Pseudonocardiaceae	Saccharomonospora_A	Saccharomonospora_A marina	Coastal	WP_009152490.1(COG1319) WP_009152491.1(COG2080) WP_009152492.1(COG1529) WP_009152493.1(COG1975) WP_009152494.1(COG0714) WP_009152495.1(COG3552)	Clade_V	-	Present at a distant location
WP_010437398.1	aerobic carbon-monoxide dehydrogenase large subunit	GCF_003664205.1	G7G_RS0100870	Bacteria	Pseudomonadota	Alphaproteobacteria	Rhodobacterales	Rhodobacteraceae	Ruegeria	Ruegeria conchae	Host Associated	WP_010437389.1(COG3427) WP_010437390.1(COG1975) WP_010437395.1(COG0714) WP_010437398.1(COG1529) WP_010437402.1(COG2080) WP_010437405.1(COG1319) WP_010437407.1(COG3300) WP_010437411.1(COG2374) WP_238528747.1(COG3552)	Clade_I	-	Present
WP_011048110.1	aerobic carbon-monoxide dehydrogenase large subunit	GCF_018972145.1	SPO_RS12170	Bacteria	Pseudomonadota	Alphaproteobacteria	Rhodobacterales	Rhodobacteraceae	Ruegeria_B	Ruegeria_B pomeroyi	Coastal	WP_011048106.1(COG3427) WP_011048107.1(COG1975) WP_011048108.1(COG3552) WP_011048110.1(COG1529) WP_011048111.1(COG2080) WP_011048112.1(COG1319) WP_011048113.1(COG3300) WP_044028390.1(COG0714) WP_158454174.1(COG2931)	Clade_I	-	Present
WP_012177884.1	aerobic carbon-monoxide dehydrogenase large subunit	GCF_000018145.1	DSHI_RS06190	Bacteria	Pseudomonadota	Alphaproteobacteria	Rhodobacterales	Rhodobacteraceae	Dinoroseobacter	Dinoroseobacter shibae	Host Associated	WP_012177880.1(WP_012177880.1'Failed to retrieve COG ID') WP_012177881.1(COG3300) WP_012177882.1(COG1319) WP_012177883.1(COG2080) WP_012177884.1(COG1529) WP_012177886.1(COG3552) WP_012177887.1(COG1975) WP_044027655.1(COG0714)	Clade_I	-	Present at a distant location
WP_012827153.1	aerobic carbon-monoxide dehydrogenase large subunit	GCF_000024805.1	HOCH_RS09745	Bacteria	Myxococcota	Polyangia	Haliangiales	Haliangiaceae	Haliangium	Haliangium ochraceum	Coastal	WP_012827153.1(COG1529) WP_012827154.1(COG2080) WP_199351126.1(COG5421) WP_199351127.1(COG1319)	Clade_V	-	Present at a distant location
WP_012845246.1	aerobic carbon-monoxide dehydrogenase large subunit	GCF_000024845.1	RMAR_RS13850	Bacteria	Bacteroidota_A	Rhodothermia	Rhodothermales	Rhodothermaceae	Rhodothermus	Rhodothermus marinus	Hydrothermal Vent	WP_012845244.1(COG1319) WP_012845245.1(COG2080) WP_012845246.1(COG1529) WP_012845247.1(COG3427) WP_012845248.1(COG0714) WP_012845249.1(COG3552) WP_012845250.1(COG1975) WP_012845251.1(COG2068)	Clade_IV	-	Present
WP_013495907.1	aerobic carbon-monoxide dehydrogenase large subunit	GCF_000184705.1	TMAR_RS07570	Bacteria	Bacillota	Thermaerobacteria	Thermaerobacterales	Thermaerobacteraceae	Thermaerobacter	Thermaerobacter marianensis	Deep Sea Sediment	WP_013495905.1(COG1975) WP_013495906.1(COG3427) WP_013495907.1(COG1529) WP_013495908.1(COG2080) WP_013495909.1(COG1319) WP_042501841.1(WP_042501841.1'Failed to retrieve COG ID')	Clade_III	-	Present
WP_013961672.1	aerobic carbon-monoxide dehydrogenase large subunit	GCF_000154785.2	RLO149_RS08485	Bacteria	Pseudomonadota	Alphaproteobacteria	Rhodobacterales	Rhodobacteraceae	Roseobacter	Roseobacter litoralis	Host Associated	WP_013961666.1(COG0583) WP_013961669.1(COG3300) WP_013961670.1(COG1319) WP_013961671.1(COG2080) WP_013961672.1(COG1529) WP_013961673.1(COG0714) WP_013961674.1(COG3552) WP_013961675.1(COG1975) WP_013961676.1(COG2068) WP_013961677.1(COG3427) WP_013961678.1(COG1975) WP_013961680.1(COG2253) WP_245538146.1(COG5340)	Clade_I	-	Present
WP_014068209.1	aerobic carbon-monoxide dehydrogenase large subunit	GCF_000224745.1	RHOM172_RS13965	Bacteria	Bacteroidota_A	Rhodothermia	Rhodothermales	Rhodothermaceae	Rhodothermus	Rhodothermus marinus	Hydrothermal Vent	WP_012845244.1(COG1319) WP_012845245.1(COG2080) WP_014068209.1(COG1529) WP_014068210.1(COG3427) WP_014068211.1(COG0714) WP_014068213.1(COG1975) WP_014068214.1(COG2068) WP_029933202.1(COG3552)	Clade_IV	-	Present
WP_015495035.1	aerobic carbon-monoxide dehydrogenase large subunit	GCF_000155735.2	OA238_RS09735	Bacteria	Pseudomonadota	Alphaproteobacteria	Rhodobacterales	Rhodobacteraceae	Octadecabacter	Octadecabacter arcticus	Coastal	WP_015495030.1(COG3427) WP_015495032.1(COG1975) WP_015495033.1(COG3552) WP_015495034.1(COG0714) WP_015495035.1(COG1529) WP_015495036.1(COG2080) WP_015495037.1(COG1319) WP_144055871.1(COG1975) WP_245581482.1(COG2068) WP_338042827.1(COG3300)	Clade_I	-	Present
WP_015498526.1	aerobic carbon-monoxide dehydrogenase large subunit	GCF_000155675.2	OAN307_RS03795	Bacteria	Pseudomonadota	Alphaproteobacteria	Rhodobacterales	Rhodobacteraceae	Octadecabacter	Octadecabacter antarcticus	Coastal	WP_015498521.1(COG0365) WP_015498524.1(COG1319) WP_015498525.1(COG2080) WP_015498526.1(COG1529) WP_015498527.1(COG0714) WP_015498528.1(COG3552) WP_015498529.1(COG1975) WP_015498530.1(COG2068) WP_015498531.1(COG3427) WP_044043165.1(COG5362) WP_044043167.1(COG3300) WP_051067945.1(COG1975) WP_275450634.1(WP_275450634.1'Failed to retrieve COG ID')	Clade_I	-	Present
WP_019544874.1	aerobic carbon-monoxide dehydrogenase large subunit	GCF_000381025.1	F603_RS0104765	Bacteria	Actinomycetota	Actinomycetes	Streptomycetales	Streptomycetaceae	Streptomyces	Streptomyces sulphureus	Coastal	WP_019544870.1(COG3552) WP_019544871.1(COG3427) WP_019544873.1(COG1975) WP_019544874.1(COG1529) WP_019544875.1(COG2080) WP_019544876.1(COG1319) WP_051096131.1(COG0714)	Clade_V	-	Present
WP_025058546.1	aerobic carbon-monoxide dehydrogenase large subunit	GCF_000712275.1	Z948_RS0105380	Bacteria	Pseudomonadota	Alphaproteobacteria	Rhodobacterales	Rhodobacteraceae	Sulfitobacter	Sulfitobacter donghicola	Coastal	WP_025058537.1(WP_025058537.1'Failed to retrieve COG ID') WP_025058538.1(COG0057) WP_025058539.1(COG0394) WP_025058540.1(COG1975) WP_025058541.1(COG3427) WP_025058542.1(COG2068) WP_025058543.1(COG1975) WP_025058544.1(COG3552) WP_025058545.1(COG0714) WP_025058546.1(COG1529) WP_025058547.1(COG2080) WP_025058548.1(COG1319) WP_025058549.1(COG3300)	Clade_I	-	Present
WP_028465373.1	aerobic carbon-monoxide dehydrogenase large subunit	GCF_000426505.1	K328_RS0107045	Bacteria	Pseudomonadota	Alphaproteobacteria	Thalassobaculales	Thalassobaculaceae	Nisaea	Nisaea denitrificans	Coastal	WP_028465372.1(COG0714) WP_028465373.1(COG1529) WP_028465375.1(COG1319) WP_028465376.1(COG3300) WP_036553221.1(COG1975) WP_051284611.1(COG3552) WP_342665339.1(COG2080)	Clade_I	-	Present at a distant location
WP_037270552.1	aerobic carbon-monoxide dehydrogenase large subunit	GCF_000768555.3	ROSMUC_RS05715	Bacteria	Pseudomonadota	Alphaproteobacteria	Rhodobacterales	Rhodobacteraceae	Roseovarius	Roseovarius mucosus	Host Associated	WP_037270546.1(COG3427) WP_037270548.1(COG1975) WP_037270550.1(COG3552) WP_037270552.1(COG1529) WP_037270554.1(COG2080) WP_037270556.1(COG1319) WP_037270558.1(COG0324)	Clade_I	-	Present
WP_037312520.1	aerobic carbon-monoxide dehydrogenase large subunit	GCF_000743705.1	JT51_RS11415	Bacteria	Pseudomonadota	Alphaproteobacteria	Rhodobacterales	Rhodobacteraceae	Ruegeria	Ruegeria halocynthiae_B	Host Associated	WP_037312501.1(COG0282) WP_037312504.1(COG0280) WP_037312510.1(COG3427) WP_037312513.1(COG1975) WP_037312516.1(COG3552) WP_037312519.1(COG0714) WP_037312520.1(COG1529) WP_037312522.1(COG1319) WP_037312524.1(COG3300) WP_037312526.1(COG3210) WP_037314086.1(COG2080) WP_160175181.1(WP_160175181.1'Failed to retrieve COG ID')	Clade_I	-	Present
WP_038578722.1	aerobic carbon-monoxide dehydrogenase large subunit	GCF_000723425.2	MMARE11_RS03045	Bacteria	Actinomycetota	Actinomycetes	Mycobacteriales	Mycobacteriaceae	Mycobacterium	Mycobacterium marinum	Host Associated	WP_020731648.1(COG2068) WP_020731650.1(COG3427) WP_020731651.1(COG3552) WP_036426958.1(COG2080) WP_036457201.1(COG1319) WP_038578718.1(COG1975) WP_038578722.1(COG1529) WP_038578727.1(COG0714)	Clade_V	-	Present
WP_039000426.1	aerobic carbon-monoxide dehydrogenase large subunit	GCF_000812665.2	RC74_RS13940	Bacteria	Pseudomonadota	Alphaproteobacteria	Rhodobacterales	Rhodobacteraceae	Falsihalocynthiibacter	Falsihalocynthiibacter arcticus	Coastal	WP_039000422.1(COG3300) WP_039000423.1(COG1319) WP_039000424.1(COG2080) WP_039000426.1(COG1529) WP_039000427.1(COG3552) WP_039000428.1(COG1975) WP_039000429.1(COG3427) WP_039000447.1(COG0714)	Clade_I	-	Present
WP_046424774.1	aerobic carbon-monoxide dehydrogenase large subunit	GCF_000980885.2	VT52_RS30970	Bacteria	Actinomycetota	Actinomycetes	Streptomycetales	Streptomycetaceae	Streptomyces	Streptomyces malaysiense	Coastal	WP_046424773.1(COG1319) WP_046424774.1(COG1529) WP_046424778.1(COG0714) WP_046424780.1(WP_046424780.1'Failed to retrieve COG ID') WP_079175393.1(COG3552) WP_240509949.1(COG1975) WP_338059208.1(COG2080)	Clade_V	-	Present at a distant location
WP_049643603.1	aerobic carbon-monoxide dehydrogenase large subunit	GCF_001078595.1	AIOL_RS14310	Bacteria	Pseudomonadota	Alphaproteobacteria	Rhodobacterales	Rhodobacteraceae	Rhodobacter_B	Rhodobacter_B lobularis	Host Associated	WP_049643599.1(COG3427) WP_049643600.1(COG1975) WP_049643601.1(COG3552) WP_049643602.1(COG0714) WP_049643603.1(COG1529) WP_049643604.1(COG2080) WP_049643605.1(COG1319)	Clade_I	-	Present
WP_055121095.1	aerobic carbon-monoxide dehydrogenase large subunit	GCF_947497325.1	LA5094_RS27160	Bacteria	Pseudomonadota	Alphaproteobacteria	Rhizobiales	Stappiaceae	Roseibium	Roseibium album	Host Associated	WP_055121092.1(WP_055121092.1'Failed to retrieve COG ID') WP_055121093.1(COG3552) WP_055121094.1(COG0714) WP_055121095.1(COG1529) WP_055121096.1(COG1319) WP_055121098.1(COG1904) WP_055121099.1(COG0246) WP_055121100.1(COG1501) WP_055121101.1(COG1593) WP_055121102.1(COG3090) WP_055121123.1(COG2080) WP_055121124.1(COG3300) WP_082442982.1(COG3427) WP_208992891.1(COG1975)	Clade_I	-	Present
WP_055654323.1	aerobic carbon-monoxide dehydrogenase large subunit	GCF_001403915.1	LAL4801_RS03655	Bacteria	Pseudomonadota	Alphaproteobacteria	Rhizobiales	Stappiaceae	Roseibium	Roseibium algicola	Coastal	WP_031268485.1(COG2080) WP_055654306.1(WP_055654306.1'Failed to retrieve COG ID') WP_055654308.1(COG0010) WP_055654310.1(COG1116) WP_055654311.1(COG0600) WP_055654313.1(COG0715) WP_055654315.1(WP_055654315.1'Failed to retrieve COG ID') WP_055654319.1(COG3552) WP_055654321.1(COG0714) WP_055654323.1(COG1529) WP_055654325.1(COG1319) WP_055654327.1(COG3300) WP_055656542.1(COG1975) WP_082444424.1(WP_0…	Clade_I	-	Present
WP_055670727.1	aerobic carbon-monoxide dehydrogenase large subunit	GCF_001405815.1	LAX5112_RS04085	Bacteria	Pseudomonadota	Alphaproteobacteria	Rhizobiales	Stappiaceae	Roseibium	Roseibium alexandrii	Host Associated	WP_055670725.1(COG3300) WP_055670727.1(COG1529) WP_055670728.1(COG0714) WP_055670729.1(COG3552) WP_055670730.1(COG1975) WP_055670731.1(WP_055670731.1'Failed to retrieve COG ID') WP_055670846.1(COG1319) WP_055670847.1(COG3427) WP_186009019.1(WP_186009019.1'Failed to retrieve COG ID') WP_306348017.1(COG2080)	Clade_I	-	Present
WP_058244945.1	aerobic carbon-monoxide dehydrogenase large subunit	GCF_001458255.1	TL5118_RS10370	Bacteria	Pseudomonadota	Alphaproteobacteria	Rhodobacterales	Rhodobacteraceae	Thalassobius	Thalassobius autumnalis	Coastal	WP_037209844.1(COG0361) WP_058244942.1(COG3427) WP_058244943.1(COG3552) WP_058244944.1(COG0714) WP_058244945.1(COG1529) WP_058244946.1(COG2080) WP_058244947.1(COG1319) WP_058244948.1(COG3300) WP_058244949.1(COG3024) WP_058244950.1(COG1530) WP_058244951.1(COG0424) WP_058244952.1(COG0388) WP_058244953.1(COG3153) WP_058244954.1(COG3631) WP_058244955.1(COG0394) WP_058244956.1(COG5328) WP_058244957.1(…	Clade_I	-	Present
WP_058261520.1	aerobic carbon-monoxide dehydrogenase large subunit	GCF_900111045.1	TG4357_RS03755	Bacteria	Pseudomonadota	Alphaproteobacteria	Rhodobacterales	Rhodobacteraceae	Thalassobius	Thalassobius gelatinovorus	Coastal	WP_058261517.1(COG3300) WP_058261518.1(COG1319) WP_058261519.1(COG2080) WP_058261520.1(COG1529) WP_058261521.1(COG3552) WP_058261522.1(COG1975) WP_058261523.1(COG3427) WP_158509045.1(WP_158509045.1'Failed to retrieve COG ID') WP_175473936.1(COG0714)	Clade_I	-	Present
WP_058275192.1	aerobic carbon-monoxide dehydrogenase large subunit	GCF_001458095.1	RUM4293_RS20850	Bacteria	Pseudomonadota	Alphaproteobacteria	Rhodobacterales	Rhodobacteraceae	Ruegeria	Ruegeria atlantica	Deep Sea Sediment	WP_058275186.1(COG0745) WP_058275187.1(COG2205) WP_058275188.1(COG1840) WP_058275189.1(COG3300) WP_058275190.1(COG1319) WP_058275191.1(COG2080) WP_058275192.1(COG1529) WP_058275193.1(COG0714) WP_058275195.1(COG1975) WP_058275196.1(COG3427) WP_261307923.1(COG3552)	Clade_I	-	Present
WP_058279312.1	aerobic carbon-monoxide dehydrogenase large subunit	GCF_001458195.1	RUA4292_RS20810	Bacteria	Pseudomonadota	Alphaproteobacteria	Rhodobacterales	Rhodobacteraceae	Ruegeria	Ruegeria atlantica	Deep Sea Sediment	WP_058275187.1(COG2205) WP_058279307.1(COG0745) WP_058279308.1(COG1840) WP_058279309.1(COG3300) WP_058279310.1(COG1319) WP_058279311.1(COG2080) WP_058279312.1(COG1529) WP_058279313.1(COG0714) WP_058279314.1(COG3552) WP_058279315.1(COG1975) WP_058279316.1(COG3427)	Clade_I	-	Present
WP_058281633.1	aerobic carbon-monoxide dehydrogenase large subunit	GCF_001458295.1	RUE5091_RS09355	Bacteria	Pseudomonadota	Alphaproteobacteria	Rhodobacterales	Rhodobacteraceae	Ruegeria	Ruegeria denitrificans	Host Associated	WP_058281631.1(COG1319) WP_058281632.1(COG2080) WP_058281633.1(COG1529) WP_058281634.1(COG3552) WP_058281635.1(COG1975) WP_058281636.1(COG2068) WP_058281637.1(COG3427) WP_058281779.1(COG0714) WP_112297161.1(COG3316) WP_306347058.1(COG3300)	Clade_I	-	Present
WP_058289936.1	aerobic carbon-monoxide dehydrogenase large subunit	GCF_900112515.1	TRM7557_RS09250	Bacteria	Pseudomonadota	Alphaproteobacteria	Rhodobacterales	Rhodobacteraceae	Epibacterium	Epibacterium multivorans	Coastal	WP_058289933.1(COG3427) WP_058289934.1(COG1975) WP_058289935.1(COG3552) WP_058289936.1(COG1529) WP_058289937.1(COG2080) WP_058289938.1(COG1319) WP_058289939.1(COG3300) WP_058290019.1(COG0714)	Clade_I	-	Present
WP_058311691.1	aerobic carbon-monoxide dehydrogenase large subunit	GCF_001458215.1	PH7735_RS12460	Bacteria	Pseudomonadota	Alphaproteobacteria	Rhodobacterales	Rhodobacteraceae	Shimia	Shimia thalassica	Coastal	WP_058311687.1(COG3427) WP_058311688.1(COG2068) WP_058311689.1(COG1975) WP_058311690.1(COG3552) WP_058311691.1(COG1529) WP_058311692.1(COG2080) WP_058311693.1(COG1319) WP_058311694.1(COG3300) WP_199534991.1(COG0714)	Clade_I	-	Present
WP_058317968.1	aerobic carbon-monoxide dehydrogenase large subunit	GCF_900156595.1	TM5383_RS05195	Bacteria	Pseudomonadota	Alphaproteobacteria	Rhodobacterales	Rhodobacteraceae	Thalassobius	Thalassobius mediterraneus	Coastal	WP_058317963.1(COG1252) WP_058317964.1(WP_058317964.1'Failed to retrieve COG ID') WP_058317965.1(COG3300) WP_058317966.1(COG1319) WP_058317967.1(COG2080) WP_058317968.1(COG1529) WP_058317969.1(COG0714) WP_058317970.1(COG3552) WP_058317971.1(COG1975) WP_058317972.1(COG3427) WP_082645400.1(COG0415) WP_231725042.1(COG2044)	Clade_I	-	Present
WP_066094013.1	aerobic carbon-monoxide dehydrogenase large subunit	GCF_001761385.1	LPB72_RS17705	Bacteria	Pseudomonadota	Gammaproteobacteria	Burkholderiales	Burkholderiaceae	Hydrogenophaga	Hydrogenophaga crassostreae	Host Associated	WP_066093991.1(WP_066093991.1'Failed to retrieve COG ID') WP_066093994.1(WP_066093994.1'Failed to retrieve COG ID') WP_066093997.1(COG2068) WP_066094001.1(COG1975) WP_066094004.1(COG3552) WP_066094010.1(COG3427) WP_066094013.1(COG1529) WP_066094016.1(COG2080) WP_066094019.1(COG1319) WP_066094021.1(COG3279) WP_066094024.1(COG1032) WP_082877085.1(COG0714)	Clade_I	-	Present
WP_068010563.1	aerobic carbon-monoxide dehydrogenase large subunit	GCF_900110875.1	PsAD2_RS21630	Bacteria	Pseudomonadota	Alphaproteobacteria	Rhizobiales	Stappiaceae	Pseudovibrio	Pseudovibrio axinellae	Host Associated	WP_068010554.1(COG3300) WP_068010558.1(COG2068) WP_068010561.1(COG3552) WP_068010563.1(COG1529) WP_068010565.1(COG2080) WP_068010566.1(COG1319) WP_068010567.1(WP_068010567.1'Failed to retrieve COG ID') WP_068010726.1(COG0714) WP_074881769.1(COG3427) WP_082825745.1(COG1975)	Clade_I	-	Present
WP_068239371.1	aerobic carbon-monoxide dehydrogenase large subunit	GCF_001518015.1	TRIHO_RS00905	Bacteria	Pseudomonadota	Alphaproteobacteria	Rhodobacterales	Rhodobacteraceae	Epibacterium	Epibacterium horizontis	Coastal	WP_068239355.1(COG1281) WP_068239357.1(COG0494) WP_068239360.1(COG0617) WP_068239362.1(COG3300) WP_068239364.1(COG1319) WP_068239368.1(COG2080) WP_068239371.1(COG1529) WP_068239374.1(COG0714) WP_068239376.1(COG3552) WP_068239378.1(COG1975) WP_068239381.1(COG3427) WP_068239384.1(COG1132) WP_068239387.1(COG1132) WP_068239391.1(COG2265) WP_068239394.1(COG3034) WP_068239913.1(WP_068239913.1'Failed to…	Clade_I	-	Present
WP_068340827.1	aerobic carbon-monoxide dehydrogenase large subunit	GCF_001507545.1	AVO44_RS19480	Bacteria	Pseudomonadota	Alphaproteobacteria	Rhodobacterales	Rhodobacteraceae	Ruegeria	Ruegeria profundi	Bathypelagic	WP_068340808.1(COG1587) WP_068340810.1(COG4223) WP_068340812.1(COG3898) WP_068340824.1(COG3300) WP_068340825.1(COG1319) WP_068340826.1(COG2080) WP_068340827.1(COG1529) WP_068340828.1(COG0714) WP_068340829.1(COG3552) WP_068340832.1(COG1975) WP_068340835.1(COG3427)	Clade_I	-	Present
WP_070015561.1	aerobic carbon-monoxide dehydrogenase large subunit	GCF_001751255.1	AN218_RS05940	Bacteria	Actinomycetota	Actinomycetes	Streptomycetales	Streptomycetaceae	Streptomyces	Streptomyces nanshensis_A	Coastal	WP_070015559.1(COG1319) WP_070015560.1(COG2080) WP_070015561.1(COG1529) WP_070015562.1(COG1975) WP_070015563.1(COG0714) WP_070015564.1(COG3427) WP_070015565.1(COG3552)	Clade_V	-	Present
WP_072689791.1	aerobic carbon-monoxide dehydrogenase large subunit	GCF_001894885.1	RM2_RS12700	Bacteria	Actinomycetota	Actinomycetes	Mycobacteriales	Mycobacteriaceae	Rhodococcus_F	Rhodococcus_F marinonascens	Deep Sea Sediment	WP_072689790.1(COG2080) WP_072689791.1(COG1529) WP_072689792.1(COG0714) WP_072689793.1(COG3427) WP_072689795.1(COG3552) WP_072689929.1(COG1975) WP_072689931.1(COG1319) WP_072689933.1(COG1975) WP_245813890.1(COG3391)	Clade_V	-	Present
WP_072703586.1	aerobic carbon-monoxide dehydrogenase large subunit	GCF_900095785.1	KARMA_RS02575	Bacteria	Pseudomonadota	Alphaproteobacteria	Rhodobacterales	Rhodobacteraceae	Donghicola	Donghicola eburneus	Coastal	WP_072703570.1(COG3683) WP_072703572.1(WP_072703572.1'Failed to retrieve COG ID') WP_072703575.1(COG3427) WP_072703578.1(COG1975) WP_072703580.1(COG3552) WP_072703583.1(COG0714) WP_072703586.1(COG1529) WP_072703589.1(COG2080) WP_072703592.1(COG1319) WP_072703595.1(COG3300) WP_072703598.1(COG0665) WP_072703601.1(COG1173) WP_072703604.1(COG0601) WP_072703606.1(COG0747) WP_072703609.1(COG0665) WP_07…	Clade_I	-	Present
WP_072714649.1	aerobic carbon-monoxide dehydrogenase large subunit	GCF_900142415.1	BUA15_RS03765	Bacteria	Bacteroidota_A	Rhodothermia	Rhodothermales	Rhodothermaceae	Rhodothermus	Rhodothermus profundi	Hydrothermal Vent	WP_072714644.1(COG2068) WP_072714645.1(COG1975) WP_072714646.1(COG3552) WP_072714647.1(COG0714) WP_072714648.1(COG3427) WP_072714649.1(COG1529) WP_072714650.1(COG2080) WP_245771907.1(COG1319) WP_245771908.1(COG1319)	Clade_IV	-	Present
WP_072747239.1	aerobic carbon-monoxide dehydrogenase large subunit	GCF_900111545.1	BMW67_RS09120	Bacteria	Pseudomonadota	Alphaproteobacteria	Rhodobacterales	Rhodobacteraceae	Oceanicella	Oceanicella actignis	Coastal	WP_072747235.1(COG4461) WP_072747236.1(COG1346) WP_072747237.1(COG1975) WP_072747238.1(COG0714) WP_072747239.1(COG1529) WP_072747240.1(COG2080) WP_072747241.1(COG1319) WP_072747242.1(COG0318) WP_072747243.1(COG0604) WP_072747244.1(COG1960) WP_072747245.1(COG4177) WP_072747246.1(COG0559) WP_072747247.1(COG0410) WP_072747248.1(COG0411) WP_072747415.1(COG1380) WP_125459020.1(WP_125459020.1'Failed to…	Clade_I	-	Present at a distant location
WP_072902158.1	aerobic carbon-monoxide dehydrogenase large subunit	GCF_900129845.1	BUA85_RS14060	Bacteria	Pseudomonadota	Alphaproteobacteria	Rhodobacterales	Rhodobacteraceae	Cognatiyoonia	Cognatiyoonia sediminum	Deep Sea Sediment	WP_072902153.1(COG3300) WP_072902154.1(COG1319) WP_072902156.1(COG2080) WP_072902158.1(COG1529) WP_072902160.1(COG0714) WP_072902162.1(COG3552) WP_072902164.1(COG1975) WP_072902166.1(COG2068) WP_072902168.1(COG3427) WP_072902170.1(WP_072902170.1'Failed to retrieve COG ID') WP_072902248.1(COG1171)	Clade_I	-	Present
WP_073195394.1	aerobic carbon-monoxide dehydrogenase large subunit	GCF_900142625.1	BUB78_RS04320	Bacteria	Pseudomonadota	Alphaproteobacteria	Rhodobacterales	Rhodobacteraceae	Roseovarius	Roseovarius marisflavi	Coastal	WP_073195387.1(COG1975) WP_073195390.1(COG3552) WP_073195392.1(COG0714) WP_073195394.1(COG1529) WP_073195396.1(COG2080) WP_073195398.1(COG1319) WP_073195400.1(COG3300) WP_073195402.1(COG0345) WP_073195740.1(COG1902)	Clade_I	-	Present at a distant location
WP_073310280.1	aerobic carbon-monoxide dehydrogenase large subunit	GCF_900129775.1	BUE16_RS12720	Archaea	Halobacteriota	Halobacteria	Halobacteriales	Haloferacaceae	Halobaculum	Halobaculum gomorrense	Coastal	WP_073310269.1(COG0293) WP_073310271.1(COG1975) WP_073310273.1(COG2014) WP_073310276.1(COG0714) WP_073310278.1(COG1975) WP_073310280.1(COG1529) WP_073310282.1(COG2080) WP_073310284.1(COG1319) WP_073310287.1(COG3427) WP_079991642.1(COG3552)	Clade_VI	-	Present
WP_079512197.1	aerobic carbon-monoxide dehydrogenase large subunit	GCF_900167935.1	B5X55_RS08565	Bacteria	Bacteroidota	Bacteroidia	Flavobacteriales	Flavobacteriaceae	Maribacter	Maribacter arcticus	Coastal	WP_079512192.1(WP_079512192.1'Failed to retrieve COG ID') WP_079512193.1(COG1975) WP_079512195.1(COG0714) WP_079512196.1(COG3427) WP_079512197.1(COG1529) WP_079512198.1(COG2080) WP_079512199.1(COG1319) WP_079512267.1(WP_079512267.1'Failed to retrieve COG ID') WP_143814442.1(COG3552)	Clade_IV	-	Present
WP_081506614.1	aerobic carbon-monoxide dehydrogenase large subunit	GCF_002080415.1	ROSMUCSMR3_RS04825	Bacteria	Pseudomonadota	Alphaproteobacteria	Rhodobacterales	Rhodobacteraceae	Roseovarius	Roseovarius mucosus_A	Host Associated	WP_008280462.1(COG1319) WP_008280463.1(COG2080) WP_081506613.1(COG0324) WP_081506614.1(COG1529) WP_081506615.1(COG0714) WP_081506616.1(COG3552) WP_081506617.1(COG1975) WP_081506618.1(COG3427)	Clade_I	-	Present
WP_083228373.1	aerobic carbon-monoxide dehydrogenase large subunit	GCF_042682845.1	A8L45_RS16335	Bacteria	Pseudomonadota	Gammaproteobacteria	Enterobacterales	Vibrionaceae	Veronia	Veronia pacifica	Host Associated	WP_068904204.1(COG3152) WP_068904206.1(COG0550) WP_068904208.1(COG1319) WP_068904210.1(COG2080) WP_068904212.1(COG3552) WP_068904214.1(COG1975) WP_068904215.1(COG2068) WP_068904218.1(COG1975) WP_068904220.1(COG0822) WP_083228373.1(COG1529) WP_083228375.1(COG0520) WP_217492175.1(COG0714)	Clade_I	-	-
WP_083934065.1	aerobic carbon-monoxide dehydrogenase large subunit	GCF_000379465.1	A37U_RS0130810	Bacteria	Actinomycetota	Actinomycetes	Mycobacteriales	Pseudonocardiaceae	Sciscionella	Sciscionella marina	Deep Sea Sediment	WP_020500525.1(COG3427) WP_020500526.1(COG0714) WP_020500527.1(COG2068) WP_020500530.1(COG2080) WP_020500531.1(COG1319) WP_083934065.1(COG1529) WP_086010851.1(COG1975) WP_205623063.1(COG3552)	Clade_V	-	Present
WP_085311071.1	aerobic carbon-monoxide dehydrogenase large subunit	GCF_002105285.1	B9P63_RS17155	Bacteria	Pseudomonadota	Alphaproteobacteria	Rhodobacterales	Rhodobacteraceae	Planktotalea	Planktotalea arctica	Coastal	WP_085311059.1(COG1975) WP_085311061.1(COG3427) WP_085311063.1(COG2068) WP_085311065.1(COG1975) WP_085311067.1(COG3552) WP_085311069.1(COG0714) WP_085311071.1(COG1529) WP_085311073.1(COG2080) WP_085311076.1(COG1319) WP_085311078.1(COG3300) WP_085311082.1(COG1018) WP_085311084.1(COG2151) WP_085311086.1(COG3396) WP_085311088.1(COG3460) WP_085311090.1(WP_085311090.1'Failed to retrieve COG ID') WP_08…	Clade_I	-	Present
WP_085636850.1	aerobic carbon-monoxide dehydrogenase large subunit	GCF_003002975.1	MGEO_RS10375	Bacteria	Pseudomonadota	Alphaproteobacteria	Rhodobacterales	Rhodobacteraceae	Marivita	Marivita geojedonensis	Coastal	WP_085636836.1(COG3427) WP_085636841.1(COG1975) WP_085636844.1(COG3552) WP_085636847.1(COG0714) WP_085636850.1(COG1529) WP_085636853.1(COG2080) WP_085636856.1(COG1319) WP_085636859.1(COG3300) WP_085636862.1(COG5473) WP_085636865.1(COG2331) WP_085636868.1(COG2421) WP_085636871.1(COG0410) WP_085636874.1(COG4674) WP_085636878.1(COG4177) WP_085636881.1(COG0559) WP_085636884.1(COG0683)	Clade_I	-	Present
WP_085796711.1	aerobic carbon-monoxide dehydrogenase large subunit	GCF_900172225.1	TRL7639_RS15230	Bacteria	Pseudomonadota	Alphaproteobacteria	Rhodobacterales	Rhodobacteraceae	Falsiruegeria	Falsiruegeria litorea	Coastal water	WP_085796707.1(COG3427) WP_085796708.1(COG1975) WP_085796709.1(COG3552) WP_085796710.1(COG0714) WP_085796711.1(COG1529) WP_085796712.1(COG2080) WP_085796713.1(COG1319) WP_085796714.1(COG3300) WP_085796715.1(COG1809) WP_165759824.1(COG0583)	Clade_I	-	Present
WP_085822425.1	aerobic carbon-monoxide dehydrogenase large subunit	GCF_900172215.1	RUM8411_RS09285	Bacteria	Pseudomonadota	Alphaproteobacteria	Rhodobacterales	Rhodobacteraceae	Ruegeria	Ruegeria meonggei	Host Associated	WP_085822421.1(WP_085822421.1'Failed to retrieve COG ID') WP_085822422.1(COG3427) WP_085822423.1(COG1975) WP_085822424.1(COG3552) WP_085822425.1(COG1529) WP_085822426.1(COG2080) WP_085822427.1(COG1319) WP_085822428.1(COG3300) WP_085822429.1(COG1840) WP_085822430.1(COG2205) WP_085822431.1(COG0745) WP_234995187.1(COG0714)	Clade_I	-	Present
WP_085867418.1	aerobic carbon-monoxide dehydrogenase large subunit	GCF_900172235.1	PSA7680_RS04260	Bacteria	Pseudomonadota	Alphaproteobacteria	Rhodobacterales	Rhodobacteraceae	Pseudoruegeria	Pseudoruegeria aquimaris	Coastal water	WP_085867416.1(COG1319) WP_085867417.1(COG2080) WP_085867418.1(COG1529) WP_085867419.1(COG0714) WP_085867420.1(COG3552) WP_085867421.1(COG1975) WP_085867422.1(COG3427) WP_085867423.1(WP_085867423.1'Failed to retrieve COG ID') WP_275936515.1(WP_275936515.1'Failed to retrieve COG ID') WP_306372447.1(COG3300)	Clade_I	-	Present
WP_086451298.1	aerobic carbon-monoxide dehydrogenase large subunit	GCF_002150005.2	BVC71_RS08725	Bacteria	Pseudomonadota	Alphaproteobacteria	Rhodobacterales	Rhodobacteraceae	Marivivens	Marivivens niveibacter	Coastal	WP_086451295.1(COG3300) WP_086451296.1(COG1319) WP_086451297.1(COG2080) WP_086451298.1(COG1529) WP_086451299.1(COG0714) WP_086451300.1(COG3552) WP_086451301.1(COG1975) WP_086451302.1(COG2068) WP_086451303.1(COG3427) WP_086451304.1(COG1975)	Clade_I	-	Present
WP_086929361.1	aerobic carbon-monoxide dehydrogenase large subunit	GCF_002157225.2	BVC89_RS00565	Bacteria	Pseudomonadota	Gammaproteobacteria	Pseudomonadales	Cellvibrionaceae	Agarilytica	Agarilytica rhodophyticola	Coastal	WP_086929359.1(COG5631) WP_086929360.1(COG1319) WP_086929361.1(COG1529) WP_086929362.1(COG3552) WP_086929363.1(COG1975) WP_086929364.1(COG2068) WP_086929365.1(WP_086929365.1'Failed to retrieve COG ID') WP_086929366.1(WP_086929366.1'Failed to retrieve COG ID') WP_086929367.1(WP_086929367.1'Failed to retrieve COG ID') WP_086929368.1(COG1670) WP_086929369.1(WP_086929369.1'Failed to retrieve COG ID')…	Clade_I	-	-
WP_089234185.1	aerobic carbon-monoxide dehydrogenase large subunit	GCF_900188335.1	CHB86_RS16580	Bacteria	Pseudomonadota	Alphaproteobacteria	Rhodobacterales	Rhodobacteraceae	Tropicimonas	Tropicimonas sediminicola	Coastal	WP_089234181.1(COG3427) WP_089234182.1(COG1975) WP_089234183.1(COG3552) WP_089234184.1(COG0714) WP_089234185.1(COG1529) WP_089234186.1(COG2080) WP_089234187.1(COG1319) WP_089234188.1(COG3300) WP_089234189.1(COG3839) WP_089234190.1(COG0366) WP_089234191.1(COG0395) WP_089234192.1(COG1175) WP_089234193.1(COG1653) WP_245838031.1(COG1502)	Clade_I	-	Present
WP_089270507.1	aerobic carbon-monoxide dehydrogenase large subunit	GCF_900188035.1	CHB75_RS10505	Bacteria	Pseudomonadota	Alphaproteobacteria	Rhodobacterales	Rhodobacteraceae	Puniceibacterium	Puniceibacterium sediminis	Coastal	WP_089270505.1(COG3552) WP_089270506.1(COG0714) WP_089270507.1(COG1529) WP_089270508.1(COG2080) WP_089270509.1(COG1319) WP_089270510.1(COG3300) WP_342745303.1(COG1975)	Clade_I	-	Present at a distant location
WP_089277858.1	aerobic carbon-monoxide dehydrogenase large subunit	GCF_900188425.1	CHB90_RS10665	Bacteria	Pseudomonadota	Alphaproteobacteria	Rhodobacterales	Rhodobacteraceae	Antarctobacter	Antarctobacter heliothermus	Coastal	WP_089277855.1(COG3300) WP_089277856.1(COG1319) WP_089277857.1(COG2080) WP_089277858.1(COG1529) WP_089277859.1(COG0714) WP_089277861.1(COG1975) WP_089277862.1(COG2814) WP_170941036.1(COG3552)	Clade_I	-	Present at a distant location
WP_089767509.1	aerobic carbon-monoxide dehydrogenase large subunit	GCF_900107195.1	BLU74_RS11930	Archaea	Halobacteriota	Halobacteria	Halobacteriales	Haloferacaceae	Halobellus	Halobellus clavatus	Solar Saltern	WP_089767504.1(COG1975) WP_089767505.1(COG2014) WP_089767507.1(COG0714) WP_089767508.1(COG1975) WP_089767509.1(COG1529) WP_089767510.1(COG2080) WP_089767511.1(COG1319) WP_089767512.1(COG3427) WP_217635370.1(COG3552)	Clade_VI	-	Present
WP_089884303.1	aerobic carbon-monoxide dehydrogenase large subunit	GCF_900107235.1	BLW27_RS14790	Bacteria	Pseudomonadota	Alphaproteobacteria	Rhodobacterales	Rhodobacteraceae	Citreimonas	Citreimonas salinaria	Solar Saltern	WP_089884298.1(COG3300) WP_089884300.1(COG1319) WP_089884301.1(COG2080) WP_089884303.1(COG1529) WP_089884305.1(COG0714) WP_089884307.1(COG3552) WP_089884309.1(COG3427) WP_089884311.1(COG1804) WP_089884313.1(COG1593) WP_089884315.1(COG1638) WP_089884317.1(COG3090) WP_089884319.1(COG0119) WP_245710893.1(COG1975)	Clade_I	-	Present
WP_089994212.1	aerobic carbon-monoxide dehydrogenase large subunit	GCF_900109295.1	BMY44_RS11575	Bacteria	Pseudomonadota	Alphaproteobacteria	Rhodobacterales	Rhodobacteraceae	Cognatiyoonia	Cognatiyoonia koreensis	Coastal	WP_089994202.1(COG1063) WP_089994205.1(COG3300) WP_089994207.1(COG1319) WP_089994209.1(COG2080) WP_089994212.1(COG1529) WP_089994215.1(COG0714) WP_089994217.1(COG3552) WP_089994220.1(COG1975) WP_089994222.1(COG2068) WP_089994225.1(COG3427)	Clade_I	-	Present
WP_090215446.1	aerobic carbon-monoxide dehydrogenase large subunit	GCF_900111945.1	BM352_RS08765	Bacteria	Pseudomonadota	Alphaproteobacteria	Rhodobacterales	Rhodobacteraceae	Litoreibacter	Litoreibacter janthinus	Coastal	WP_090215424.1(WP_090215424.1'Failed to retrieve COG ID') WP_090215428.1(WP_090215428.1'Failed to retrieve COG ID') WP_090215431.1(COG3427) WP_090215435.1(COG1975) WP_090215439.1(COG3552) WP_090215443.1(COG0714) WP_090215446.1(COG1529) WP_090215450.1(COG2080) WP_090215454.1(COG1319) WP_090215459.1(COG3300)	Clade_I	-	Present
WP_091093294.1	aerobic carbon-monoxide dehydrogenase large subunit	GCF_900111685.1	BMW85_RS43335	Bacteria	Actinomycetota	Actinomycetes	Streptosporangiales	Streptosporangiaceae	Nonomuraea	Nonomuraea wenchangensis	Coastal	WP_091093289.1(COG0515) WP_091093291.1(COG2124) WP_091093293.1(COG1414) WP_091093294.1(COG1529) WP_091093296.1(COG2080) WP_091093297.1(COG1319) WP_218156194.1(COG1975)	Clade_V	-	Present at a distant location
WP_091345239.1	aerobic carbon-monoxide dehydrogenase large subunit	GCF_900091465.1	GA0070624_RS25030	Bacteria	Actinomycetota	Actinomycetes	Mycobacteriales	Micromonosporaceae	Micromonospora	Micromonospora rhizosphaerae	Coastal	WP_091345228.1(COG3552) WP_091345230.1(COG3427) WP_091345234.1(COG0714) WP_091345239.1(COG1529) WP_091345241.1(COG2080) WP_091345243.1(COG1319) WP_091345245.1(COG2197) WP_091345247.1(COG4585) WP_091349747.1(COG1975) WP_245718975.1(COG2068)	Clade_V	-	Present
WP_091627047.1	aerobic carbon-monoxide dehydrogenase large subunit	GCF_900109345.1	BMY56_RS16995	Bacteria	Bacteroidota	Bacteroidia	Flavobacteriales	Flavobacteriaceae	Maribacter	Maribacter orientalis	Coastal Water	WP_079512196.1(COG3427) WP_091627041.1(COG1319) WP_091627044.1(COG2080) WP_091627047.1(COG1529) WP_091627049.1(COG0714) WP_091627052.1(COG3552) WP_091627056.1(COG1975) WP_091627058.1(WP_091627058.1'Failed to retrieve COG ID')	Clade_IV	-	Present
WP_091810832.1	aerobic carbon-monoxide dehydrogenase large subunit	GCF_002240355.1	BAY61_RS03400	Bacteria	Actinomycetota	Actinomycetes	Mycobacteriales	Pseudonocardiaceae	Prauserella_A	Prauserella_A marina	Deep Sea Sediment	WP_091810824.1(COG1295) WP_091810825.1(COG1060) WP_091810827.1(COG1669) WP_091810828.1(COG0708) WP_091810829.1(COG3552) WP_091810830.1(COG0714) WP_091810831.1(COG1975) WP_091810832.1(COG1529) WP_091810833.1(COG2080) WP_091810834.1(COG1319) WP_091810840.1(COG2814) WP_245865757.1(COG1896) WP_338061500.1(WP_338061500.1'Failed to retrieve COG ID') WP_338061501.1(COG3103)	Clade_V	-	Present at a distant location
WP_092428353.1	aerobic carbon-monoxide dehydrogenase large subunit	GCF_900116195.1	BLR07_RS20005	Bacteria	Pseudomonadota	Alphaproteobacteria	Rhodobacterales	Rhodobacteraceae	Salipiger	Salipiger pacificus	Coastal	WP_092428347.1(COG3300) WP_092428349.1(COG1319) WP_092428351.1(COG2080) WP_092428353.1(COG1529) WP_092428355.1(COG3552) WP_092428357.1(COG1975) WP_092428359.1(COG0745) WP_092428361.1(COG0642) WP_092428363.1(COG3791) WP_092428367.1(COG1502) WP_092428369.1(COG3246) WP_176806771.1(COG0714) WP_176806773.1(COG1752) WP_245696165.1(WP_245696165.1'Failed to retrieve COG ID') WP_245696166.1(COG4993)	Clade_I	-	Present at a distant location
WP_092464894.1	aerobic carbon-monoxide dehydrogenase large subunit	GCF_900115865.1	BM225_RS15680	Bacteria	Pseudomonadota	Alphaproteobacteria	Rhodobacterales	Rhodobacteraceae	Donghicola	Donghicola eburneus	Coastal	WP_072703575.1(COG3427) WP_072703601.1(COG1173) WP_092464884.1(COG1846) WP_092464885.1(COG4221) WP_092464886.1(COG0665) WP_092464887.1(COG0747) WP_092464888.1(COG0601) WP_092464889.1(COG0665) WP_092464890.1(COG0665) WP_092464891.1(COG3300) WP_092464892.1(COG1319) WP_092464893.1(COG2080) WP_092464894.1(COG1529) WP_092464895.1(COG0714) WP_092464896.1(COG3552) WP_092464897.1(COG1975) WP_092464898.1(…	Clade_I	-	Present
WP_092834313.1	aerobic carbon-monoxide dehydrogenase large subunit	GCF_900115165.1	BMZ91_RS03430	Bacteria	Pseudomonadota	Alphaproteobacteria	Rhodobacterales	Rhodobacteraceae	Roseovarius	Roseovarius lutimaris	Coastal	WP_092834307.1(COG1975) WP_092834309.1(COG3552) WP_092834311.1(COG0714) WP_092834313.1(COG1529) WP_092834315.1(COG2080) WP_092834317.1(COG1319) WP_092834319.1(COG3300) WP_092834321.1(COG0345) WP_092834323.1(COG1902)	Clade_I	-	Present at a distant location
WP_093030591.1	aerobic carbon-monoxide dehydrogenase large subunit	GCF_900109455.1	BSG08_RS00880	Bacteria	Pseudomonadota	Alphaproteobacteria	Rhodobacterales	Rhodobacteraceae	Roseovarius	Roseovarius azorensis	Coastal	WP_093030583.1(COG1975) WP_093030585.1(COG3552) WP_093030588.1(COG0714) WP_093030591.1(COG1529) WP_093030594.1(COG2080) WP_093030597.1(COG1319) WP_093030600.1(COG3300) WP_093030603.1(COG1902) WP_093030606.1(COG1902) WP_093031915.1(COG5598)	Clade_I	-	Present at a distant location
WP_093031585.1	aerobic carbon-monoxide dehydrogenase large subunit	GCF_900101475.1	BLT75_RS11985	Bacteria	Pseudomonadota	Alphaproteobacteria	Rhodobacterales	Rhodobacteraceae	Ruegeria_B	Ruegeria_B marina	Coastal	WP_093031576.1(COG3300) WP_093031579.1(COG1319) WP_093031582.1(COG2080) WP_093031585.1(COG1529) WP_093031587.1(COG0714) WP_093031590.1(COG3552) WP_093031593.1(COG1975) WP_093031596.1(COG3427) WP_093031599.1(COG0001) WP_093031603.1(COG0759) WP_093031769.1(COG0174)	Clade_I	-	Present
WP_093348330.1	aerobic carbon-monoxide dehydrogenase large subunit	GCF_900115005.1	BM093_RS22240	Bacteria	Actinomycetota	Actinomycetes	Mycobacteriales	Pseudonocardiaceae	Pseudonocardia	Pseudonocardia ammonioxydans	Coastal	WP_093348318.1(COG3552) WP_093348322.1(COG0714) WP_093348326.1(COG1975) WP_093348330.1(COG1529) WP_093348335.1(COG2080) WP_093348340.1(COG1319)	Clade_V	-	Present at a distant location
WP_093963850.1	aerobic carbon-monoxide dehydrogenase large subunit	GCF_900185035.1	RUA8715_RS11490	Bacteria	Pseudomonadota	Alphaproteobacteria	Rhodobacterales	Rhodobacteraceae	Ruegeria	Ruegeria arenilitoris	Coastal	WP_093963841.1(WP_093963841.1'Failed to retrieve COG ID') WP_093963843.1(COG3311) WP_093963844.1(WP_093963844.1'Failed to retrieve COG ID') WP_093963846.1(COG3427) WP_093963847.1(COG1975) WP_093963848.1(COG3552) WP_093963849.1(COG0714) WP_093963850.1(COG1529) WP_093963851.1(COG2080) WP_093963852.1(COG3333) WP_093963853.1(WP_093963853.1'Failed to retrieve COG ID') WP_093963854.1(COG3181) WP_093964…	Clade_I	-	Present
WP_094035992.1	aerobic carbon-monoxide dehydrogenase large subunit	GCF_002237555.1	ANTHELSMS3_RS17440	Bacteria	Pseudomonadota	Alphaproteobacteria	Rhodobacterales	Rhodobacteraceae	Antarctobacter	Antarctobacter heliothermus_B	Coastal	WP_094035989.1(COG2814) WP_094035990.1(COG1975) WP_094035992.1(COG1529) WP_094035993.1(COG2080) WP_094035994.1(COG1319) WP_094035995.1(COG3300) WP_094037206.1(COG0714) WP_198319834.1(COG3552)	Clade_I	-	Present at a distant location
WP_095596951.1	aerobic carbon-monoxide dehydrogenase large subunit	GCF_014644355.1	CLM58_RS16510	Bacteria	Pseudomonadota	Alphaproteobacteria	Rhodobacterales	Rhodobacteraceae	Actibacterium_B	Actibacterium_B pelagium	Surface Seawater	WP_095596947.1(COG1309) WP_095596948.1(COG3300) WP_095596949.1(COG1319) WP_095596950.1(COG2080) WP_095596951.1(COG1529) WP_095596952.1(COG0714) WP_095596953.1(COG3552) WP_095596954.1(COG1975) WP_095596955.1(COG3427) WP_095596956.1(COG0471)	Clade_I	-	Present
WP_095883516.1	aerobic carbon-monoxide dehydrogenase large subunit	GCF_002300555.2	CLG85_RS24595	Bacteria	Pseudomonadota	Alphaproteobacteria	Rhodobacterales	Rhodobacteraceae	Salipiger	Salipiger mangrovi	Coastal	WP_095883516.1(COG1529) WP_095883517.1(COG2080) WP_095883518.1(COG1319) WP_095883519.1(COG3300) WP_260350196.1(COG0714)	Clade_I	-	Present at a distant location
WP_097109259.1	aerobic carbon-monoxide dehydrogenase large subunit	GCF_900220985.1	CRO46_RS18400	Bacteria	Pseudomonadota	Alphaproteobacteria	Rhizobiales	Rhizobiaceae	Hoeflea	Hoeflea halophila	Coastal	WP_097109256.1(COG3300) WP_097109257.1(COG1319) WP_097109258.1(COG2080) WP_097109259.1(COG1529) WP_097109260.1(COG3552) WP_097109261.1(COG3427) WP_097109262.1(COG2068) WP_097109263.1(COG5001) WP_097109396.1(COG1975) WP_244577962.1(COG0714)	Clade_I	-	Present
WP_097154671.1	aerobic carbon-monoxide dehydrogenase large subunit	GCF_900215605.1	CRO57_RS16970	Bacteria	Pseudomonadota	Alphaproteobacteria	Rhizobiales	Cohaesibacteraceae	Cohaesibacter	Cohaesibacter gelatinilyticus	Coastal	WP_097154669.1(COG0583) WP_097154670.1(COG2080) WP_097154671.1(COG1529) WP_097154672.1(COG0714) WP_097154673.1(COG3552) WP_097154674.1(COG1975) WP_097154675.1(COG2068) WP_097154676.1(COG3427) WP_097154678.1(COG3300) WP_097154842.1(COG1319) WP_141401268.1(WP_141401268.1'Failed to retrieve COG ID') WP_210200914.1(COG1975)	Clade_I	-	Present
WP_097806368.1	aerobic carbon-monoxide dehydrogenase large subunit	GCF_003208435.1	C8N36_RS18725	Bacteria	Pseudomonadota	Alphaproteobacteria	Rhodobacterales	Rhodobacteraceae	Pelagimonas	Pelagimonas varians	Surface Seawater	WP_097806365.1(WP_097806365.1'Failed to retrieve COG ID') WP_097806366.1(COG3300) WP_097806367.1(COG2080) WP_097806368.1(COG1529) WP_097806369.1(COG3552) WP_097806370.1(COG1975) WP_097806371.1(COG3427) WP_097806393.1(COG1319) WP_170125921.1(WP_170125921.1'Failed to retrieve COG ID') WP_245910972.1(COG0714) WP_245910974.1(WP_245910974.1'Failed to retrieve COG ID') WP_245910976.1(COG4782) WP_245910…	Clade_I	-	Present
WP_097928928.1	aerobic carbon-monoxide dehydrogenase large subunit	GCF_900231835.1	CR254_RS05920	Bacteria	Pseudomonadota	Alphaproteobacteria	Rhodobacterales	Rhodobacteraceae	Pontivivens	Pontivivens marinum	Coastal	WP_097928921.1(COG1802) WP_097928922.1(COG4681) WP_097928923.1(WP_097928923.1'Failed to retrieve COG ID') WP_097928924.1(COG1272) WP_097928925.1(COG3300) WP_097928926.1(COG1319) WP_097928927.1(COG2080) WP_097928928.1(COG1529) WP_097928929.1(COG3552) WP_097928930.1(COG1975) WP_097928932.1(COG3427) WP_097928933.1(WP_097928933.1'Failed to retrieve COG ID') WP_097929515.1(COG0714) WP_245851451.1(COG2…	Clade_I	-	Present
WP_099244487.1	aerobic carbon-monoxide dehydrogenase large subunit	GCF_004364805.1	CLV87_RS00080	Bacteria	Pseudomonadota	Alphaproteobacteria	Rhodobacterales	Rhodobacteraceae	Pelagimonas	Pelagimonas phthalicica	Coastal	WP_099244480.1(COG3427) WP_099244482.1(COG1975) WP_099244483.1(COG3552) WP_099244485.1(COG0714) WP_099244487.1(COG1529) WP_099244489.1(COG2080) WP_099244490.1(COG1319) WP_099244492.1(COG3300) WP_099244494.1(COG0191) WP_099244496.1(COG3718) WP_099244498.1(COG0524) WP_328591541.1(COG0705)	Clade_I	-	Present
WP_099275084.1	aerobic carbon-monoxide dehydrogenase large subunit	GCF_018860315.1	KO510_RS06405	Bacteria	Pseudomonadota	Alphaproteobacteria	Rhodobacterales	Rhodobacteraceae	Shimia	Shimia thalassica	Coastal	WP_058311687.1(COG3427) WP_058311692.1(COG2080) WP_099275082.1(COG1319) WP_099275084.1(COG1529) WP_199534991.1(COG0714) WP_215969460.1(COG2068) WP_215969461.1(COG1975) WP_215969462.1(COG3552) WP_215969463.1(COG3300)	Clade_I	-	Present
WP_099911144.1	aerobic carbon-monoxide dehydrogenase large subunit	GCF_002760615.1	P775_RS11525	Bacteria	Pseudomonadota	Alphaproteobacteria	Rhodobacterales	Rhodobacteraceae	Puniceibacterium	Puniceibacterium antarcticum	Coastal	WP_099911143.1(COG0714) WP_099911144.1(COG1529) WP_099911145.1(COG2080) WP_099911146.1(COG1319) WP_099911147.1(COG3300)	Clade_I	-	Present at a distant location
WP_100369297.1	aerobic carbon-monoxide dehydrogenase large subunit	GCF_002797915.1	BC777_RS16550	Bacteria	Pseudomonadota	Alphaproteobacteria	Rhodobacterales	Rhodobacteraceae	Yoonia	Yoonia maricola	Coastal water	WP_100369292.1(COG3427) WP_100369293.1(COG2068) WP_100369294.1(COG1975) WP_100369295.1(COG3552) WP_100369296.1(COG0714) WP_100369297.1(COG1529) WP_100369298.1(COG2080) WP_100369299.1(COG1319) WP_100369300.1(COG1115) WP_100369301.1(COG0589) WP_100369302.1(COG1593) WP_100369303.1(COG3090) WP_100369304.1(COG1638) WP_100369367.1(COG3300) WP_168769195.1(WP_168769195.1'Failed to retrieve COG ID') WP_24…	Clade_I	-	Present
WP_101069031.1	aerobic carbon-monoxide dehydrogenase large subunit	GCF_002834145.1	CEF10_RS15200	Bacteria	Pseudomonadota	Alphaproteobacteria	Rhodobacterales	Rhodobacteraceae	Roseovarius	Roseovarius salinarum	Solar Saltern	WP_101069028.1(COG3300) WP_101069029.1(COG1319) WP_101069030.1(COG2080) WP_101069031.1(COG1529) WP_101069032.1(COG0714) WP_101069033.1(COG3552) WP_101069034.1(COG3427) WP_101069038.1(COG1975)	Clade_I	-	Present
WP_103223406.1	aerobic carbon-monoxide dehydrogenase large subunit	GCF_002906165.1	CLV41_RS15840	Bacteria	Pseudomonadota	Alphaproteobacteria	Rhizobiales	Stappiaceae	Roseibium	Roseibium marinum	Coastal Tidal flat	WP_103223398.1(WP_103223398.1'Failed to retrieve COG ID') WP_103223399.1(COG0600) WP_103223400.1(COG0715) WP_103223401.1(WP_103223401.1'Failed to retrieve COG ID') WP_103223402.1(COG3427) WP_103223404.1(COG3552) WP_103223405.1(COG0714) WP_103223406.1(COG1529) WP_103223408.1(COG1319) WP_103223409.1(COG3300) WP_103223410.1(COG4529) WP_103223625.1(COG1116) WP_170107218.1(WP_170107218.1'Failed to ret…	Clade_I	-	Present
WP_103426113.1	aerobic carbon-monoxide dehydrogenase large subunit	GCF_002906575.1	C2R22_RS12885	Archaea	Halobacteriota	Halobacteria	Halobacteriales	Haloferacaceae	Salinigranum	Salinigranum rubrum	Solar Saltern	WP_103426109.1(COG2014) WP_103426110.1(COG3552) WP_103426112.1(COG1975) WP_103426113.1(COG1529) WP_103426114.1(COG2080) WP_103426115.1(COG1319) WP_103426116.1(COG3427) WP_103426117.1(COG2002) WP_216824726.1(COG1975) WP_216824727.1(COG1975) WP_245902755.1(COG0714)	Clade_VI	-	Present
WP_103909750.1	aerobic carbon-monoxide dehydrogenase large subunit	GCF_900108225.1	C4S59_RS06950	Bacteria	Pseudomonadota	Alphaproteobacteria	Rhodobacterales	Rhodobacteraceae	Thalassococcus	Thalassococcus halodurans	Host Associated	WP_103909746.1(COG3427) WP_103909747.1(COG1975) WP_103909748.1(COG3552) WP_103909749.1(COG0714) WP_103909750.1(COG1529) WP_103909751.1(COG2080) WP_103909752.1(COG1319) WP_103909754.1(COG1840) WP_103909755.1(COG2205) WP_103909756.1(COG0745) WP_200813177.1(COG3300)	Clade_I	-	Present
WP_103991761.1	aerobic carbon-monoxide dehydrogenase large subunit	GCF_004799685.1	DV707_RS10430	Archaea	Halobacteriota	Halobacteria	Halobacteriales	Haloferacaceae	Halobellus	Halobellus limi	Solar Saltern	WP_103991756.1(COG1975) WP_103991757.1(COG2014) WP_103991758.1(COG3552) WP_103991759.1(COG0714) WP_103991760.1(COG1975) WP_103991761.1(COG1529) WP_103991762.1(COG2080) WP_103991763.1(COG1319) WP_103991764.1(COG3427)	Clade_VI	-	Present
WP_104704814.1	aerobic carbon-monoxide dehydrogenase large subunit	GCF_947487735.1	ABJK30_RS05815	Bacteria	Pseudomonadota	Alphaproteobacteria	Rhizobiales	Stappiaceae	Roseibium	Roseibium album	Host Associated	WP_029064889.1(WP_029064889.1'Failed to retrieve COG ID') WP_055121096.1(COG1319) WP_055121101.1(COG1593) WP_055121102.1(COG3090) WP_055121123.1(COG2080) WP_055121124.1(COG3300) WP_082442982.1(COG3427) WP_104704814.1(COG1529) WP_197000691.1(COG0714) WP_209003816.1(COG1975) WP_348315306.1(COG1501) WP_348315307.1(COG0246) WP_348315308.1(COG1904) WP_348315309.1(COG3552)	Clade_I	-	Present
WP_106267992.1	aerobic carbon-monoxide dehydrogenase large subunit	GCF_003003355.1	CLV74_RS19075	Bacteria	Pseudomonadota	Alphaproteobacteria	Rhodobacterales	Rhodobacteraceae	Donghicola	Donghicola tyrosinivorans	Coastal	WP_106267984.1(COG3427) WP_106267986.1(COG1975) WP_106267988.1(COG3552) WP_106267990.1(COG0714) WP_106267992.1(COG1529) WP_106267995.1(COG2080) WP_106267997.1(COG1319) WP_106267999.1(COG0841) WP_106268050.1(COG4977) WP_245888615.1(COG3300) WP_245888616.1(COG0845)	Clade_I	-	Present
WP_106359346.1	aerobic carbon-monoxide dehydrogenase large subunit	GCF_003003285.1	CLV80_RS18085	Bacteria	Pseudomonadota	Alphaproteobacteria	Rhodobacterales	Rhodobacteraceae	Yoonia	Yoonia maritima	Coastal	WP_106359343.1(COG3300) WP_106359344.1(COG1319) WP_106359345.1(COG2080) WP_106359346.1(COG1529) WP_106359347.1(COG0714) WP_106359348.1(COG3552) WP_106359349.1(COG1975) WP_106359350.1(COG2068) WP_106359351.1(COG3427) WP_106359352.1(COG1975)	Clade_I	-	Present
WP_106607322.1	aerobic carbon-monoxide dehydrogenase large subunit	GCF_003014475.1	CLV88_RS05220	Bacteria	Pseudomonadota	Alphaproteobacteria	Rhodobacterales	Rhodobacteraceae	Shimia	Shimia abyssi	Deep Sea Sediment	WP_106607319.1(COG1609) WP_106607320.1(COG1319) WP_106607321.1(COG2080) WP_106607322.1(COG1529) WP_106607324.1(COG1975) WP_106607325.1(COG3427) WP_207797020.1(COG3552) WP_243403576.1(COG0714)	Clade_I	-	Present
WP_107846800.1	aerobic carbon-monoxide dehydrogenase large subunit	GCF_003054285.1	C8N43_RS16240	Bacteria	Pseudomonadota	Alphaproteobacteria	Rhodobacterales	Rhodobacteraceae	Litoreibacter	Litoreibacter ponti	Coastal Water	WP_107846793.1(COG0365) WP_107846794.1(COG2979) WP_107846795.1(COG0025) WP_107846796.1(COG3427) WP_107846797.1(COG1975) WP_107846798.1(COG3552) WP_107846799.1(COG0714) WP_107846800.1(COG1529) WP_107846801.1(COG2080) WP_107846802.1(COG1319) WP_107846803.1(COG3300)	Clade_I	-	Present
WP_107991462.1	aerobic carbon-monoxide dehydrogenase large subunit	GCF_003053845.1	C8N35_RS19785	Bacteria	Pseudomonadota	Alphaproteobacteria	Rhizobiales	Stappiaceae	Breoghania	Breoghania corrubedonensis	Coastal	WP_107991460.1(COG1319) WP_107991461.1(COG2080) WP_107991462.1(COG1529) WP_107991463.1(COG0714) WP_107991464.1(COG1975) WP_245926872.1(COG3552)	Clade_I	-	Present at a distant location
WP_108022607.1	aerobic carbon-monoxide dehydrogenase large subunit	GCF_003054245.1	C8P63_RS06875	Bacteria	Bacillota	Bacilli	Thermoactinomycetales	DSM-45169	Melghirimyces	Melghirimyces profundicolus	Deep Sea Sediment	WP_108022605.1(COG1319) WP_108022606.1(COG2080) WP_108022607.1(COG1529) WP_108022609.1(COG0714) WP_108022610.1(COG3552) WP_108022611.1(COG1975) WP_108022612.1(COG0303) WP_108022615.1(COG4485) WP_108022616.1(COG1175) WP_108022617.1(COG0395) WP_108022618.1(COG2972) WP_108022620.1(COG1653) WP_108022621.1(COG0673) WP_108022622.1(COG5578) WP_108022643.1(COG0366) WP_146172129.1(COG2068) WP_146172130.1(…	Clade_III	-	Present
WP_108791778.1	aerobic carbon-monoxide dehydrogenase large subunit	GCF_900302455.1	TRM7615_RS21920	Bacteria	Pseudomonadota	Alphaproteobacteria	Rhodobacterales	Rhodobacteraceae	Falsiruegeria	Falsiruegeria mediterranea	Host Associated	WP_108791772.1(COG3427) WP_108791774.1(COG1975) WP_108791776.1(COG3552) WP_108791778.1(COG1529) WP_108791780.1(COG2080) WP_108791782.1(COG1319) WP_108791785.1(COG3300) WP_108791937.1(COG0714)	Clade_I	-	Present
WP_108884847.1	aerobic carbon-monoxide dehydrogenase large subunit	GCF_900302505.1	PRI8871_RS03840	Bacteria	Pseudomonadota	Alphaproteobacteria	Rhodobacterales	Rhodobacteraceae	Pseudoprimorskyibacter	Pseudoprimorskyibacter insulae	Coastal	WP_108884840.1(COG2207) WP_108884841.1(WP_108884841.1'Failed to retrieve COG ID') WP_108884842.1(COG3920) WP_108884843.1(WP_108884843.1'Failed to retrieve COG ID') WP_108884844.1(COG3300) WP_108884845.1(COG1319) WP_108884846.1(COG2080) WP_108884847.1(COG1529) WP_108884848.1(COG0714) WP_108884849.1(COG3552) WP_108884850.1(COG3427) WP_306418435.1(COG1975)	Clade_I	-	Present
WP_108892541.1	aerobic carbon-monoxide dehydrogenase large subunit	GCF_900302445.1	PAA8504_RS02400	Bacteria	Pseudomonadota	Alphaproteobacteria	Rhodobacterales	Rhodobacteraceae	Palleronia	Palleronia abyssalis	Abyssalpelagic Seawater	WP_108892533.1(COG0352) WP_108892534.1(COG2145) WP_108892535.1(COG0422) WP_108892536.1(COG3427) WP_108892538.1(COG1975) WP_108892539.1(COG3552) WP_108892540.1(COG0714) WP_108892541.1(COG1529) WP_108892542.1(COG2080) WP_108892543.1(COG1319) WP_245897493.1(COG2226) WP_306419513.1(COG3300)	Clade_I	-	Present
WP_110034362.1	aerobic carbon-monoxide dehydrogenase large subunit	GCF_003182275.1	DFR52_RS22650	Bacteria	Pseudomonadota	Alphaproteobacteria	Rhizobiales	Rhizobiaceae	Hoeflea	Hoeflea marina	Unspecified	WP_110034360.1(COG1319) WP_110034361.1(COG2080) WP_110034362.1(COG1529) WP_110034363.1(COG0714) WP_110034364.1(COG3552) WP_110034365.1(COG3427) WP_110034427.1(COG1975) WP_245415460.1(COG3300)	Clade_I	-	Present
WP_110266092.1	aerobic carbon-monoxide dehydrogenase large subunit	GCF_003201205.1	C8D93_RS15325	Bacteria	Pseudomonadota	Gammaproteobacteria	Nevskiales	Nevskiaceae	Fontimonas	Fontimonas flocculans	Coastal Water	WP_110266090.1(COG1319) WP_110266091.1(COG2080) WP_110266092.1(COG1529) WP_110266093.1(COG3427) WP_110266094.1(COG3552) WP_110266095.1(COG1975) WP_110266096.1(COG2068) WP_110266097.1(COG1975) WP_110266098.1(COG0520) WP_110266099.1(COG0822) WP_110266100.1(WP_110266100.1'Failed to retrieve COG ID') WP_110266101.1(COG3047) WP_110266102.1(WP_110266102.1'Failed to retrieve COG ID') WP_110266104.1(COG3…	Clade_I	-	Present
WP_114287387.1	aerobic carbon-monoxide dehydrogenase large subunit	GCF_003333265.1	DWA01_RS19020	Bacteria	Pseudomonadota	Alphaproteobacteria	Rhodobacterales	Rhodobacteraceae	Halocyntiibacter_A	Halocyntiibacter_A alkanivorans	Host Associated	WP_114287383.1(COG0607) WP_114287384.1(COG3300) WP_114287385.1(COG1319) WP_114287386.1(COG2080) WP_114287387.1(COG1529) WP_114287388.1(COG0714) WP_114287389.1(COG3552) WP_114287390.1(COG1975) WP_114287391.1(COG3427) WP_114287392.1(COG4335)	Clade_I	-	Present
WP_116716838.1	aerobic carbon-monoxide dehydrogenase large subunit	GCF_003074135.1	C1746_RS21455	Bacteria	Actinomycetota	Nitriliruptoria	Euzebyales	Euzebyaceae	Euzebya	Euzebya tangerina	Host Associated	WP_116716837.1(COG1975) WP_116716838.1(COG1529) WP_116716839.1(COG2080) WP_116716842.1(COG1132) WP_116716843.1(COG2211) WP_162868076.1(COG2199) WP_162868077.1(COG1319) WP_162868078.1(COG4529) WP_162868079.1(WP_162868079.1'Failed to retrieve COG ID') WP_205712046.1(COG1132)	Clade_V	-	Present at a distant location
WP_117228899.1	aerobic carbon-monoxide dehydrogenase large subunit	GCF_014764405.1	D0Q02_RS16690	Bacteria	Actinomycetota	Actinomycetes	Mycobacteriales	Micromonosporaceae	Micromonospora	Micromonospora craniellae	Host Associated	WP_117228897.1(COG1319) WP_117228898.1(COG2080) WP_117228899.1(COG1529) WP_117228900.1(COG1975) WP_117228902.1(COG0714) WP_117228903.1(COG3427) WP_117228904.1(COG3552) WP_223884277.1(COG2068)	Clade_V	-	Present
WP_117429473.1	aerobic carbon-monoxide dehydrogenase large subunit	GCF_003431735.1	MSS2_RS21515	Bacteria	Actinomycetota	Actinomycetes	Mycobacteriales	Mycobacteriaceae	Mycobacterium	Mycobacterium marinum	Host Associated	WP_012392620.1(COG3427) WP_036426958.1(COG2080) WP_036451659.1(COG2068) WP_041298725.1(COG1975) WP_117429382.1(COG3552) WP_117429383.1(COG0714) WP_117429384.1(COG1975) WP_117429473.1(COG1529) WP_117429474.1(COG1319)	Clade_V	-	Present
WP_119166136.1	aerobic carbon-monoxide dehydrogenase large subunit	GCF_003572205.1	DBZ32_RS05885	Bacteria	Pseudomonadota	Alphaproteobacteria	Kiloniellales	DSM-21159	Algihabitans	Algihabitans albus	Coastal	WP_119166132.1(COG1788) WP_119166133.1(COG2057) WP_119166134.1(COG1319) WP_119166135.1(COG2080) WP_119166136.1(COG1529) WP_119166137.1(COG0714) WP_119166138.1(COG3552) WP_119166139.1(COG1975) WP_119166140.1(COG3427)	Clade_I	-	Present
WP_121633105.1	aerobic carbon-monoxide dehydrogenase large subunit	GCF_003667315.2	D8Z78_RS22665	Bacteria	Pseudomonadota	Alphaproteobacteria	Rhodobacterales	Rhodobacteraceae	Tropicibacter	Tropicibacter alexandrii	Host Associated	WP_121633101.1(COG1319) WP_121633103.1(COG2080) WP_121633105.1(COG1529) WP_121633107.1(COG0714) WP_121633110.1(COG3552) WP_121633113.1(COG3427) WP_121633115.1(COG1902) WP_121633117.1(COG3938) WP_121633120.1(COG5598) WP_121633122.1(COG1028) WP_121633155.1(COG2050) WP_240672232.1(COG1975) WP_240672233.1(COG3300) WP_240672234.1(COG1309)	Clade_I	-	Present
WP_125404065.1	aerobic carbon-monoxide dehydrogenase large subunit	GCF_041020385.1	EJA01_RS06140	Bacteria	Pseudomonadota	Alphaproteobacteria	Rhodobacterales	Rhodobacteraceae	Rhodovulum	Rhodovulum iodosum	Coastal	WP_125404060.1(COG2896) WP_125404061.1(COG2354) WP_125404062.1(COG3300) WP_125404063.1(COG1319) WP_125404064.1(COG2080) WP_125404065.1(COG1529) WP_125404066.1(COG0714) WP_125404067.1(COG3552) WP_125404069.1(COG3427) WP_125404070.1(COG1067) WP_125404071.1(WP_125404071.1'Failed to retrieve COG ID') WP_211336793.1(COG1975)	Clade_I	-	Present
WP_126426902.1	aerobic carbon-monoxide dehydrogenase large subunit	GCF_003963515.1	EJ378_RS09655	Bacteria	Bacillota	Bacilli	Brevibacillales	Brevibacillaceae	Brevibacillus_E	Brevibacillus_E marinus	Deep Sea Sediment	WP_126426899.1(COG1319) WP_126426901.1(COG2080) WP_126426902.1(COG1529) WP_126426904.1(COG1975) WP_126426906.1(COG3427) WP_126426908.1(COG0714) WP_126426917.1(WP_126426917.1'Failed to retrieve COG ID') WP_126426919.1(COG0531) WP_126426921.1(COG1063) WP_126426923.1(COG3246) WP_126426925.1(WP_126426925.1'Failed to retrieve COG ID') WP_126426929.1(COG1595) WP_126426931.1(COG3227) WP_164553332.1(COG3…	Clade_III	-	Present
WP_127560106.1	aerobic carbon-monoxide dehydrogenase large subunit	GCF_004000255.1	EP237_RS08495	Bacteria	Pseudomonadota	Alphaproteobacteria	Rhodobacterales	Rhodobacteraceae	Nioella	Nioella ostreopsis	Host Associated	WP_127560096.1(COG1609) WP_127560098.1(COG3427) WP_127560100.1(COG1975) WP_127560104.1(COG0714) WP_127560106.1(COG1529) WP_127560108.1(COG2080) WP_127560110.1(COG1319) WP_127560112.1(COG3300) WP_127560114.1(COG0583) WP_206052270.1(COG3552)	Clade_I	-	Present
WP_127750331.1	aerobic carbon-monoxide dehydrogenase large subunit	GCF_004006175.1	EBB79_RS18635	Bacteria	Pseudomonadota	Alphaproteobacteria	Rhodobacterales	Rhodobacteraceae	Parasedimentitalea	Parasedimentitalea marina	Bathypelagic	WP_127750327.1(COG3427) WP_127750328.1(COG1975) WP_127750329.1(COG3552) WP_127750330.1(COG0714) WP_127750331.1(COG1529) WP_127750332.1(COG2080) WP_127750333.1(COG1319) WP_127750334.1(COG3300) WP_127750335.1(COG1024) WP_127750336.1(COG1960)	Clade_I	-	Present
WP_127946504.1	aerobic carbon-monoxide dehydrogenase large subunit	GCF_004011835.1	EF834_RS07180	Bacteria	Actinomycetota	Actinomycetes	Mycobacteriales	Mycobacteriaceae	Prescottella	Prescottella spongiicola	Host Associated	WP_127946501.1(COG1975) WP_127946502.1(COG1319) WP_127946503.1(COG2080) WP_127946504.1(COG1529) WP_127946505.1(COG1975) WP_127946506.1(COG2068) WP_127946507.1(COG0714) WP_127946508.1(COG3427) WP_127946509.1(COG3336) WP_127946510.1(COG0629) WP_127946511.1(COG0488) WP_127946512.1(COG2902) WP_127946513.1(WP_127946513.1'Failed to retrieve COG ID') WP_206615197.1(COG3552) WP_268960970.1(COG0824)	Clade_V	-	Present
WP_127950990.1	aerobic carbon-monoxide dehydrogenase large subunit	GCF_004011825.1	EGT50_RS02440	Bacteria	Actinomycetota	Actinomycetes	Mycobacteriales	Mycobacteriaceae	Prescottella	Prescottella xishaensis	Host Associated	WP_127950987.1(COG1975) WP_127950988.1(COG1319) WP_127950989.1(COG2080) WP_127950990.1(COG1529) WP_127950991.1(COG1975) WP_127950992.1(COG2068) WP_127950993.1(COG0714) WP_127950994.1(COG3427) WP_127950995.1(COG3336) WP_127950996.1(COG0629) WP_127950997.1(COG0488) WP_127950998.1(COG2902) WP_127950999.1(WP_127950999.1'Failed to retrieve COG ID') WP_127951363.1(COG0824) WP_206615706.1(COG3552)	Clade_V	-	Present
WP_131907536.1	aerobic carbon-monoxide dehydrogenase large subunit	GCF_004339015.1	EV695_RS18735	Bacteria	Pseudomonadota	Gammaproteobacteria	Thiotrichales	Thiotrichaceae	Cocleimonas	Cocleimonas flava	Host Associated	WP_131907525.1(COG4148) WP_131907526.1(COG4149) WP_131907527.1(WP_131907527.1'Failed to retrieve COG ID') WP_131907529.1(COG0520) WP_131907530.1(COG1975) WP_131907531.1(COG2068) WP_131907532.1(COG1975) WP_131907533.1(COG3552) WP_131907534.1(COG0714) WP_131907535.1(COG3427) WP_131907536.1(COG1529) WP_131907537.1(COG2080) WP_131907538.1(COG1319) WP_131907539.1(COG3279) WP_131907540.1(WP_131907540.1…	Clade_I	-	Present
WP_132543497.1	aerobic carbon-monoxide dehydrogenase large subunit	GCF_004342445.1	EV655_RS07715	Bacteria	Pseudomonadota	Alphaproteobacteria	Rhodobacterales	Rhodobacteraceae	Rhodovulum	Rhodovulum euryhalinum	Coastal	WP_132543491.1(COG1975) WP_132543493.1(COG3552) WP_132543495.1(COG0714) WP_132543497.1(COG1529) WP_132543499.1(COG2080) WP_132543501.1(COG1319) WP_132543503.1(COG3300)	Clade_I	-	Present at a distant location
WP_132831517.1	aerobic carbon-monoxide dehydrogenase large subunit	GCF_004348975.1	E1B25_RS20865	Bacteria	Pseudomonadota	Alphaproteobacteria	Rhodobacterales	Rhodobacteraceae	Antarcticimicrobium	Antarcticimicrobium sediminis	Coastal	WP_132831514.1(COG3300) WP_132831515.1(COG1319) WP_132831516.1(COG2080) WP_132831517.1(COG1529) WP_132831518.1(COG0714) WP_132831519.1(COG3552) WP_132831520.1(COG1975) WP_132831521.1(COG3427) WP_132831522.1(COG0154) WP_206338606.1(COG3547) WP_245510804.1(COG1061) WP_245510805.1(COG4782)	Clade_I	-	Present
WP_132860252.1	aerobic carbon-monoxide dehydrogenase large subunit	GCF_004346865.1	BXY66_RS11545	Bacteria	Pseudomonadota	Alphaproteobacteria	Rhodobacterales	Rhodobacteraceae	Shimia	Shimia isoporae	Host Associated	WP_132860248.1(COG3427) WP_132860249.1(COG1975) WP_132860250.1(COG3552) WP_132860251.1(COG0714) WP_132860252.1(COG1529) WP_132860253.1(COG2080) WP_132860254.1(COG1319) WP_132860255.1(COG3300) WP_132860257.1(COG1063) WP_132860258.1(COG1028) WP_132860259.1(COG1129) WP_165929160.1(COG1172) WP_165929161.1(COG1879) WP_207911307.1(COG0667) WP_207911308.1(COG4948)	Clade_I	-	Present
WP_133361691.1	aerobic carbon-monoxide dehydrogenase large subunit	GCF_004358185.1	E1832_RS20725	Bacteria	Pseudomonadota	Alphaproteobacteria	Rhodobacterales	Rhodobacteraceae	Antarcticimicrobium	Antarcticimicrobium luteum	Coastal	WP_133361686.1(COG4748) WP_133361687.1(COG3318) WP_133361688.1(COG1975) WP_133361689.1(COG3552) WP_133361690.1(COG0714) WP_133361691.1(COG1529) WP_133361692.1(COG2080) WP_133361693.1(COG1319) WP_245514073.1(COG3300)	Clade_I	-	Present at a distant location
WP_136334360.1	aerobic carbon-monoxide dehydrogenase large subunit	GCF_007279605.1	E7Z59_RS00640	Bacteria	Bacteroidota	Bacteroidia	Flavobacteriales	Flavobacteriaceae	Robertkochia	Robertkochia marina	Coastal	WP_136334357.1(COG0746) WP_136334358.1(COG1319) WP_136334359.1(COG2080) WP_136334360.1(COG1529) WP_136334361.1(COG3427) WP_136334362.1(COG0714) WP_136334363.1(COG3552) WP_136334364.1(COG1975) WP_136334365.1(WP_136334365.1'Failed to retrieve COG ID')	Clade_IV	-	Present
WP_136590291.1	aerobic carbon-monoxide dehydrogenase large subunit	GCF_004916935.1	E6C73_RS09720	Archaea	Halobacteriota	Halobacteria	Halobacteriales	Haloferacaceae	Salinigranum	Salinigranum halophilum	Solar Saltern	WP_136590286.1(COG1975) WP_136590287.1(COG2014) WP_136590288.1(COG3552) WP_136590289.1(COG0714) WP_136590290.1(COG1975) WP_136590291.1(COG1529) WP_136590292.1(COG2080) WP_136590293.1(COG1319) WP_136590294.1(COG3427) WP_136590295.1(COG2002)	Clade_VI	-	Present
WP_136601736.1	aerobic carbon-monoxide dehydrogenase large subunit	GCF_004916945.1	E6C75_RS08635	Archaea	Halobacteriota	Halobacteria	Halobacteriales	Haloferacaceae	Salinigranum	Salinigranum halophilum	Solar Saltern	WP_136601732.1(COG2002) WP_136601733.1(COG3427) WP_136601734.1(COG1319) WP_136601735.1(COG2080) WP_136601736.1(COG1529) WP_136601737.1(COG1975) WP_136601738.1(COG0714) WP_136601739.1(COG3552) WP_136601740.1(COG2014) WP_136601741.1(COG1975)	Clade_VI	-	Present
WP_136734664.1	aerobic carbon-monoxide dehydrogenase large subunit	GCF_005116735.1	E8M12_RS03315	Bacteria	Pseudomonadota	Gammaproteobacteria	Enterobacterales	Alteromonadaceae	Thalassotalea_A	Thalassotalea_A mangrovi	Coastal	WP_136734661.1(WP_136734661.1'Failed to retrieve COG ID') WP_136734662.1(COG1319) WP_136734663.1(COG2080) WP_136734664.1(COG1529) WP_136734665.1(COG3427) WP_136734666.1(COG0714) WP_136734667.1(COG3552) WP_136734668.1(COG1975) WP_136734669.1(COG1506)	Clade_I	-	Present
WP_138163521.1	aerobic carbon-monoxide dehydrogenase large subunit	GCF_005771405.1	FEE96_RS12975	Bacteria	Pseudomonadota	Alphaproteobacteria	Rhodobacterales	Rhodobacteraceae	Parasedimentitalea	Parasedimentitalea maritima	Bathypelagic	WP_138163514.1(COG3226) WP_138163515.1(COG0436) WP_138163516.1(COG0028) WP_138163517.1(COG1834) WP_138163518.1(COG3300) WP_138163519.1(COG1319) WP_138163520.1(COG2080) WP_138163521.1(COG1529) WP_138163522.1(COG0714) WP_138163523.1(COG3552) WP_138163524.1(COG1975) WP_138163525.1(COG3427) WP_158979884.1(WP_158979884.1'Failed to retrieve COG ID')	Clade_I	-	Present
WP_138659505.1	aerobic carbon-monoxide dehydrogenase large subunit	GCF_005885635.1	FEE95_RS18485	Bacteria	Bacteroidota	Bacteroidia	Flavobacteriales	Flavobacteriaceae	Maribacter_C	Maribacter_C algarum	Coastal	WP_138659501.1(COG1975) WP_138659502.1(COG3552) WP_138659503.1(COG0714) WP_138659504.1(COG3427) WP_138659505.1(COG1529) WP_138659506.1(COG2080) WP_138659507.1(COG1319)	Clade_IV	-	Present
WP_138852852.1	aerobic carbon-monoxide dehydrogenase large subunit	GCF_005943945.1	FGM00_RS10420	Bacteria	Bacteroidota	Bacteroidia	Flavobacteriales	Flavobacteriaceae	Pelagihabitans	Pelagihabitans sangjinii	Coastal	WP_138852848.1(COG1975) WP_138852849.1(COG3552) WP_138852850.1(COG0714) WP_138852851.1(COG3427) WP_138852852.1(COG1529) WP_138852853.1(COG2080) WP_138852854.1(COG1319)	Clade_IV	-	Present
WP_139583169.1	aerobic carbon-monoxide dehydrogenase large subunit	GCF_006228125.1	FHG89_RS05115	Bacteria	Actinomycetota	Actinomycetes	Mycobacteriales	Micromonosporaceae	Micromonospora	Micromonospora orduensis	Coastal	WP_139583163.1(COG3552) WP_139583164.1(COG3427) WP_139583165.1(COG0714) WP_139583166.1(COG1975) WP_139583169.1(COG1529) WP_139583170.1(COG2080) WP_139583172.1(COG1319) WP_139583208.1(COG2068)	Clade_V	-	Present
WP_139940557.1	aerobic carbon-monoxide dehydrogenase large subunit	GCF_042662765.1	FIV46_RS08815	Bacteria	Pseudomonadota	Alphaproteobacteria	Sphingomonadales	Emcibacteraceae	Emcibacter	Emcibacter nanhaiensis	Deep Sea Sediment	WP_139940555.1(COG1319) WP_139940556.1(COG2080) WP_139940557.1(COG1529) WP_139940558.1(COG0714) WP_139940559.1(COG3552) WP_139940562.1(COG3427) WP_181163139.1(COG1975) WP_181163140.1(COG2068)	Clade_I	-	Present
WP_142859073.1	aerobic carbon-monoxide dehydrogenase large subunit	GCF_007004735.1	E6N53_RS10465	Archaea	Halobacteriota	Halobacteria	Halobacteriales	Haloferacaceae	Salinigranum	Salinigranum halophilum	Solar Saltern	WP_136601732.1(COG2002) WP_142859063.1(COG1975) WP_142859065.1(COG2014) WP_142859067.1(COG3552) WP_142859069.1(COG0714) WP_142859071.1(COG1975) WP_142859073.1(COG1529) WP_142859075.1(COG2080) WP_142859077.1(COG1319) WP_142859079.1(COG3427)	Clade_VI	-	Present
WP_142899358.1	aerobic carbon-monoxide dehydrogenase large subunit	GCF_007004665.1	FKG95_RS25930	Bacteria	Pseudomonadota	Alphaproteobacteria	Kiloniellales	Kiloniellaceae	Denitrobaculum	Denitrobaculum tricleocarpae	Host Associated	WP_142899355.1(COG3300) WP_142899356.1(COG1319) WP_142899357.1(COG2080) WP_142899358.1(COG1529) WP_142899359.1(COG0714) WP_142899360.1(COG3552) WP_142899361.1(COG1975) WP_142899362.1(COG3427) WP_246116903.1(COG0010)	Clade_I	-	Present
WP_144901421.1	aerobic carbon-monoxide dehydrogenase large subunit	GCF_007655485.1	FJT57_RS02685	Archaea	Halobacteriota	Halobacteria	Halobacteriales	Haloferacaceae	Halobellus	Halobellus captivus	Coastal	WP_144901415.1(COG3427) WP_144901417.1(COG1319) WP_144901419.1(COG2080) WP_144901421.1(COG1529) WP_144901423.1(COG1975) WP_144901424.1(COG0714) WP_144901426.1(COG3552) WP_144901428.1(COG2014) WP_144901430.1(COG1975)	Clade_VI	-	Present
WP_146344940.1	aerobic carbon-monoxide dehydrogenase large subunit	GCF_007923355.1	FOY56_RS06175	Bacteria	Pseudomonadota	Alphaproteobacteria	Rhodobacterales	Rhodobacteraceae	Phaeobacter_A	Phaeobacter_A marinintestinus	Host Associated	WP_146344935.1(COG0154) WP_146344936.1(COG0318) WP_146344937.1(COG3300) WP_146344938.1(COG1319) WP_146344939.1(COG2080) WP_146344940.1(COG1529) WP_146344941.1(COG0251) WP_146344942.1(COG0714) WP_146344943.1(COG3552) WP_146344944.1(COG1975) WP_146344945.1(COG3427) WP_281288797.1(COG1802)	Clade_I	-	Present
WP_148922344.1	aerobic carbon-monoxide dehydrogenase large subunit	GCF_008124525.1	LY05_RS05225	Bacteria	Pseudomonadota	Alphaproteobacteria	Rhodobacterales	Rhodobacteraceae	Oceanicella	Oceanicella actignis	Coastal	WP_072747241.1(COG1319) WP_072747243.1(COG0604) WP_148922339.1(COG4461) WP_148922340.1(COG1346) WP_148922341.1(COG1380) WP_148922342.1(COG1975) WP_148922343.1(COG0714) WP_148922344.1(COG1529) WP_148922345.1(COG2080) WP_148922346.1(COG3300) WP_148922347.1(COG0318) WP_148922348.1(COG1960) WP_148922349.1(COG4177) WP_148922350.1(COG0559) WP_211356279.1(COG3552) WP_249041857.1(COG0683)	Clade_I	-	Present at a distant location
WP_149891238.1	aerobic carbon-monoxide dehydrogenase large subunit	GCF_042681045.1	FR728_RS03475	Bacteria	Pseudomonadota	Alphaproteobacteria	Rhizobiales	Stappiaceae	Roseibium	Roseibium aestuarii	Coastal	WP_149891234.1(WP_149891234.1'Failed to retrieve COG ID') WP_149891235.1(COG3427) WP_149891236.1(COG3552) WP_149891237.1(COG0714) WP_149891238.1(COG1529) WP_149891239.1(COG1319) WP_149891240.1(COG3300) WP_149891241.1(COG4974) WP_149891242.1(WP_149891242.1'Failed to retrieve COG ID') WP_149891243.1(WP_149891243.1'Failed to retrieve COG ID') WP_149891244.1(COG1476) WP_149892183.1(COG1975) WP_149892…	Clade_I	-	Present
WP_152042149.1	aerobic carbon-monoxide dehydrogenase large subunit	GCF_009176545.1	FZP69_RS14695	Archaea	Halobacteriota	Halobacteria	Halobacteriales	Haloferacaceae	Salinigranum	Salinigranum salinum	Solar Saltern	WP_152042145.1(COG2002) WP_152042146.1(COG3427) WP_152042147.1(COG1319) WP_152042148.1(COG2080) WP_152042149.1(COG1529) WP_152042151.1(COG0714) WP_152042152.1(COG3552) WP_152042153.1(COG1975) WP_192918594.1(COG1975) WP_204960031.1(COG2014)	Clade_VI	-	Present
WP_152574394.1	aerobic carbon-monoxide dehydrogenase large subunit	GCF_009371985.2	FK220_RS11070	Bacteria	Bacteroidota	Bacteroidia	Flavobacteriales	Flavobacteriaceae	Pelagihabitans	Pelagihabitans pacificus	Host Associated	WP_152574392.1(COG1319) WP_152574393.1(COG2080) WP_152574394.1(COG1529) WP_152574395.1(COG3427) WP_152574396.1(COG0714) WP_152574397.1(COG3552) WP_152574398.1(COG1975)	Clade_IV	-	Present
WP_153357711.1	aerobic carbon-monoxide dehydrogenase large subunit	GCF_007994135.1	JD78_RS11165	Bacteria	Actinomycetota	Actinomycetes	Mycobacteriales	Geodermatophilaceae	Modestobacter	Modestobacter roseus	Coastal	WP_153357705.1(COG1319) WP_153357708.1(COG2080) WP_153357711.1(COG1529) WP_153357713.1(COG1975) WP_153357716.1(COG0714) WP_153357721.1(WP_153357721.1'Failed to retrieve COG ID') WP_208104079.1(COG3552)	Clade_V	-	Present at a distant location
WP_157023663.1	aerobic carbon-monoxide dehydrogenase large subunit	GCF_009753675.1	GO984_RS16200	Bacteria	Pseudomonadota	Alphaproteobacteria	Rhodobacterales	Rhodobacteraceae	Parasedimentitalea	Parasedimentitalea huanghaiensis	Unspecified	WP_157023658.1(COG3427) WP_157023659.1(WP_157023659.1'Failed to retrieve COG ID') WP_157023660.1(COG1975) WP_157023661.1(COG3552) WP_157023662.1(COG0714) WP_157023663.1(COG1529) WP_157023664.1(COG2080) WP_157023665.1(COG1319) WP_157023666.1(COG3300) WP_157023667.1(COG1834) WP_157023668.1(COG0028) WP_157023669.1(COG0436) WP_167740376.1(COG3226)	Clade_I	-	Present
WP_158979880.1	aerobic carbon-monoxide dehydrogenase large subunit	GCF_009765655.1	GP644_RS12595	Bacteria	Pseudomonadota	Alphaproteobacteria	Rhodobacterales	Rhodobacteraceae	Parasedimentitalea	Parasedimentitalea maritima	Bathypelagic	WP_158979873.1(COG3226) WP_158979874.1(COG0436) WP_158979875.1(COG0028) WP_158979876.1(COG1834) WP_158979877.1(COG3300) WP_158979878.1(COG1319) WP_158979879.1(COG2080) WP_158979880.1(COG1529) WP_158979881.1(COG0714) WP_158979882.1(COG3552) WP_158979883.1(COG1975) WP_158979884.1(WP_158979884.1'Failed to retrieve COG ID') WP_158979885.1(COG3427)	Clade_I	-	Present
WP_159980434.1	aerobic carbon-monoxide dehydrogenase large subunit	GCF_009811755.1	So717_RS19525	Bacteria	Pseudomonadota	Alphaproteobacteria	Rhodobacterales	Rhodobacteraceae	Roseobacter	Roseobacter cerasinus	Unspecified	WP_159980428.1(COG2801) WP_159980430.1(COG1319) WP_159980432.1(COG2080) WP_159980434.1(COG1529) WP_159980436.1(COG0714) WP_159980438.1(COG3552) WP_159980440.1(COG1975) WP_159980442.1(COG2068) WP_159980444.1(COG3427) WP_159980468.1(COG3300)	Clade_I	-	Present
WP_160973721.1	aerobic carbon-monoxide dehydrogenase large subunit	GCF_009857745.1	GR167_RS11830	Bacteria	Pseudomonadota	Alphaproteobacteria	Rhodobacterales	Rhodobacteraceae	Thalassobius	Thalassobius mangrovi	Coastal	WP_160973718.1(COG3300) WP_160973719.1(COG1319) WP_160973720.1(COG2080) WP_160973721.1(COG1529) WP_160973722.1(COG0714) WP_160973723.1(COG3552) WP_160973724.1(COG1975) WP_160973725.1(COG3427) WP_160973727.1(COG0340) WP_160973729.1(COG1521) WP_160973730.1(COG0595)	Clade_I	-	Present
WP_161542309.1	aerobic carbon-monoxide dehydrogenase large subunit	GCF_009936275.1	GYH26_RS14840	Bacteria	Bacteroidota_A	Rhodothermia	Rhodothermales	Rhodothermaceae	Rhodothermus	Rhodothermus marinus_A	Surface Seawater	WP_054685088.1(COG2080) WP_161542308.1(COG1319) WP_161542309.1(COG1529) WP_161542310.1(COG3427) WP_161542311.1(COG0714) WP_161542312.1(COG3552) WP_161542313.1(COG1975) WP_161542314.1(COG2068)	Clade_IV	-	Present
WP_161552799.1	aerobic carbon-monoxide dehydrogenase large subunit	GCF_009936255.1	Rma1338_RS14845	Bacteria	Bacteroidota_A	Rhodothermia	Rhodothermales	Rhodothermaceae	Rhodothermus	Rhodothermus marinus_A	Surface Seawater	WP_012845245.1(COG2080) WP_014068210.1(COG3427) WP_014068211.1(COG0714) WP_029933202.1(COG3552) WP_161542314.1(COG2068) WP_161552799.1(COG1529) WP_161552801.1(COG1975)	Clade_IV	-	Present
WP_161886335.1	aerobic carbon-monoxide dehydrogenase large subunit	GCF_009930795.1	BHD05_RS10230	Bacteria	Actinomycetota	Actinomycetes	Actinomycetales	Microbacteriaceae	Marisediminicola	Marisediminicola antarctica	Coastal	WP_161886334.1(COG2080) WP_161886335.1(COG1529) WP_161886336.1(COG1975) WP_161886337.1(COG2068) WP_161886338.1(COG0714) WP_161886339.1(COG3552) WP_161886340.1(COG3427) WP_161886341.1(COG1975) WP_236966500.1(COG1319)	Clade_V	-	Present
WP_163465563.1	aerobic carbon-monoxide dehydrogenase large subunit	GCF_010500815.1	GTK09_RS22040	Bacteria	Pseudomonadota	Alphaproteobacteria	Rhizobiales	Rhizobiaceae	Jiella	Jiella pacifica	Deep Sea Sediment	WP_163465560.1(COG1975) WP_163465561.1(COG3552) WP_163465562.1(COG0714) WP_163465563.1(COG1529) WP_163465564.1(COG2080) WP_163465565.1(COG1319) WP_163465566.1(COG0549) WP_163465567.1(COG0078) WP_163465568.1(COG0531) WP_163465628.1(COG2235) WP_203561162.1(COG3300)	Clade_I	-	Present at a distant location
WP_167174683.1	aerobic carbon-monoxide dehydrogenase large subunit	GCF_011761185.1	FHU38_RS22110	Bacteria	Actinomycetota	Actinomycetes	Mycobacteriales	Pseudonocardiaceae	Saccharomonospora_A	Saccharomonospora_A amisosensis	Coastal	WP_167174674.1(COG3552) WP_167174677.1(COG0714) WP_167174680.1(COG1975) WP_167174683.1(COG1529) WP_167174686.1(COG2080) WP_167176403.1(COG1319)	Clade_V	-	Present at a distant location
WP_167222781.1	aerobic carbon-monoxide dehydrogenase large subunit	GCF_011683915.1	HBA54_RS06940	Bacteria	Pseudomonadota	Alphaproteobacteria	Kiloniellales	Kiloniellaceae	Pelagibius	Pelagibius litoralis	Coastal	WP_167222774.1(WP_167222774.1'Failed to retrieve COG ID') WP_167222775.1(COG1975) WP_167222779.1(COG0714) WP_167222781.1(COG1529) WP_167222783.1(COG2080) WP_167222785.1(COG1319) WP_167222787.1(COG3300) WP_167222789.1(COG1609) WP_240932555.1(COG3552)	Clade_I	-	Present at a distant location
WP_168624288.1	aerobic carbon-monoxide dehydrogenase large subunit	GCF_012395815.1	HCU73_RS15065	Bacteria	Pseudomonadota	Alphaproteobacteria	Rhodobacterales	Rhodobacteraceae	Roseicyclus	Roseicyclus persicicus	Coastal	WP_168624284.1(COG3427) WP_168624285.1(COG1975) WP_168624287.1(COG0714) WP_168624288.1(COG1529) WP_168624289.1(COG2080) WP_168624290.1(COG1319) WP_168624291.1(COG2205) WP_168624292.1(COG0745) WP_210730661.1(COG3552) WP_239025587.1(COG3300)	Clade_I	-	Present
WP_170325604.1	aerobic carbon-monoxide dehydrogenase large subunit	GCF_013030165.1	GOX64_RS06000	Bacteria	Pseudomonadota	Alphaproteobacteria	Rhodobacterales	Rhodobacteraceae	Ruegeria	Ruegeria arenilitoris_C	Coastal	WP_170325599.1(COG0589) WP_170325600.1(COG3631) WP_170325601.1(COG3427) WP_170325602.1(COG1975) WP_170325603.1(COG0714) WP_170325604.1(COG1529) WP_170325605.1(COG2080) WP_170325606.1(COG1319) WP_170325607.1(COG3300) WP_170326007.1(COG3552)	Clade_I	-	Present
WP_170334418.1	aerobic carbon-monoxide dehydrogenase large subunit	GCF_013030265.1	GOX61_RS13380	Bacteria	Pseudomonadota	Alphaproteobacteria	Rhodobacterales	Rhodobacteraceae	Ruegeria	Ruegeria arenilitoris_E	Coastal	WP_170334412.1(COG3427) WP_170334414.1(COG1975) WP_170334416.1(COG0714) WP_170334418.1(COG1529) WP_170334420.1(COG2080) WP_170334422.1(COG1319) WP_170334424.1(COG3300) WP_170334426.1(COG0473) WP_170334429.1(COG2175) WP_254436862.1(COG3552)	Clade_I	-	Present
WP_170334900.1	aerobic carbon-monoxide dehydrogenase large subunit	GCF_013032445.1	GOW98_RS18910	Bacteria	Pseudomonadota	Alphaproteobacteria	Rhodobacterales	Rhodobacteraceae	Ruegeria	Ruegeria arenilitoris_F	Coastal	WP_093963851.1(COG2080) WP_170334888.1(COG5361) WP_170334890.1(COG5361) WP_170334892.1(WP_170334892.1'Failed to retrieve COG ID') WP_170334894.1(COG3431) WP_170334896.1(COG3300) WP_170334898.1(COG1319) WP_170334900.1(COG1529) WP_170334902.1(COG0714) WP_170334904.1(COG3552) WP_170334906.1(COG1975) WP_170334908.1(COG3427) WP_170334910.1(COG5362)	Clade_I	-	Present
WP_170340606.1	aerobic carbon-monoxide dehydrogenase large subunit	GCF_013031325.1	GOX56_RS10960	Bacteria	Pseudomonadota	Alphaproteobacteria	Rhodobacterales	Rhodobacteraceae	Ruegeria	Ruegeria arenilitoris	Coastal	WP_093963846.1(COG3427) WP_093963851.1(COG2080) WP_093963852.1(COG3333) WP_170340598.1(COG0702) WP_170340600.1(WP_170340600.1'Failed to retrieve COG ID') WP_170340602.1(COG1975) WP_170340606.1(COG1529) WP_170340608.1(COG1319) WP_170340610.1(WP_170340610.1'Failed to retrieve COG ID') WP_170340611.1(COG3181) WP_170341443.1(COG3552) WP_170341444.1(COG3300) WP_254430801.1(COG0714)	Clade_I	-	Present
WP_170342543.1	aerobic carbon-monoxide dehydrogenase large subunit	GCF_013035165.1	GOV59_RS14050	Bacteria	Pseudomonadota	Alphaproteobacteria	Rhodobacterales	Rhodobacteraceae	Ruegeria	Ruegeria arenilitoris	Coastal	WP_093963836.1(WP_093963836.1'Failed to retrieve COG ID') WP_093963852.1(COG3333) WP_093963854.1(COG3181) WP_170340610.1(WP_170340610.1'Failed to retrieve COG ID') WP_170342534.1(COG4974) WP_170342536.1(WP_170342536.1'Failed to retrieve COG ID') WP_170342538.1(COG3427) WP_170342540.1(COG1975) WP_170342543.1(COG1529) WP_170342546.1(COG2080) WP_170342548.1(COG1319) WP_170342890.1(COG3552) WP_170342…	Clade_I	-	Present
WP_170352090.1	aerobic carbon-monoxide dehydrogenase large subunit	GCF_013033245.1	GOW55_RS20740	Bacteria	Pseudomonadota	Alphaproteobacteria	Rhodobacterales	Rhodobacteraceae	Ruegeria	Ruegeria atlantica_A	Deep Sea Sediment	WP_093963851.1(COG2080) WP_170352089.1(COG1319) WP_170352090.1(COG1529) WP_170352091.1(COG0714) WP_170352092.1(COG3552) WP_170352093.1(COG1975) WP_170352094.1(COG3427) WP_170352101.1(COG3300)	Clade_I	-	Present
WP_170361027.1	aerobic carbon-monoxide dehydrogenase large subunit	GCF_013030235.1	GOX62_RS16330	Bacteria	Pseudomonadota	Alphaproteobacteria	Rhodobacterales	Rhodobacteraceae	Ruegeria	Ruegeria arenilitoris	Coastal	WP_093963846.1(COG3427) WP_170340610.1(WP_170340610.1'Failed to retrieve COG ID') WP_170361019.1(COG0702) WP_170361021.1(WP_170361021.1'Failed to retrieve COG ID') WP_170361023.1(COG1975) WP_170361027.1(COG1529) WP_170361029.1(COG2080) WP_170361031.1(COG1319) WP_170361033.1(COG3333) WP_170361035.1(COG3181) WP_170361336.1(COG3552) WP_170361338.1(COG3300) WP_254430346.1(COG0714)	Clade_I	-	Present
WP_170362781.1	aerobic carbon-monoxide dehydrogenase large subunit	GCF_013032265.1	GOX10_RS20390	Bacteria	Pseudomonadota	Alphaproteobacteria	Rhodobacterales	Rhodobacteraceae	Ruegeria	Ruegeria atlantica_A	Coastal	WP_093963851.1(COG2080) WP_170352089.1(COG1319) WP_170352094.1(COG3427) WP_170352101.1(COG3300) WP_170362775.1(COG1975) WP_170362777.1(COG3552) WP_170362779.1(COG0714) WP_170362781.1(COG1529)	Clade_I	-	Present
WP_170368964.1	aerobic carbon-monoxide dehydrogenase large subunit	GCF_013030305.1	GOX57_RS10935	Bacteria	Pseudomonadota	Alphaproteobacteria	Rhodobacterales	Rhodobacteraceae	Ruegeria	Ruegeria arenilitoris	Coastal	WP_093963836.1(WP_093963836.1'Failed to retrieve COG ID') WP_093963846.1(COG3427) WP_093963851.1(COG2080) WP_093963852.1(COG3333) WP_170340600.1(WP_170340600.1'Failed to retrieve COG ID') WP_170340610.1(WP_170340610.1'Failed to retrieve COG ID') WP_170340611.1(COG3181) WP_170341444.1(COG3300) WP_170368961.1(COG4974) WP_170368962.1(COG1975) WP_170368964.1(COG1529) WP_170368965.1(COG1319) WP_170369…	Clade_I	-	Present
WP_170370421.1	aerobic carbon-monoxide dehydrogenase large subunit	GCF_013031345.1	GOX58_RS14380	Bacteria	Pseudomonadota	Alphaproteobacteria	Rhodobacterales	Rhodobacteraceae	Ruegeria	Ruegeria arenilitoris	Coastal	WP_093963851.1(COG2080) WP_093963852.1(COG3333) WP_170340610.1(WP_170340610.1'Failed to retrieve COG ID') WP_170342892.1(COG3300) WP_170361035.1(COG3181) WP_170370421.1(COG1529) WP_170370422.1(COG1975) WP_170370423.1(COG3427) WP_170373129.1(WP_170373129.1'Failed to retrieve COG ID') WP_170373130.1(COG1319) WP_170373208.1(COG3552) WP_254434022.1(COG0714)	Clade_I	-	Present
WP_170391414.1	aerobic carbon-monoxide dehydrogenase large subunit	GCF_013032945.1	GOW69_RS12810	Bacteria	Pseudomonadota	Alphaproteobacteria	Rhodobacterales	Rhodobacteraceae	Ruegeria	Ruegeria arenilitoris	Coastal	WP_093963846.1(COG3427) WP_093963851.1(COG2080) WP_170340610.1(WP_170340610.1'Failed to retrieve COG ID') WP_170342505.1(COG0702) WP_170361031.1(COG1319) WP_170361033.1(COG3333) WP_170361035.1(COG3181) WP_170391414.1(COG1529) WP_170391416.1(COG1975) WP_170391417.1(WP_170391417.1'Failed to retrieve COG ID') WP_170391455.1(COG3300) WP_170391456.1(COG3552) WP_254429427.1(COG0714)	Clade_I	-	Present
WP_170396929.1	aerobic carbon-monoxide dehydrogenase large subunit	GCF_013032145.1	GOX14_RS21475	Bacteria	Pseudomonadota	Alphaproteobacteria	Rhodobacterales	Rhodobacteraceae	Ruegeria	Ruegeria atlantica_A	Coastal	WP_170342546.1(COG2080) WP_170396924.1(COG0745) WP_170396925.1(COG0642) WP_170396926.1(COG1840) WP_170396927.1(COG3300) WP_170396928.1(COG1319) WP_170396929.1(COG1529) WP_170396931.1(COG0714) WP_170396934.1(COG3552) WP_170396939.1(COG3427) WP_254437407.1(COG1975)	Clade_I	-	Present
WP_170405489.1	aerobic carbon-monoxide dehydrogenase large subunit	GCF_013033475.1	GOW42_RS10900	Bacteria	Pseudomonadota	Alphaproteobacteria	Rhodobacterales	Rhodobacteraceae	Ruegeria	Ruegeria arenilitoris	Coastal	WP_093963846.1(COG3427) WP_093963852.1(COG3333) WP_170340610.1(WP_170340610.1'Failed to retrieve COG ID') WP_170361035.1(COG3181) WP_170405483.1(COG1975) WP_170405489.1(COG1529) WP_170405492.1(COG2080) WP_170405495.1(COG1319) WP_170406478.1(COG3552) WP_170406481.1(COG3300) WP_254428977.1(COG0714)	Clade_I	-	Present
WP_170410668.1	aerobic carbon-monoxide dehydrogenase large subunit	GCF_013033965.1	GOW16_RS04065	Bacteria	Pseudomonadota	Alphaproteobacteria	Rhodobacterales	Rhodobacteraceae	Ruegeria	Ruegeria atlantica_D	Deep Sea Sediment	WP_170410653.1(COG0702) WP_170410656.1(COG3427) WP_170410659.1(COG1975) WP_170410662.1(COG3552) WP_170410665.1(COG0714) WP_170410668.1(COG1529) WP_170410670.1(COG2080) WP_170410673.1(COG1319) WP_170410676.1(COG3300) WP_170410679.1(COG1840) WP_170410683.1(COG2205) WP_170410686.1(COG0745)	Clade_I	-	Present
WP_170415130.1	aerobic carbon-monoxide dehydrogenase large subunit	GCF_013031015.1	GOX87_RS20955	Bacteria	Pseudomonadota	Alphaproteobacteria	Rhodobacterales	Rhodobacteraceae	Ruegeria	Ruegeria atlantica_A	Coastal	WP_093963851.1(COG2080) WP_170352093.1(COG1975) WP_170352094.1(COG3427) WP_170415127.1(COG1319) WP_170415130.1(COG1529) WP_170415132.1(COG0714) WP_170415135.1(COG3300) WP_170415138.1(COG3552)	Clade_I	-	Present
WP_170419692.1	aerobic carbon-monoxide dehydrogenase large subunit	GCF_013031295.1	GOX65_RS07660	Bacteria	Pseudomonadota	Alphaproteobacteria	Rhodobacterales	Rhodobacteraceae	Ruegeria	Ruegeria arenilitoris	Coastal	WP_093963846.1(COG3427) WP_093963852.1(COG3333) WP_170340600.1(WP_170340600.1'Failed to retrieve COG ID') WP_170340610.1(WP_170340610.1'Failed to retrieve COG ID') WP_170361029.1(COG2080) WP_170361031.1(COG1319) WP_170361035.1(COG3181) WP_170419688.1(COG0702) WP_170419690.1(COG1975) WP_170419692.1(COG1529) WP_170420528.1(COG3552) WP_170420530.1(COG3300) WP_254434022.1(COG0714)	Clade_I	-	Present
WP_170426405.1	aerobic carbon-monoxide dehydrogenase large subunit	GCF_013035045.1	GOV64_RS11530	Bacteria	Pseudomonadota	Alphaproteobacteria	Rhodobacterales	Rhodobacteraceae	Ruegeria	Ruegeria arenilitoris_D	Coastal	WP_170426399.1(COG0745) WP_170426400.1(COG2205) WP_170426401.1(COG1840) WP_170426402.1(COG3300) WP_170426403.1(COG1319) WP_170426404.1(COG2080) WP_170426405.1(COG1529) WP_170426406.1(COG0714) WP_170426407.1(COG3552) WP_170426408.1(COG1975) WP_170426409.1(COG3427)	Clade_I	-	Present
WP_170433476.1	aerobic carbon-monoxide dehydrogenase large subunit	GCF_013035085.1	GOV61_RS04905	Bacteria	Pseudomonadota	Alphaproteobacteria	Rhodobacterales	Rhodobacteraceae	Ruegeria	Ruegeria arenilitoris	Coastal	WP_093963836.1(WP_093963836.1'Failed to retrieve COG ID') WP_093963846.1(COG3427) WP_093963851.1(COG2080) WP_093963852.1(COG3333) WP_170340610.1(WP_170340610.1'Failed to retrieve COG ID') WP_170361035.1(COG3181) WP_170365947.1(COG3300) WP_170433470.1(COG4974) WP_170433472.1(WP_170433472.1'Failed to retrieve COG ID') WP_170433474.1(COG1975) WP_170433476.1(COG1529) WP_170433478.1(COG1319) WP_170434…	Clade_I	-	Present
WP_170440114.1	aerobic carbon-monoxide dehydrogenase large subunit	GCF_013035055.1	GOV63_RS13890	Bacteria	Pseudomonadota	Alphaproteobacteria	Rhodobacterales	Rhodobacteraceae	Ruegeria	Ruegeria arenilitoris	Coastal	WP_093963846.1(COG3427) WP_093963854.1(COG3181) WP_170340610.1(WP_170340610.1'Failed to retrieve COG ID') WP_170361031.1(COG1319) WP_170361033.1(COG3333) WP_170420530.1(COG3300) WP_170440113.1(COG2080) WP_170440114.1(COG1529) WP_170440116.1(COG1975) WP_170440117.1(WP_170440117.1'Failed to retrieve COG ID') WP_170440118.1(COG0702) WP_170440361.1(COG3552) WP_254429995.1(COG0714)	Clade_I	-	Present
WP_170443796.1	aerobic carbon-monoxide dehydrogenase large subunit	GCF_013032925.1	GOW70_RS10870	Bacteria	Pseudomonadota	Alphaproteobacteria	Rhodobacterales	Rhodobacteraceae	Ruegeria	Ruegeria arenilitoris	Coastal	WP_093963851.1(COG2080) WP_093963852.1(COG3333) WP_170340610.1(WP_170340610.1'Failed to retrieve COG ID') WP_170361031.1(COG1319) WP_170361035.1(COG3181) WP_170370423.1(COG3427) WP_170406481.1(COG3300) WP_170443788.1(COG0702) WP_170443790.1(WP_170443790.1'Failed to retrieve COG ID') WP_170443791.1(COG1975) WP_170443796.1(COG1529) WP_170444462.1(COG3552) WP_254435024.1(COG0714)	Clade_I	-	Present
WP_170451871.1	aerobic carbon-monoxide dehydrogenase large subunit	GCF_013035225.1	GOV55_RS13105	Bacteria	Pseudomonadota	Alphaproteobacteria	Rhodobacterales	Rhodobacteraceae	Ruegeria	Ruegeria arenilitoris	Coastal	WP_093963846.1(COG3427) WP_093963851.1(COG2080) WP_170340610.1(WP_170340610.1'Failed to retrieve COG ID') WP_170361033.1(COG3333) WP_170361035.1(COG3181) WP_170405477.1(COG0702) WP_170447156.1(COG1975) WP_170451870.1(COG1319) WP_170451871.1(COG1529) WP_170451873.1(WP_170451873.1'Failed to retrieve COG ID') WP_170451916.1(COG3300) WP_170451918.1(COG3552) WP_254438972.1(COG0714)	Clade_I	-	Present
WP_170456942.1	aerobic carbon-monoxide dehydrogenase large subunit	GCF_013035145.1	GOV58_RS12750	Bacteria	Pseudomonadota	Alphaproteobacteria	Rhodobacterales	Rhodobacteraceae	Ruegeria	Ruegeria arenilitoris	Coastal	WP_093963851.1(COG2080) WP_093963854.1(COG3181) WP_170340610.1(WP_170340610.1'Failed to retrieve COG ID') WP_170361033.1(COG3333) WP_170456938.1(COG3427) WP_170456942.1(COG1529) WP_170456944.1(COG1319) WP_170457423.1(COG3552) WP_170457424.1(COG3300) WP_170593181.1(WP_170593181.1'Failed to retrieve COG ID') WP_170593182.1(WP_170593182.1'Failed to retrieve COG ID') WP_170593183.1(COG1975) WP_254434…	Clade_I	-	Present
WP_170459412.1	aerobic carbon-monoxide dehydrogenase large subunit	GCF_013035305.1	GOV52_RS05560	Bacteria	Pseudomonadota	Alphaproteobacteria	Rhodobacterales	Rhodobacteraceae	Ruegeria	Ruegeria arenilitoris	Coastal	WP_093963846.1(COG3427) WP_170340610.1(WP_170340610.1'Failed to retrieve COG ID') WP_170342546.1(COG2080) WP_170361033.1(COG3333) WP_170361035.1(COG3181) WP_170459407.1(COG0702) WP_170459408.1(WP_170459408.1'Failed to retrieve COG ID') WP_170459410.1(COG1975) WP_170459412.1(COG1529) WP_170459414.1(COG1319) WP_170460007.1(COG3552) WP_170460009.1(COG3300) WP_254434022.1(COG0714)	Clade_I	-	Present
WP_170468137.1	aerobic carbon-monoxide dehydrogenase large subunit	GCF_013035315.1	GOV53_RS15645	Bacteria	Pseudomonadota	Alphaproteobacteria	Rhodobacterales	Rhodobacteraceae	Ruegeria	Ruegeria arenilitoris_D	Coastal	WP_170386829.1(COG2080) WP_170426408.1(COG1975) WP_170468127.1(WP_170468127.1'Failed to retrieve COG ID') WP_170468131.1(COG3427) WP_170468135.1(COG0714) WP_170468137.1(COG1529) WP_170468139.1(COG1319) WP_170468141.1(COG3300) WP_170468143.1(COG1840) WP_170468145.1(COG2205) WP_170468147.1(COG0745) WP_254439305.1(COG3552) WP_302477702.1(COG4938)	Clade_I	-	Present
WP_170481160.1	aerobic carbon-monoxide dehydrogenase large subunit	GCF_013035425.1	GOV45_RS19835	Bacteria	Pseudomonadota	Alphaproteobacteria	Rhodobacterales	Rhodobacteraceae	Ruegeria	Ruegeria arenilitoris_A	Coastal	WP_155149197.1(COG2080) WP_170481150.1(COG3898) WP_170481154.1(COG3300) WP_170481157.1(COG1319) WP_170481160.1(COG1529) WP_170481163.1(COG0714) WP_170481166.1(COG3552) WP_170481169.1(COG1975) WP_170481171.1(COG3427) WP_254448052.1(COG1587) WP_254448058.1(COG4223)	Clade_I	-	Present
WP_170515283.1	aerobic carbon-monoxide dehydrogenase large subunit	GCF_013032825.1	GOW75_RS05665	Bacteria	Pseudomonadota	Alphaproteobacteria	Rhodobacterales	Rhodobacteraceae	Ruegeria	Ruegeria atlantica_A	Deep Sea Sediment	WP_170396924.1(COG0745) WP_170515271.1(COG3427) WP_170515274.1(COG1975) WP_170515277.1(COG3552) WP_170515280.1(COG0714) WP_170515283.1(COG1529) WP_170515285.1(COG2080) WP_170515288.1(COG1319) WP_170515291.1(COG1840) WP_170515294.1(COG0642) WP_170515996.1(COG3300)	Clade_I	-	Present
WP_170525492.1	aerobic carbon-monoxide dehydrogenase large subunit	GCF_013033425.1	GOW44_RS10620	Bacteria	Pseudomonadota	Alphaproteobacteria	Rhodobacterales	Rhodobacteraceae	Ruegeria	Ruegeria arenilitoris	Coastal	WP_093963846.1(COG3427) WP_093963851.1(COG2080) WP_093963852.1(COG3333) WP_170340610.1(WP_170340610.1'Failed to retrieve COG ID') WP_170361031.1(COG1319) WP_170361035.1(COG3181) WP_170447156.1(COG1975) WP_170525488.1(COG0702) WP_170525492.1(COG1529) WP_170525787.1(COG3552) WP_170525788.1(COG3300) WP_217356147.1(WP_217356147.1'Failed to retrieve COG ID') WP_254430346.1(COG0714)	Clade_I	-	Present
WP_170529477.1	aerobic carbon-monoxide dehydrogenase large subunit	GCF_013033465.1	GOW43_RS10805	Bacteria	Pseudomonadota	Alphaproteobacteria	Rhodobacterales	Rhodobacteraceae	Ruegeria	Ruegeria arenilitoris	Coastal	WP_093963852.1(COG3333) WP_170340610.1(WP_170340610.1'Failed to retrieve COG ID') WP_170361029.1(COG2080) WP_170361035.1(COG3181) WP_170459408.1(WP_170459408.1'Failed to retrieve COG ID') WP_170529474.1(COG0702) WP_170529475.1(COG3427) WP_170529476.1(COG1975) WP_170529477.1(COG1529) WP_170529478.1(COG1319) WP_170529756.1(COG3552) WP_170529757.1(COG3300) WP_254434022.1(COG0714)	Clade_I	-	Present
WP_170539569.1	aerobic carbon-monoxide dehydrogenase large subunit	GCF_013030325.1	GOX60_RS11350	Bacteria	Pseudomonadota	Alphaproteobacteria	Rhodobacterales	Rhodobacteraceae	Ruegeria	Ruegeria arenilitoris	Coastal	WP_093963846.1(COG3427) WP_093963852.1(COG3333) WP_093964360.1(COG3300) WP_170340610.1(WP_170340610.1'Failed to retrieve COG ID') WP_170361035.1(COG3181) WP_170539559.1(COG0702) WP_170539561.1(WP_170539561.1'Failed to retrieve COG ID') WP_170539564.1(COG1975) WP_170539569.1(COG1529) WP_170539572.1(COG2080) WP_170539576.1(COG1319) WP_170540427.1(COG3552) WP_254435574.1(COG0714)	Clade_I	-	Present
WP_170545561.1	aerobic carbon-monoxide dehydrogenase large subunit	GCF_013031355.1	GOX63_RS08775	Bacteria	Pseudomonadota	Alphaproteobacteria	Rhodobacterales	Rhodobacteraceae	Ruegeria	Ruegeria arenilitoris_C	Coastal	WP_170325599.1(COG0589) WP_170325600.1(COG3631) WP_170325601.1(COG3427) WP_170325602.1(COG1975) WP_170325603.1(COG0714) WP_170325605.1(COG2080) WP_170325607.1(COG3300) WP_170326007.1(COG3552) WP_170545561.1(COG1529) WP_170545563.1(COG1319)	Clade_I	-	Present
WP_170551239.1	aerobic carbon-monoxide dehydrogenase large subunit	GCF_013031985.1	GOX22_RS12160	Bacteria	Pseudomonadota	Alphaproteobacteria	Rhodobacterales	Rhodobacteraceae	Ruegeria	Ruegeria atlantica_A	Deep Sea Sediment	WP_093963851.1(COG2080) WP_170352094.1(COG3427) WP_170551236.1(COG1319) WP_170551239.1(COG1529) WP_170551244.1(COG0714) WP_170551247.1(COG3552) WP_170551249.1(COG1975) WP_170551370.1(COG3300)	Clade_I	-	Present
WP_170563879.1	aerobic carbon-monoxide dehydrogenase large subunit	GCF_013032505.1	GOW92_RS19930	Bacteria	Pseudomonadota	Alphaproteobacteria	Rhodobacterales	Rhodobacteraceae	Ruegeria	Ruegeria atlantica_F	Deep Sea Sediment	WP_170563864.1(COG0702) WP_170563868.1(COG3427) WP_170563872.1(WP_170563872.1) WP_170563875.1(COG0714) WP_170563879.1(COG1529) WP_170563883.1(COG2080) WP_170563886.1(COG1319) WP_170563889.1(COG3300) WP_170563892.1(COG1840) WP_170563895.1(COG2205) WP_170563898.1(COG0745) WP_254453100.1(COG3552)	Clade_I	-	Present
WP_170582179.1	aerobic carbon-monoxide dehydrogenase large subunit	GCF_013035025.1	GOV65_RS09260	Bacteria	Pseudomonadota	Alphaproteobacteria	Rhodobacterales	Rhodobacteraceae	Ruegeria	Ruegeria arenilitoris	Coastal	WP_093963846.1(COG3427) WP_093963852.1(COG3333) WP_170340602.1(COG1975) WP_170340610.1(WP_170340610.1'Failed to retrieve COG ID') WP_170361031.1(COG1319) WP_170361035.1(COG3181) WP_170582175.1(COG0702) WP_170582177.1(WP_170582177.1'Failed to retrieve COG ID') WP_170582179.1(COG1529) WP_170582181.1(COG2080) WP_170582183.1(COG3300) WP_170582576.1(COG3552) WP_254434022.1(COG0714)	Clade_I	-	Present
WP_170588064.1	aerobic carbon-monoxide dehydrogenase large subunit	GCF_013035065.1	GOV62_RS11365	Bacteria	Pseudomonadota	Alphaproteobacteria	Rhodobacterales	Rhodobacteraceae	Ruegeria	Ruegeria arenilitoris	Coastal	WP_093963851.1(COG2080) WP_093963852.1(COG3333) WP_093964360.1(COG3300) WP_170340610.1(WP_170340610.1'Failed to retrieve COG ID') WP_170361031.1(COG1319) WP_170370423.1(COG3427) WP_170588058.1(COG0702) WP_170588060.1(WP_170588060.1'Failed to retrieve COG ID') WP_170588062.1(COG1975) WP_170588064.1(COG1529) WP_170588066.1(COG3181) WP_170588715.1(COG3552) WP_254434022.1(COG0714)	Clade_I	-	Present
WP_170596641.1	aerobic carbon-monoxide dehydrogenase large subunit	GCF_013035185.1	GOV57_RS16185	Bacteria	Pseudomonadota	Alphaproteobacteria	Rhodobacterales	Rhodobacteraceae	Ruegeria	Ruegeria arenilitoris	Coastal	WP_093963846.1(COG3427) WP_093963851.1(COG2080) WP_170340610.1(WP_170340610.1'Failed to retrieve COG ID') WP_170361033.1(COG3333) WP_170361035.1(COG3181) WP_170405477.1(COG0702) WP_170451870.1(COG1319) WP_170451916.1(COG3300) WP_170596637.1(COG1975) WP_170596641.1(COG1529) WP_170596733.1(COG3552) WP_217360207.1(WP_217360207.1'Failed to retrieve COG ID') WP_254438972.1(COG0714)	Clade_I	-	Present
WP_170600739.1	aerobic carbon-monoxide dehydrogenase large subunit	GCF_013035235.1	GOV54_RS13835	Bacteria	Pseudomonadota	Alphaproteobacteria	Rhodobacterales	Rhodobacteraceae	Ruegeria	Ruegeria arenilitoris	Coastal	WP_093963846.1(COG3427) WP_093963851.1(COG2080) WP_170340610.1(WP_170340610.1'Failed to retrieve COG ID') WP_170361033.1(COG3333) WP_170361035.1(COG3181) WP_170363919.1(WP_170363919.1'Failed to retrieve COG ID') WP_170365947.1(COG3300) WP_170600735.1(COG0702) WP_170600737.1(COG1975) WP_170600739.1(COG1529) WP_170600740.1(COG1319) WP_170600935.1(COG3552) WP_254429427.1(COG0714)	Clade_I	-	Present
WP_170606576.1	aerobic carbon-monoxide dehydrogenase large subunit	GCF_013035375.1	GOV48_RS12220	Bacteria	Pseudomonadota	Alphaproteobacteria	Rhodobacterales	Rhodobacteraceae	Ruegeria	Ruegeria arenilitoris_A	Coastal	WP_155149197.1(COG2080) WP_170481163.1(COG0714) WP_170606570.1(COG3898) WP_170606572.1(COG3300) WP_170606574.1(COG1319) WP_170606576.1(COG1529) WP_170606578.1(COG3552) WP_170606580.1(COG1975) WP_170606581.1(COG3427) WP_170606583.1(COG0702) WP_170606644.1(COG1587) WP_254442577.1(COG4223)	Clade_I	-	Present
WP_171329926.1	aerobic carbon-monoxide dehydrogenase large subunit	GCF_013110705.1	GS634_RS10310	Bacteria	Pseudomonadota	Alphaproteobacteria	Rhodobacterales	Rhodobacteraceae	Ruegeria	Ruegeria sp009363615	Deep Sea Sediment	WP_152457016.1(COG2080) WP_171120341.1(COG3427) WP_171120356.1(COG1846) WP_171232720.1(COG3552) WP_171232721.1(COG0714) WP_171329921.1(COG2114) WP_171329923.1(COG3300) WP_171329925.1(COG1319) WP_171329926.1(COG1529) WP_171329928.1(COG1975)	Clade_I	-	Present
WP_171364517.1	aerobic carbon-monoxide dehydrogenase large subunit	GCF_013110645.1	GS617_RS19490	Bacteria	Pseudomonadota	Alphaproteobacteria	Rhodobacterales	Rhodobacteraceae	Ruegeria	Ruegeria sp009363615	Deep Sea Sediment	WP_152457016.1(COG2080) WP_171120341.1(COG3427) WP_171120356.1(COG1846) WP_171364514.1(COG2114) WP_171364515.1(COG3300) WP_171364516.1(COG1319) WP_171364517.1(COG1529) WP_171364518.1(COG0714) WP_171364519.1(COG3552) WP_171364520.1(COG1975)	Clade_I	-	Present
WP_172889031.1	aerobic carbon-monoxide dehydrogenase large subunit	GCF_013266695.1	HPQ64_RS13610	Bacteria	Pseudomonadota	Alphaproteobacteria	Rhizobiales	Stappiaceae	Hongsoonwoonella	Hongsoonwoonella zoysiae	Coastal	WP_172889023.1(COG0149) WP_172889024.1(COG1314) WP_172889025.1(COG0504) WP_172889026.1(WP_172889026.1'Failed to retrieve COG ID') WP_172889027.1(COG0845) WP_172889028.1(COG0841) WP_172889029.1(COG1319) WP_172889030.1(COG2080) WP_172889031.1(COG1529) WP_172889032.1(COG0714) WP_172889033.1(COG3552) WP_172889034.1(COG1975)	Clade_I	-	Present at a distant location
WP_175275523.1	aerobic carbon-monoxide dehydrogenase large subunit	GCF_013358405.1	HTY61_RS03635	Bacteria	Pseudomonadota	Alphaproteobacteria	Rhizobiales	Rhizobiaceae	Oricola	Oricola thermophila	Coastal	WP_175275521.1(COG1319) WP_175275522.1(COG2080) WP_175275523.1(COG1529) WP_175275524.1(COG0714) WP_175275525.1(COG3552) WP_175275526.1(COG1975) WP_175275527.1(COG3427) WP_197945363.1(COG3300)	Clade_I	-	Present
WP_176853755.1	aerobic carbon-monoxide dehydrogenase large subunit	GCF_013377555.1	HJ536_RS10625	Bacteria	Pseudomonadota	Alphaproteobacteria	Rhodobacterales	Rhodobacteraceae	Donghicola	Donghicola mangrovi	Coastal	WP_176853755.1(COG1529) WP_176853756.1(COG2080) WP_176853759.1(COG1610) WP_177157688.1(COG3427) WP_177157689.1(COG1975) WP_177157690.1(COG3552) WP_177157691.1(COG0714) WP_177157692.1(COG1319) WP_177157693.1(COG3300)	Clade_I	-	Present
WP_176863772.1	aerobic carbon-monoxide dehydrogenase large subunit	GCF_013377785.1	HW561_RS08750	Bacteria	Pseudomonadota	Alphaproteobacteria	Rhodobacterales	Rhodobacteraceae	Ruegeria	Ruegeria haliotis	Host Associated	WP_176863764.1(COG0702) WP_176863766.1(COG3427) WP_176863768.1(COG1975) WP_176863770.1(COG0714) WP_176863772.1(COG1529) WP_176863774.1(COG2080) WP_176863776.1(COG1319) WP_176863777.1(COG3300) WP_176863779.1(COG3898) WP_176863781.1(COG1587) WP_211198574.1(COG4223) WP_235962846.1(COG3552)	Clade_I	-	Present
WP_183965944.1	aerobic carbon-monoxide dehydrogenase large subunit	GCF_014196795.1	GGQ68_RS11025	Bacteria	Pseudomonadota	Alphaproteobacteria	Rhodobacterales	Rhodobacteraceae	Sagittula	Sagittula marina	Coastal	WP_183965938.1(COG1975) WP_183965940.1(COG3552) WP_183965942.1(COG0714) WP_183965944.1(COG1529) WP_183965946.1(COG2080) WP_183965948.1(COG1319) WP_183965950.1(COG0115) WP_246429334.1(COG3300)	Clade_I	-	Present at a distant location
WP_184824325.1	aerobic carbon-monoxide dehydrogenase large subunit	GCF_014204975.1	HD601_RS18580	Bacteria	Actinomycetota	Actinomycetes	Jiangellales	Jiangellaceae	Jiangella	Jiangella mangrovi	Coastal	WP_184824317.1(COG3552) WP_184824319.1(COG3427) WP_184824321.1(COG0714) WP_184824323.1(COG1975) WP_184824325.1(COG1529) WP_184824327.1(COG2080) WP_184824329.1(COG1319) WP_343076425.1(COG1574)	Clade_V	-	Present
WP_187076273.1	aerobic carbon-monoxide dehydrogenase large subunit	GCF_014297465.1	H8N03_RS11245	Bacteria	Pseudomonadota	Gammaproteobacteria	Burkholderiales	Burkholderiaceae	Ramlibacter	Ramlibacter cellulosilyticus	Coastal	WP_187076261.1(COG0697) WP_187076262.1(COG1217) WP_187076264.1(COG0858) WP_187076265.1(COG0532) WP_187076266.1(COG0195) WP_187076267.1(COG0779) WP_187076268.1(WP_187076268.1'Failed to retrieve COG ID') WP_187076269.1(COG2068) WP_187076270.1(COG3552) WP_187076271.1(COG0714) WP_187076272.1(COG3427) WP_187076273.1(COG1529) WP_187076274.1(COG2080) WP_222622951.1(COG0130) WP_255428174.1(COG1024) WP_25…	Clade_I	-	Present
WP_189767481.1	aerobic carbon-monoxide dehydrogenase large subunit	GCF_014650955.1	IE278_RS00255	Bacteria	Actinomycetota	Actinomycetes	Streptomycetales	Streptomycetaceae	Streptomyces	Streptomyces tauricus	Coastal	WP_189767480.1(COG0714) WP_189767481.1(COG1529) WP_189767482.1(COG2080) WP_189767483.1(COG1319) WP_213089690.1(COG1975) WP_246569633.1(COG3552)	Clade_V	-	Present at a distant location
WP_190289803.1	aerobic carbon-monoxide dehydrogenase large subunit	GCF_014692675.1	HK439_RS02545	Bacteria	Pseudomonadota	Alphaproteobacteria	Rhizobiales	Stappiaceae	Roseibium	Roseibium aggregatum_C	Coastal	WP_190289801.1(COG3300) WP_190289802.1(COG1319) WP_190289803.1(COG1529) WP_190289804.1(COG0714) WP_190289805.1(COG3552) WP_190289806.1(COG1975) WP_190289807.1(COG3427) WP_190289808.1(WP_190289808.1'Failed to retrieve COG ID') WP_190290013.1(COG2080)	Clade_I	-	Present
WP_192106322.1	aerobic carbon-monoxide dehydrogenase large subunit	GCF_014842925.1	IG617_RS00470	Bacteria	Pseudomonadota	Alphaproteobacteria	Rhizobiales	Stappiaceae	Roseibium	Roseibium polysiphoniae	Coastal	WP_162858371.1(COG2080) WP_192106317.1(COG3300) WP_192106319.1(COG1319) WP_192106322.1(COG1529) WP_192106324.1(COG0714) WP_192106325.1(COG3552) WP_192106327.1(COG1975) WP_192106330.1(COG3427) WP_192106332.1(WP_192106332.1'Failed to retrieve COG ID')	Clade_I	-	Present
WP_193171113.1	aerobic carbon-monoxide dehydrogenase large subunit	GCF_014904795.1	IG629_RS06240	Bacteria	Pseudomonadota	Alphaproteobacteria	Thalassobaculales	Thalassobaculaceae	Nisaea	Nisaea nitritireducens	Coastal	WP_193171112.1(COG0714) WP_193171113.1(COG1529) WP_193171115.1(COG1319) WP_193171116.1(COG3300) WP_193171320.1(COG3552) WP_226886504.1(COG1975) WP_319025033.1(COG2080)	Clade_I	-	Present at a distant location
WP_193371614.1	aerobic carbon-monoxide dehydrogenase large subunit	GCF_014925385.1	H7X47_RS25515	Bacteria	Pseudomonadota	Alphaproteobacteria	Kiloniellales	Kiloniellaceae	Pelagibius	Pelagibius marinus	Coastal	WP_193371611.1(COG3300) WP_193371612.1(COG1319) WP_193371613.1(COG2080) WP_193371614.1(COG1529) WP_193371615.1(COG0714) WP_193371616.1(COG3552) WP_193371617.1(COG1975)	Clade_I	-	Present at a distant location
WP_194137811.1	aerobic carbon-monoxide dehydrogenase large subunit	GCF_015223355.1	IQ782_RS27135	Bacteria	Pseudomonadota	Alphaproteobacteria	Rhodobacterales	Rhodobacteraceae	Salipiger	Salipiger mangrovisoli	Coastal	WP_194137808.1(COG3300) WP_194137809.1(COG1319) WP_194137810.1(COG2080) WP_194137811.1(COG1529) WP_194137812.1(COG0714) WP_194137813.1(COG3552) WP_194137814.1(COG1975) WP_194137815.1(COG0745) WP_194137816.1(COG0642) WP_194137817.1(COG4993) WP_194137818.1(WP_194137818.1'Failed to retrieve COG ID') WP_194137819.1(COG1752) WP_194137820.1(COG3246) WP_240989616.1(WP_240989616.1'Failed to retrieve COG …	Clade_I	-	Present at a distant location
WP_198967324.1	aerobic carbon-monoxide dehydrogenase large subunit	GCF_010728525.1	G6N41_RS10685	Bacteria	Actinomycetota	Actinomycetes	Mycobacteriales	Mycobacteriaceae	Mycobacterium	Mycobacterium marinum	Host Associated	WP_036426958.1(COG2080) WP_198967324.1(COG1529) WP_198967326.1(COG2068) WP_198967327.1(COG0714) WP_198967328.1(COG3427) WP_198967819.1(COG1319)	Clade_V	-	Present
WP_200326127.1	aerobic carbon-monoxide dehydrogenase large subunit	GCF_016595675.1	JHE00_RS33670	Bacteria	Actinomycetota	Actinomycetes	Mycobacteriales	Pseudonocardiaceae	Prauserella_A	Prauserella_A cavernicola	Coastal	WP_200326126.1(COG1319) WP_200326127.1(COG1529) WP_200326128.1(COG1975) WP_200326129.1(COG0714) WP_200326130.1(COG3552) WP_200326131.1(COG3103) WP_200326133.1(COG0708) WP_200326135.1(COG1896) WP_200326136.1(COG1060) WP_200326137.1(COG1295) WP_200326138.1(COG2814) WP_200326186.1(COG2080) WP_307832224.1(WP_307832224.1'Failed to retrieve COG ID')	Clade_V	-	Present at a distant location
WP_203705327.1	aerobic carbon-monoxide dehydrogenase large subunit	GCF_039528555.1	Air01nite_RS23765	Bacteria	Actinomycetota	Actinomycetes	Mycobacteriales	Micromonosporaceae	Asanoa	Asanoa iriomotensis	Coastal	WP_203705323.1(COG1319) WP_203705325.1(COG2080) WP_203705327.1(COG1529) WP_203705329.1(COG1975) WP_203705331.1(COG0714) WP_203705333.1(COG3552) WP_203705335.1(COG1975) WP_203705337.1(COG3427)	Clade_V	-	Present
WP_206456194.1	aerobic carbon-monoxide dehydrogenase large subunit	GCF_017183135.1	ING15_RS17800	Bacteria	Pseudomonadota	Alphaproteobacteria	Rhizobiales	Rhizobiaceae	Aurantimonas	Aurantimonas marina	Deep Sea Sediment	WP_206456192.1(COG1975) WP_206456193.1(COG0714) WP_206456194.1(COG1529) WP_206456195.1(COG2080) WP_206456196.1(COG1319) WP_206456197.1(WP_206456197.1'Failed to retrieve COG ID') WP_206456198.1(COG1028) WP_206456212.1(COG3552) WP_206456213.1(COG3300)	Clade_I	-	Present at a distant location
WP_206911235.1	aerobic carbon-monoxide dehydrogenase large subunit	GCF_020882605.1	JF549_RS28740	Bacteria	Pseudomonadota	Alphaproteobacteria	Rhizobiales	Stappiaceae	Roseibium	Roseibium algicola	Coastal	WP_055654308.1(COG0010) WP_206911232.1(COG3300) WP_206911234.1(COG1319) WP_206911235.1(COG1529) WP_206911236.1(COG0714) WP_206911237.1(COG3552) WP_206911239.1(COG3427) WP_206911240.1(WP_206911240.1'Failed to retrieve COG ID') WP_206911241.1(COG0715) WP_206911242.1(COG0600) WP_206911243.1(WP_206911243.1'Failed to retrieve COG ID') WP_206911244.1(WP_206911244.1'Failed to retrieve COG ID') WP_206911…	Clade_I	-	Present
WP_206939756.1	aerobic carbon-monoxide dehydrogenase large subunit	GCF_017313085.1	J0X15_RS08705	Bacteria	Pseudomonadota	Alphaproteobacteria	Rhizobiales	Stappiaceae	Roseibium	Roseibium limicola	Coastal	WP_206939746.1(WP_206939746.1'Failed to retrieve COG ID') WP_206939748.1(COG3427) WP_206939752.1(COG3552) WP_206939754.1(COG0714) WP_206939756.1(COG1529) WP_206939758.1(COG2080) WP_206939760.1(COG1319) WP_206939762.1(COG3300) WP_206939764.1(COG4121) WP_209015220.1(COG1975)	Clade_I	-	Present
WP_207142431.1	aerobic carbon-monoxide dehydrogenase large subunit	GCF_017309185.1	JF539_RS19795	Bacteria	Pseudomonadota	Alphaproteobacteria	Rhizobiales	Stappiaceae	Roseibium	Roseibium aggregatum_B	Coastal	WP_207142426.1(WP_207142426.1'Failed to retrieve COG ID') WP_207142427.1(COG3427) WP_207142429.1(COG3552) WP_207142430.1(COG0714) WP_207142431.1(COG1529) WP_207142432.1(COG1319) WP_207142433.1(COG3300) WP_207142472.1(COG2080) WP_209017458.1(COG1975)	Clade_I	-	Present
WP_207351441.1	aerobic carbon-monoxide dehydrogenase large subunit	GCF_017353515.1	J1C47_RS14265	Bacteria	Pseudomonadota	Alphaproteobacteria	Rhizobiales	Rhizobiaceae	Jiella	Jiella sonneratiae	Coastal	WP_207351438.1(COG1975) WP_207351439.1(COG3552) WP_207351440.1(COG0714) WP_207351441.1(COG1529) WP_207351442.1(COG2080) WP_207351443.1(COG1319) WP_207351444.1(COG3300) WP_207351445.1(COG1802)	Clade_I	-	Present at a distant location
WP_209364177.1	aerobic carbon-monoxide dehydrogenase large subunit	GCF_017813235.1	J5474_RS22200	Bacteria	Pseudomonadota	Alphaproteobacteria	Rhodobacterales	Rhodobacteraceae	Sagittula	Sagittula salina	Coastal	WP_209364177.1(COG1529) WP_209364178.1(COG2080) WP_209364179.1(COG1319) WP_342454088.1(COG3300)	Clade_I	-	Present at a distant location
WP_211697594.1	aerobic carbon-monoxide dehydrogenase large subunit	GCF_018278905.1	F6B93_RS02570	Bacteria	Actinomycetota	Actinomycetes	Mycobacteriales	Mycobacteriaceae	Mycobacterium	Mycobacterium spongiae	Host Associated	WP_211697591.1(COG1975) WP_211697592.1(COG1319) WP_211697593.1(COG2080) WP_211697594.1(COG1529) WP_211697595.1(COG1975) WP_211697596.1(COG2068) WP_211697597.1(COG3427) WP_211697598.1(COG3552) WP_211699231.1(COG0714)	Clade_V	-	Present
WP_212537220.1	aerobic carbon-monoxide dehydrogenase large subunit	GCF_018224955.1	KB874_RS14320	Bacteria	Pseudomonadota	Alphaproteobacteria	Rhodobacterales	Rhodobacteraceae	Thetidibacter	Thetidibacter halocola	Coastal	WP_212537217.1(COG3427) WP_212537218.1(COG3552) WP_212537219.1(COG0714) WP_212537220.1(COG1529) WP_212537221.1(COG2080) WP_212537222.1(COG1319) WP_212537223.1(COG1077) WP_249200491.1(COG1975) WP_346346556.1(COG3544)	Clade_I	-	Present
WP_212700461.1	aerobic carbon-monoxide dehydrogenase large subunit	GCF_018219815.1	IT775_RS07440	Bacteria	Pseudomonadota	Alphaproteobacteria	Rhodobacterales	Rhodobacteraceae	Thalassobius	Thalassobius aquimarinus	Coastal	WP_212700455.1(COG1975) WP_212700456.1(COG3427) WP_212700457.1(COG2068) WP_212700458.1(COG1975) WP_212700459.1(COG3552) WP_212700460.1(COG0714) WP_212700461.1(COG1529) WP_212700462.1(COG2080) WP_212700463.1(COG1319) WP_212700464.1(COG3300) WP_212700465.1(WP_212700465.1'Failed to retrieve COG ID')	Clade_I	-	Present
WP_212774913.1	aerobic carbon-monoxide dehydrogenase large subunit	GCF_018326425.1	KI215_RS07560	Bacteria	Bacillota	Bacilli	Thermoactinomycetales	JIR-001	Polycladomyces	Polycladomyces abyssicola	Deep Sea Sediment	WP_212774910.1(COG2814) WP_212774911.1(COG1319) WP_212774912.1(COG2080) WP_212774913.1(COG1529) WP_212774914.1(COG1975) WP_212774915.1(COG3427) WP_212774917.1(COG1975) WP_212774918.1(COG1975) WP_212774919.1(COG2068) WP_212774920.1(COG2896) WP_246512241.1(COG3552) WP_338048336.1(COG0714)	Clade_III	-	Present
WP_215942307.1	aerobic carbon-monoxide dehydrogenase large subunit	GCF_018860665.1	KO497_RS02070	Bacteria	Pseudomonadota	Alphaproteobacteria	Rhodobacterales	Rhodobacteraceae	Celeribacter	Celeribacter marinus_A	Coastal	WP_215942304.1(COG3300) WP_215942305.1(COG1319) WP_215942306.1(COG2080) WP_215942307.1(COG1529) WP_215942308.1(COG0714) WP_215942309.1(COG3552) WP_215942310.1(COG1975) WP_215942311.1(COG2068) WP_215942312.1(COG3427) WP_215942313.1(COG1975) WP_215942314.1(COG5397) WP_215942315.1(COG2188)	Clade_I	-	Present
WP_215991415.1	aerobic carbon-monoxide dehydrogenase large subunit	GCF_018860505.1	KO503_RS09995	Bacteria	Pseudomonadota	Alphaproteobacteria	Rhodobacterales	Rhodobacteraceae	Celeribacter	Celeribacter marinus_B	Coastal	WP_215991408.1(COG5397) WP_215991409.1(COG1975) WP_215991410.1(COG3427) WP_215991411.1(COG2068) WP_215991412.1(COG1975) WP_215991413.1(COG3552) WP_215991414.1(COG0714) WP_215991415.1(COG1529) WP_215991416.1(COG2080) WP_215991417.1(COG1319) WP_215991418.1(COG3300)	Clade_I	-	Present
WP_216319116.1	aerobic carbon-monoxide dehydrogenase large subunit	GCF_018863415.1	IC605_RS03545	Bacteria	Deinococcota	Deinococci	Deinococcales	Deinococcaceae	Deinococcus	Deinococcus aestuarii	Coastal	WP_216319110.1(COG1902) WP_216319113.1(COG1975) WP_216319116.1(COG1529) WP_216319118.1(COG2080) WP_216319121.1(COG1319) WP_216319124.1(COG3694) WP_216319127.1(COG4587) WP_216319130.1(COG4587) WP_216319133.1(COG4586)	Clade_III	-	Present at a distant location
WP_218128760.1	aerobic carbon-monoxide dehydrogenase large subunit	GCF_900100395.1	BLR04_RS07845	Bacteria	Actinomycetota	Actinomycetes	Streptosporangiales	Streptosporangiaceae	Nonomuraea	Nonomuraea maritima	Coastal	WP_090761190.1(COG1414) WP_090761192.1(COG2080) WP_090761194.1(COG1319) WP_176902992.1(COG0515) WP_176902993.1(COG2124) WP_218128759.1(COG1975) WP_218128760.1(COG1529)	Clade_V	-	Present at a distant location
WP_219506448.1	aerobic carbon-monoxide dehydrogenase large subunit	GCF_019375555.1	KX928_RS20670	Bacteria	Pseudomonadota	Alphaproteobacteria	Rhodobacterales	Rhodobacteraceae	Roseobacter	Roseobacter insulae	Coastal	WP_219506434.1(COG4566) WP_219506435.1(COG4191) WP_219506437.1(COG5001) WP_219506439.1(COG0625) WP_219506442.1(COG3427) WP_219506444.1(COG1975) WP_219506446.1(COG3552) WP_219506447.1(COG0714) WP_219506448.1(COG1529) WP_219506449.1(COG2080) WP_219506450.1(COG1319) WP_219506451.1(COG3300) WP_219506452.1(COG0404)	Clade_I	-	Present
WP_221025031.1	aerobic carbon-monoxide dehydrogenase large subunit	GCF_019679455.1	K1X13_RS10575	Bacteria	Actinomycetota	Actinomycetes	Propionibacteriales	Nocardioidaceae	Nocardioides_C	Nocardioides_C jiangsuensis	Coastal	WP_221025027.1(COG0626) WP_221025028.1(WP_221025028.1'Failed to retrieve COG ID') WP_221025029.1(COG0628) WP_221025030.1(COG1319) WP_221025031.1(COG1529) WP_221025032.1(COG1975) WP_221025033.1(COG3552) WP_221026011.1(COG2080) WP_308249502.1(COG0714)	Clade_V	-	Present at a distant location
WP_222457838.1	aerobic carbon-monoxide dehydrogenase large subunit	GCF_019801065.1	KUW05_RS12025	Bacteria	Pseudomonadota	Alphaproteobacteria	Rhodobacterales	Rhodobacteraceae	Ruegeria	Ruegeria arenilitoris	Coastal	WP_093963851.1(COG2080) WP_093964360.1(COG3300) WP_170340610.1(WP_170340610.1'Failed to retrieve COG ID') WP_170361033.1(COG3333) WP_170361035.1(COG3181) WP_170368963.1(COG0714) WP_170370423.1(COG3427) WP_222457837.1(COG1319) WP_222457838.1(COG1529) WP_222457839.1(COG1975) WP_222457840.1(WP_222457840.1'Failed to retrieve COG ID') WP_222457841.1(COG0702) WP_222457877.1(COG3552)	Clade_I	-	Present
WP_222603492.1	aerobic carbon-monoxide dehydrogenase large subunit	GCF_019801965.1	KUV62_RS09625	Bacteria	Pseudomonadota	Alphaproteobacteria	Rhodobacterales	Rhodobacteraceae	Salipiger	Salipiger bermudensis_A	Coastal	WP_222603483.1(COG0665) WP_222603484.1(COG4311) WP_222603485.1(COG0404) WP_222603486.1(COG4583) WP_222603487.1(COG1760) WP_222603488.1(COG0788) WP_222603489.1(COG3300) WP_222603490.1(COG1319) WP_222603491.1(COG2080) WP_222603492.1(COG1529) WP_222603493.1(COG0714) WP_222603494.1(COG3552) WP_222603495.1(COG1975) WP_222603496.1(COG3324) WP_261395529.1(COG4977)	Clade_I	-	Present at a distant location
WP_223421596.1	aerobic carbon-monoxide dehydrogenase large subunit	GCF_019966495.1	LC354_RS04210	Bacteria	Pseudomonadota	Alphaproteobacteria	Rhodobacterales	Rhodobacteraceae	Tateyamaria	Tateyamaria pelophila	Coastal	WP_223421593.1(COG3300) WP_223421594.1(COG1319) WP_223421595.1(COG2080) WP_223421596.1(COG1529) WP_223421597.1(COG0714) WP_223421598.1(COG3552) WP_223421599.1(COG1975) WP_223421600.1(COG3427)	Clade_I	-	Present
WP_224491626.1	aerobic carbon-monoxide dehydrogenase large subunit	GCF_020166515.1	K7R11_RS14850	Bacteria	Bacteroidota	Bacteroidia	Flavobacteriales	Flavobacteriaceae	Robertkochia	Robertkochia marina_A	Coastal	WP_224491624.1(COG1319) WP_224491625.1(COG2080) WP_224491626.1(COG1529) WP_224491627.1(COG3427) WP_224491628.1(COG0714) WP_224491629.1(COG3552) WP_224491630.1(COG1975)	Clade_IV	-	Present
WP_224859347.1	aerobic carbon-monoxide dehydrogenase large subunit	GCF_020171305.1	LCM27_RS19610	Bacteria	Pseudomonadota	Alphaproteobacteria	Rhodobacterales	Rhodobacteraceae	Ruegeria	Ruegeria sp009363615	Bathypelagic	WP_224859338.1(COG3427) WP_224859340.1(COG1975) WP_224859342.1(COG3552) WP_224859344.1(COG0714) WP_224859347.1(COG1529) WP_224859349.1(COG2080) WP_224859351.1(COG1319) WP_224859402.1(COG3300) WP_318245782.1(COG1858)	Clade_I	-	Present
WP_224891264.1	aerobic carbon-monoxide dehydrogenase large subunit	GCF_020171505.1	LCM21_RS14615	Bacteria	Pseudomonadota	Alphaproteobacteria	Rhodobacterales	Rhodobacteraceae	Ruegeria	Ruegeria profundi	Bathypelagic	WP_224891260.1(COG3427) WP_224891261.1(COG1975) WP_224891262.1(COG3552) WP_224891263.1(COG0714) WP_224891264.1(COG1529) WP_224891265.1(COG2080) WP_224891266.1(COG1319) WP_224891267.1(COG3300) WP_224891268.1(COG3898) WP_224891269.1(COG4223) WP_224891270.1(COG1587)	Clade_I	-	Present
WP_224987294.1	aerobic carbon-monoxide dehydrogenase large subunit	GCA_020171285.1	LCL97_RS09510	Bacteria	Pseudomonadota	Alphaproteobacteria	Rhodobacterales	Rhodobacteraceae	JAIUZI01	JAIUZI01 sp020171285	Coastal	WP_224987291.1(COG3300) WP_224987292.1(COG1319) WP_224987293.1(COG2080) WP_224987294.1(COG1529) WP_224987295.1(COG0714) WP_224987296.1(COG3552) WP_224987297.1(COG1975) WP_224987298.1(COG3427) WP_224987299.1(COG2907) WP_224987300.1(COG2230) WP_224987301.1(WP_224987301.1'Failed to retrieve COG ID') WP_224987302.1(COG2211) WP_224987303.1(WP_224987303.1'Failed to retrieve COG ID') WP_224987304.1(COG0…	Clade_I	-	Present
WP_225697620.1	aerobic carbon-monoxide dehydrogenase large subunit	GCF_020328055.1	LDX50_RS06485	Bacteria	Bacteroidota	Bacteroidia	Cytophagales	Cyclobacteriaceae	JAUILA01		Coastal	WP_225697616.1(COG1975) WP_225697617.1(COG3552) WP_225697618.1(COG0714) WP_225697619.1(COG3427) WP_225697620.1(COG1529) WP_225697621.1(COG2080) WP_225697622.1(COG1319) WP_225697623.1(COG4447) WP_225697624.1(WP_225697624.1'Failed to retrieve COG ID') WP_225697625.1(WP_225697625.1'Failed to retrieve COG ID')	Clade_IV	-	Present
WP_228868128.1	aerobic carbon-monoxide dehydrogenase large subunit	GCF_020882625.1	GFK88_RS15985	Bacteria	Pseudomonadota	Alphaproteobacteria	Rhizobiales	Stappiaceae	Roseibium	Roseibium algicola	Coastal	WP_022998619.1(WP_022998619.1'Failed to retrieve COG ID') WP_055654308.1(COG0010) WP_055654321.1(COG0714) WP_062488743.1(COG0600) WP_062491642.1(COG2080) WP_228868125.1(COG3300) WP_228868126.1(COG1319) WP_228868128.1(COG1529) WP_228868129.1(COG3552) WP_228868132.1(COG3427) WP_228868133.1(COG0715) WP_228868135.1(COG1116) WP_228868136.1(WP_228868136.1'Failed to retrieve COG ID') WP_228868137.1(WP_2…	Clade_I	-	Present
WP_228930359.1	aerobic carbon-monoxide dehydrogenase large subunit	GCF_020882585.1	GFC08_RS22610	Bacteria	Pseudomonadota	Alphaproteobacteria	Rhizobiales	Stappiaceae	Roseibium	Roseibium algicola	Coastal	WP_031268485.1(COG2080) WP_206911236.1(COG0714) WP_228930357.1(COG3300) WP_228930358.1(COG1319) WP_228930359.1(COG1529) WP_228930360.1(COG3552) WP_228930361.1(COG3427) WP_228930362.1(WP_228930362.1'Failed to retrieve COG ID') WP_228930363.1(COG0715) WP_228930364.1(COG0600) WP_228930365.1(COG1116) WP_228930366.1(COG0010) WP_228930367.1(WP_228930367.1'Failed to retrieve COG ID') WP_228930368.1(WP_2…	Clade_I	-	Present
WP_229003925.1	aerobic carbon-monoxide dehydrogenase large subunit	GCF_020882645.1	GFK91_RS20875	Bacteria	Pseudomonadota	Alphaproteobacteria	Rhizobiales	Stappiaceae	Roseibium	Roseibium algicola	Coastal	WP_022998619.1(WP_022998619.1'Failed to retrieve COG ID') WP_055654308.1(COG0010) WP_055654321.1(COG0714) WP_168686830.1(COG0600) WP_229003919.1(WP_229003919.1'Failed to retrieve COG ID') WP_229003920.1(WP_229003920.1'Failed to retrieve COG ID') WP_229003921.1(COG1116) WP_229003922.1(COG0715) WP_229003923.1(COG3427) WP_229003924.1(COG3552) WP_229003925.1(COG1529) WP_229003926.1(COG1319) WP_229003…	Clade_I	-	Present
WP_232571196.1	aerobic carbon-monoxide dehydrogenase large subunit	GCF_021233415.1	LT972_RS00305	Archaea	Halobacteriota	Halobacteria	Halobacteriales	Halobacteriaceae	Halobacterium	Halobacterium litoreum	Solar Saltern	WP_232571194.1(COG2014) WP_232571195.1(COG1975) WP_232571196.1(COG1529) WP_232571197.1(COG1319) WP_232571198.1(COG3427) WP_269780536.1(COG2080)	Clade_VI	-	Present
WP_235260611.1	aerobic carbon-monoxide dehydrogenase large subunit	GCF_021532625.1	L0666_RS08870	Bacteria	Pseudomonadota	Alphaproteobacteria	Rhodobacterales	Rhodobacteraceae	Octadecabacter	Octadecabacter algicola	Host Associated	WP_235260577.1(COG0834) WP_235260579.1(COG0625) WP_235260588.1(COG3300) WP_235260602.1(COG1319) WP_235260604.1(COG2080) WP_235260611.1(COG1529) WP_235260619.1(COG0714) WP_235260628.1(COG3552) WP_235260630.1(COG1975) WP_235260632.1(COG2068) WP_235260642.1(COG3427) WP_235260644.1(COG1975) WP_235260646.1(COG2379) WP_235260654.1(COG3568)	Clade_I	-	Present
WP_238366472.1	aerobic carbon-monoxide dehydrogenase large subunit	GCF_019966535.1	MF270_RS13755	Bacteria	Pseudomonadota	Alphaproteobacteria	Rhodobacterales	Rhodobacteraceae	Mesobacterium	Mesobacterium pallidum	Deep SeaWater	WP_238366469.1(COG3427) WP_238366470.1(COG1975) WP_238366471.1(COG3552) WP_238366472.1(COG1529) WP_238366473.1(COG2080) WP_238366474.1(COG1319) WP_238366475.1(COG3300) WP_238366506.1(COG0714)	Clade_I	-	Present
WP_238369606.1	aerobic carbon-monoxide dehydrogenase large subunit	GCF_019966545.1	MF268_RS03900	Bacteria	Pseudomonadota	Alphaproteobacteria	Rhodobacterales	Rhodobacteraceae	Heliomarina	Heliomarina baculiformis	Deep SeaWater	WP_238369602.1(COG1167) WP_238369603.1(COG3300) WP_238369604.1(COG1319) WP_238369605.1(COG2080) WP_238369606.1(COG1529) WP_238369607.1(COG0714) WP_238369608.1(COG3552) WP_238369609.1(COG1975) WP_238369610.1(COG1802)	Clade_I	-	Present at a distant location
WP_247414577.1	aerobic carbon-monoxide dehydrogenase large subunit	GCF_023074835.1	MX571_RS05470	Archaea	Halobacteriota	Halobacteria	Halobacteriales	Haloarculaceae	Halomarina	Halomarina salina	Solar Saltern	WP_247414575.1(COG3427) WP_247414576.1(COG1319) WP_247414577.1(COG1529) WP_247414578.1(COG1975) WP_247414581.1(WP_247414581.1'Failed to retrieve COG ID') WP_282594571.1(COG2014) WP_282594572.1(COG2855)	Clade_VI	-	Present
WP_249947256.1	aerobic carbon-monoxide dehydrogenase large subunit	GCF_030410045.1	QWY83_RS03445	Bacteria	Pseudomonadota	Alphaproteobacteria	Rhodobacterales	Rhodobacteraceae	Marivivens	Marivivens donghaensis	Coastal	WP_074039080.1(COG2080) WP_249947253.1(COG2186) WP_249947254.1(COG3300) WP_249947255.1(COG1319) WP_249947256.1(COG1529) WP_249947257.1(COG0714) WP_249947258.1(COG3552) WP_249947259.1(COG1975) WP_249947260.1(COG3427) WP_290245416.1(WP_290245416.1'Failed to retrieve COG ID')	Clade_I	-	Present
WP_250002892.1	aerobic carbon-monoxide dehydrogenase large subunit	GCF_023544445.1	HJC40_RS20625	Bacteria	Actinomycetota	Actinomycetes	Mycobacteriales	Micromonosporaceae	Actinoplanes	Actinoplanes sp023544445	Coastal	WP_250002888.1(COG3552) WP_250002889.1(COG3427) WP_250002890.1(COG0714) WP_250002891.1(COG1975) WP_250002892.1(COG1529) WP_250002893.1(COG2080) WP_250002894.1(COG1319)	Clade_V	-	Present
WP_251936999.1	aerobic carbon-monoxide dehydrogenase large subunit	GCF_023746535.1	NBZ79_RS07520	Bacteria	Pseudomonadota	Alphaproteobacteria	Sneathiellales	Sneathiellaceae	Sneathiella	Sneathiella marina	Host Associated	WP_251936994.1(COG3300) WP_251936995.1(COG1319) WP_251936997.1(COG2080) WP_251936999.1(COG1529) WP_251937000.1(COG0714) WP_251937002.1(COG3552) WP_251937004.1(COG1975) WP_251937006.1(COG2068)	Clade_I	-	Present at a distant location
WP_252917679.1	aerobic carbon-monoxide dehydrogenase large subunit	GCF_024105735.1	GTW23_RS22990	Bacteria	Pseudomonadota	Alphaproteobacteria	Rhizobiales	Rhizobiaceae	Hoeflea	Hoeflea alexandrii	Host Associated	WP_252917676.1(COG3300) WP_252917677.1(COG1319) WP_252917678.1(COG2080) WP_252917679.1(COG1529) WP_252917680.1(COG0714) WP_252917681.1(COG3552) WP_252917682.1(COG1975) WP_252917683.1(COG3427)	Clade_I	-	Present
WP_253964668.1	aerobic carbon-monoxide dehydrogenase large subunit	GCF_024195285.1	MJ956_RS11875	Bacteria	Pseudomonadota	Alphaproteobacteria	Rhizobiales	Rhizobiaceae	Aurantimonas	Aurantimonas marianensis	Deep Sea Sediment	WP_253964665.1(COG1975) WP_253964666.1(COG3552) WP_253964667.1(COG0714) WP_253964668.1(COG1529) WP_253964669.1(COG2080) WP_253964670.1(COG1319) WP_253964671.1(COG3300) WP_253964672.1(COG0596)	Clade_I	-	Present at a distant location
WP_254529824.1	aerobic carbon-monoxide dehydrogenase large subunit	GCF_024266705.1	NJU76_RS14330	Archaea	Halobacteriota	Halobacteria	Halobacteriales	Natrialbaceae	Natrinema	Natrinema gelatinilyticum	Coastal	WP_254529816.1(WP_254529816.1'Failed to retrieve COG ID') WP_254529818.1(COG2002) WP_254529819.1(COG3427) WP_254529822.1(COG1319) WP_254529824.1(COG1529) WP_254529826.1(COG1975) WP_254529828.1(COG0714) WP_254529830.1(COG3552) WP_254529832.1(COG2014) WP_254529834.1(COG1975) WP_254529836.1(COG1830) WP_254529839.1(COG0158) WP_278002475.1(COG2080)	Clade_VI	-	Present
WP_256288148.1	aerobic carbon-monoxide dehydrogenase large subunit	GCF_024464655.1	NO347_RS02695	Archaea	Halobacteriota	Halobacteria	Halobacteriales	Haloferacaceae	Halobellus	Halobellus inordinatus	Solar Saltern	WP_256288143.1(COG1975) WP_256288144.1(COG2014) WP_256288145.1(COG3552) WP_256288146.1(COG0714) WP_256288147.1(COG1975) WP_256288148.1(COG1529) WP_256288149.1(COG1319) WP_256288150.1(COG3427) WP_305881657.1(COG2080)	Clade_VI	-	Present
WP_256307792.1	aerobic carbon-monoxide dehydrogenase large subunit	GCF_024464595.1	NO360_RS10680	Archaea	Halobacteriota	Halobacteria	Halobacteriales	Haloferacaceae	Halobellus	Halobellus litoreus	Solar Saltern	WP_256307790.1(COG3427) WP_256307791.1(COG1319) WP_256307792.1(COG1529) WP_256307793.1(COG1975) WP_256307794.1(COG0714) WP_256307795.1(COG3552) WP_256307796.1(COG2014) WP_256307797.1(COG1975) WP_345780193.1(COG2080)	Clade_VI	-	Present
WP_256403568.1	aerobic carbon-monoxide dehydrogenase large subunit	GCF_024494575.1	NO930_RS11500	Archaea	Halobacteriota	Halobacteria	Halobacteriales	Haloferacaceae	Halorubrum	Halorubrum salinum	Solar Saltern	WP_256403561.1(COG3794) WP_256403562.1(COG0451) WP_256403563.1(COG1975) WP_256403564.1(COG2014) WP_256403565.1(COG3552) WP_256403566.1(COG0714) WP_256403567.1(COG3350) WP_256403568.1(COG1529) WP_256403569.1(COG1319) WP_256403570.1(COG3427) WP_321169343.1(COG2080)	Clade_VI	-	Present
WP_256405097.1	aerobic carbon-monoxide dehydrogenase large subunit	GCF_024494725.1	NO878_RS06235	Archaea	Halobacteriota	Halobacteria	Halobacteriales	Haloferacaceae	Haloplanus	Haloplanus ruber	Solar Saltern	WP_256405095.1(COG3427) WP_256405096.1(COG1319) WP_256405097.1(COG1529) WP_256405098.1(COG1975) WP_256405099.1(COG0714) WP_256405100.1(COG3552) WP_256405101.1(COG2014) WP_256405102.1(COG1975) WP_256405103.1(COG0328) WP_256405104.1(WP_256405104.1'Failed to retrieve COG ID') WP_343218048.1(COG2080)	Clade_VI	-	Present
WP_257771586.1	aerobic carbon-monoxide dehydrogenase large subunit	GCF_024662015.1	NUH88_RS09175	Bacteria	Pseudomonadota	Alphaproteobacteria	Thalassobaculales	Thalassobaculaceae	Nisaea	Nisaea acidiphila	Host Associated	WP_257771584.1(COG1975) WP_257771585.1(COG0714) WP_257771586.1(COG1529) WP_257771587.1(COG2080) WP_257771589.1(COG1319) WP_257771590.1(COG3300) WP_257772169.1(COG3552)	Clade_I	-	Present at a distant location
WP_257891683.1	aerobic carbon-monoxide dehydrogenase large subunit	GCF_019195455.1	KUL25_RS03620	Bacteria	Pseudomonadota	Alphaproteobacteria	Rhodobacterales	Rhodobacteraceae	Gymnodinialimonas	Gymnodinialimonas phycosphaerae	Host Associated	WP_068361952.1(COG2080) WP_068361970.1(COG3427) WP_257891681.1(COG3300) WP_257891682.1(COG1319) WP_257891683.1(COG1529) WP_257891684.1(COG0714) WP_257891685.1(COG3552) WP_257891686.1(COG1975) WP_257891687.1(COG2068) WP_257891688.1(COG1975) WP_257891689.1(COG1349) WP_257891690.1(COG1803) WP_257891691.1(COG1653) WP_257891692.1(COG1175) WP_257891693.1(COG0395) WP_257891694.1(COG3839)	Clade_I	-	Present
WP_261860696.1	aerobic carbon-monoxide dehydrogenase large subunit	GCF_024341725.1	OCU96_RS04400	Bacteria	Actinomycetota	Actinomycetes	Mycobacteriales	Mycobacteriaceae	Mycobacterium	Mycobacterium marinum	Host Associated	WP_020731650.1(COG3427) WP_020731651.1(COG3552) WP_036426958.1(COG2080) WP_036457201.1(COG1319) WP_038578727.1(COG0714) WP_261860696.1(COG1529) WP_261860697.1(COG1975) WP_261864271.1(COG2068)	Clade_V	-	Present
WP_261876345.1	aerobic carbon-monoxide dehydrogenase large subunit	GCF_024341705.1	OCV13_RS11435	Bacteria	Actinomycetota	Actinomycetes	Mycobacteriales	Mycobacteriaceae	Mycobacterium	Mycobacterium marinum	Host Associated	WP_012392619.1(COG0714) WP_012392620.1(COG3427) WP_020727978.1(COG3552) WP_036426958.1(COG2080) WP_036457201.1(COG1319) WP_041298725.1(COG1975) WP_261876344.1(COG2068) WP_261876345.1(COG1529)	Clade_V	-	Present
WP_265647148.1	aerobic carbon-monoxide dehydrogenase large subunit	GCF_026183975.1	OOZ58_RS05675	Bacteria	Actinomycetota	Actinomycetes	Streptomycetales	Streptomycetaceae	Streptomyces	Streptomyces tauricus	Coastal	WP_265647145.1(COG3552) WP_265647146.1(COG0714) WP_265647147.1(COG1975) WP_265647148.1(COG1529) WP_265647149.1(COG2080) WP_265647150.1(COG1319)	Clade_V	-	Present at a distant location
WP_267027800.1	aerobic carbon-monoxide dehydrogenase large subunit	GCF_026341275.1	K3769_RS20160	Bacteria	Actinomycetota	Actinomycetes	Streptomycetales	Streptomycetaceae	Streptomyces	Streptomyces ortus	Host Associated	WP_267027798.1(COG1319) WP_267027799.1(COG2080) WP_267027800.1(COG1529) WP_267027801.1(COG1975) WP_267027802.1(COG0714) WP_267027803.1(COG3552)	Clade_V	-	Present at a distant location
WP_267988448.1	aerobic carbon-monoxide dehydrogenase large subunit	GCF_027944115.1	NMB31_RS00135	Bacteria	Pseudomonadota	Alphaproteobacteria	Rhizobiales	Rhizobiaceae	Hoeflea_A	Hoeflea_A prorocentri	Host Associated	WP_267988443.1(COG3427) WP_267988444.1(COG2068) WP_267988445.1(COG1975) WP_267988446.1(COG3552) WP_267988447.1(COG0714) WP_267988448.1(COG1529) WP_267988449.1(COG2080) WP_267988450.1(COG1319) WP_267988451.1(COG3300)	Clade_I	-	Present
WP_269389870.1	aerobic carbon-monoxide dehydrogenase large subunit	GCF_027214025.1	O4H62_RS17730	Bacteria	Pseudomonadota	Alphaproteobacteria	Rhizobiales	Rhizobiaceae	Hoeflea	Hoeflea alexandrii_A	Host Associated	WP_269389850.1(COG3707) WP_269389852.1(COG0715) WP_269389854.1(COG0715) WP_269389855.1(COG0600) WP_269389856.1(COG1116) WP_269389858.1(COG1251) WP_269389860.1(COG2146) WP_269389862.1(COG0007) WP_269389863.1(COG3285) WP_269389865.1(COG3300) WP_269389866.1(COG1319) WP_269389868.1(COG2080) WP_269389870.1(COG1529) WP_269389872.1(COG0714) WP_269389874.1(COG3552) WP_269389876.1(COG3427) WP_269389877.1(…	Clade_I	-	Present
WP_273573029.1	aerobic carbon-monoxide dehydrogenase large subunit	GCF_028594415.1	PR350_RS07565	Bacteria	Actinomycetota	Actinomycetes	Mycobacteriales	Mycobacteriaceae	Mycobacterium	Mycobacterium marinum	Host Associated	WP_012392614.1(COG1319) WP_012392619.1(COG0714) WP_012392620.1(COG3427) WP_020727978.1(COG3552) WP_036426958.1(COG2080) WP_041298725.1(COG1975) WP_273573029.1(COG1529) WP_273573030.1(COG2068)	Clade_V	-	Present
WP_274828754.1	aerobic carbon-monoxide dehydrogenase large subunit	GCF_028888855.1	PXK38_RS07225	Bacteria	Pseudomonadota	Alphaproteobacteria	Rhodobacterales	Rhodobacteraceae	Phycobacter	Phycobacter gallaeciensis_A	Host Associated	WP_065273151.1(COG0805) WP_065273159.1(COG3427) WP_274828746.1(COG3791) WP_274828747.1(COG2607) WP_274828748.1(WP_274828748.1'Failed to retrieve COG ID') WP_274828749.1(COG1975) WP_274828750.1(COG3552) WP_274828752.1(COG0714) WP_274828754.1(COG1529) WP_274828756.1(COG2080) WP_274828758.1(COG1319) WP_274828760.1(COG3300) WP_274828762.1(COG1826) WP_274828764.1(WP_274828764.1'Failed to retrieve COG …	Clade_I	-	Present
WP_274831853.1	aerobic carbon-monoxide dehydrogenase large subunit	GCF_028889625.1	PXK10_RS09400	Bacteria	Pseudomonadota	Alphaproteobacteria	Rhodobacterales	Rhodobacteraceae	Phycobacter	Phycobacter gallaeciensis_A	Host Associated	WP_274828764.1(WP_274828764.1'Failed to retrieve COG ID') WP_274831848.1(COG1826) WP_274831849.1(COG0805) WP_274831850.1(COG3300) WP_274831851.1(COG1319) WP_274831852.1(COG2080) WP_274831853.1(COG1529) WP_274831854.1(COG0714) WP_274831855.1(COG3552) WP_274831856.1(COG1975) WP_274831857.1(COG3427) WP_274831858.1(COG2607) WP_274831859.1(COG3791)	Clade_I	-	Present
WP_274833588.1	aerobic carbon-monoxide dehydrogenase large subunit	GCF_028890145.1	PXK45_RS00660	Bacteria	Pseudomonadota	Alphaproteobacteria	Rhodobacterales	Rhodobacteraceae	Phycobacter	Phycobacter gallaeciensis_A	Host Associated	WP_065273150.1(COG1826) WP_065273154.1(COG2080) WP_274828764.1(WP_274828764.1'Failed to retrieve COG ID') WP_274831858.1(COG2607) WP_274831859.1(COG3791) WP_274833583.1(COG0805) WP_274833584.1(COG3300) WP_274833586.1(COG1319) WP_274833588.1(COG1529) WP_274833590.1(COG0714) WP_274833592.1(COG3552) WP_274833594.1(COG1975) WP_274833595.1(COG3427)	Clade_I	-	Present
WP_274836750.1	aerobic carbon-monoxide dehydrogenase large subunit	GCF_028890035.1	PXK16_RS04405	Bacteria	Pseudomonadota	Alphaproteobacteria	Rhodobacterales	Rhodobacteraceae	Phycobacter	Phycobacter gallaeciensis_A	Host Associated	WP_065273151.1(COG0805) WP_274828764.1(WP_274828764.1'Failed to retrieve COG ID') WP_274831848.1(COG1826) WP_274831858.1(COG2607) WP_274833590.1(COG0714) WP_274833592.1(COG3552) WP_274833594.1(COG1975) WP_274833595.1(COG3427) WP_274836747.1(COG3300) WP_274836748.1(COG1319) WP_274836749.1(COG2080) WP_274836750.1(COG1529) WP_274836751.1(COG3791)	Clade_I	-	Present
WP_274839332.1	aerobic carbon-monoxide dehydrogenase large subunit	GCF_028889975.1	PXK17_RS04510	Bacteria	Pseudomonadota	Alphaproteobacteria	Rhodobacterales	Rhodobacteraceae	Phycobacter	Phycobacter gallaeciensis_A	Host Associated	WP_065273152.1(COG3300) WP_065273153.1(COG1319) WP_065273154.1(COG2080) WP_065273156.1(COG0714) WP_065273157.1(COG3552) WP_065273158.1(COG1975) WP_065273160.1(COG2607) WP_065273161.1(COG3791) WP_274839331.1(COG3427) WP_274839332.1(COG1529) WP_274839333.1(COG0805) WP_274839334.1(COG1826) WP_274839335.1(WP_274839335.1'Failed to retrieve COG ID')	Clade_I	-	Present
WP_274868048.1	aerobic carbon-monoxide dehydrogenase large subunit	GCF_028889085.1	PXK58_RS14040	Bacteria	Pseudomonadota	Alphaproteobacteria	Rhodobacterales	Rhodobacteraceae	Phycobacter	Phycobacter gallaeciensis_A	Host Associated	WP_065273159.1(COG3427) WP_274828748.1(WP_274828748.1'Failed to retrieve COG ID') WP_274828764.1(WP_274828764.1'Failed to retrieve COG ID') WP_274839333.1(COG0805) WP_274868042.1(COG3791) WP_274868043.1(COG2607) WP_274868044.1(COG1975) WP_274868045.1(COG3552) WP_274868047.1(COG0714) WP_274868048.1(COG1529) WP_274868049.1(COG2080) WP_274868050.1(COG1319) WP_274868051.1(COG3300) WP_274868052.1(COG1…	Clade_I	-	Present
WP_281542886.1	aerobic carbon-monoxide dehydrogenase large subunit	GCF_027474845.2	N8A89_RS14555	Bacteria	Bacteroidota	Bacteroidia	Flavobacteriales	Flavobacteriaceae	Maribacter	Maribacter aestuarii	Coastal	WP_281542884.1(COG1319) WP_281542885.1(COG2080) WP_281542886.1(COG1529) WP_281542887.1(COG3427) WP_281542888.1(COG0714) WP_281542889.1(COG3552) WP_281542890.1(COG1975) WP_281542892.1(WP_281542892.1'Failed to retrieve COG ID') WP_281542893.1(WP_281542893.1'Failed to retrieve COG ID')	Clade_IV	-	Present
WP_282060794.1	aerobic carbon-monoxide dehydrogenase large subunit	GCF_947501305.1	QMO24_RS07185	Bacteria	Pseudomonadota	Alphaproteobacteria	Rhodobacterales	Rhodobacteraceae	Roseobacter	Roseobacter litoralis	Host Associated	WP_013961671.1(COG2080) WP_013961674.1(COG3552) WP_282060783.1(COG1975) WP_282060785.1(COG3427) WP_282060787.1(COG2068) WP_282060789.1(COG1975) WP_282060792.1(COG0714) WP_282060794.1(COG1529) WP_282060797.1(COG1319) WP_282060799.1(COG0583) WP_345742273.1(COG3300)	Clade_I	-	Present
WP_282154095.1	aerobic carbon-monoxide dehydrogenase large subunit	GCF_947495585.1	QMP16_RS21695	Bacteria	Pseudomonadota	Alphaproteobacteria	Rhodobacterales	Rhodobacteraceae	Ruegeria	Ruegeria atlantica_G	Deep Sea Sediment	WP_058279316.1(COG3427) WP_109313028.1(COG2080) WP_282121213.1(COG1975) WP_282154090.1(COG0745) WP_282154091.1(COG2205) WP_282154092.1(COG1840) WP_282154093.1(COG3300) WP_282154094.1(COG1319) WP_282154095.1(COG1529) WP_282154096.1(COG0714) WP_282154097.1(COG3552) WP_282154098.1(COG0702)	Clade_I	-	Present
WP_282158051.1	aerobic carbon-monoxide dehydrogenase large subunit	GCF_947495495.1	QMP02_RS08660	Bacteria	Pseudomonadota	Alphaproteobacteria	Rhodobacterales	Rhodobacteraceae	Shimia	Shimia thalassica	Coastal	WP_099275082.1(COG1319) WP_199534991.1(COG0714) WP_282158049.1(COG3300) WP_282158050.1(COG2080) WP_282158051.1(COG1529) WP_282158052.1(COG3552) WP_282158053.1(COG1975) WP_282158054.1(COG2068) WP_282158055.1(COG3427)	Clade_I	-	Present

## Sheet: Mo-CODH_Location
Accession_number	Assembly_code	Remarks_location	Location_broad_category
AEJ40384.1	GCA_000219855.1	Hydrothermal Vent	Hydrothermal Vent
AII86680.1	GCA_000738435.1	Coastal Water	Coastal
APO88480.1	GCA_001908835.1	Hydrothermal Vent	Hydrothermal Vent
AUJ65804.1	GCA_002850435.1	Coastal sediment	Coastal
AXG08084.1	GCA_003342695.1	Solar Saltern	Solar Saltern
CAD7851406.1	GCA_905176675.1	Host Associated	Host Associated
CAI8307459.1	GCA_949541755.1	Unspecified	Unspecified
CTQ54426.1	GCA_001404055.1	Host Associated	Host Associated
CZF80072.1	GCA_900060185.1	Unspecified	Unspecified
ERL97583.1	GCA_000472185.1	Coastal Water	Coastal
ESS13448.1	GCA_000496475.1	Surface Seawater	Seawater
GBF27770.1	GCA_008974985.1	Deep Sea Sediment	Sediment
GBF28456.1	GCA_008975085.1	Deep Sea Sediment	Sediment
GIR45303.1	GCA_019651115.1	Surface Seawater	Seawater
GIR61332.1	GCA_019651355.1	Surface Seawater	Seawater
GIS13165.1	GCA_019652335.1	Surface Seawater	Seawater
GIS70867.1	GCA_019653595.1	Mesopelagic Seawater	Seawater
HAB38665.1	GCA_003445215.1	Unspecified	Unspecified
HAL77388.1	GCA_003451775.1	Unspecified	Unspecified
HAN81177.1	GCA_003455635.1	Unspecified	Unspecified
HAS46209.1	GCA_003483885.1	Host Associated	Host Associated
HAW46519.1	GCA_003491725.1	Unspecified	Unspecified
HAY70200.1	GCA_003485885.1	Unspecified	Unspecified
HAY91322.1	GCA_003486095.1	Unspecified	Unspecified
HBI28112.1	GCA_003508535.1	Unspecified	Unspecified
HBJ47926.1	GCA_003507175.1	Hydrothermal Vent	Hydrothermal Vent
HBK38872.1	GCA_003506715.1	Unspecified	Unspecified
HBL09048.1	GCA_003506775.1	Hydrothermal Vent	Hydrothermal Vent
HBP59286.1	GCA_003523765.1	Unspecified	Unspecified
HBR62033.1	GCA_003510985.1	Unspecified	Unspecified
HBS37653.1	GCA_003535145.1	Unspecified	Unspecified
HBX27458.1	GCA_003513265.1	Unspecified	Unspecified
HBY14080.1	GCA_003512205.1	Unspecified	Unspecified
[truncated: 830 more rows]

## Sheet: Acc_ids_distant_coxG_in_genome
Accession_number	Assembly_code	Locus_tag	Gene_neighbourhood	CoxG_status	CoxG_protein_ids
[truncated: 235 more rows]
