# Supplementary material for: Genomic Survey of Carbon Monoxide Dehydrogenases Reveals Their Widespread Distribution in Marine Habitats
Source: Environ Microbiol Rep. 2026 Jun 3;18(3):e70375. doi: 10.1111/1758-2229.70375 (PMC13240472; doi:10.1111/1758-2229.70375)
Supplement: Supplementary file 4 — Data S3: Reads Per Kilobase per Million reads (RPKM) data of Ni‐ and Mo‐CODHs obtained from short read metagenomic analysis and source data of Figure 3. [file EMI4-18-e70375-s002.xlsx]

## Sheet: PRJNA247822-Saanich_inlet
PRJNA247822: Saanich Inlet Dataset
Sample	Gene	RPKM	Normalized_RPKM	BioSampleID	Cruise	Depth			Source_data_Fig_3A
SRR3719653	acsB	15.1146	1.8066e-05	SAMN05224532	37	10			Mean_CTD_O2	Std_Dev(O2)	Depth	(CooS+cdhA)_Mean_RPKM	CoxL_Mean_RPKM	Ratio Normalized RPKM(coxL/(coos+cdhA))
SRR3719478	acsB	1620.66	0.00176887	SAMN05224479	37	100			208.289	59.8976	10	2.99258e-05	0.04498	1503.05
SRR3719506	acsB	179.702	0.000225063	SAMN05224482	37	100			185.13	53.4447	20
SRR3719533	acsB	282.072	0.000324431	SAMN05224429	37	100			157.982	40.348	40
SRR3719654	acsB	307.147	0.000386697	SAMN05224523	37	110			137.204	45.7733	60
SRR3719655	acsB	735.929	0.000879728	SAMN05224533	37	120			104.577	54.5769	75
SRR3719657	acsB	533.52	0.000655895	SAMN05224535	37	125			81.9784	48.4761	85
SRR3719510	acsB	707.298	0.000837045	SAMN05224483	37	130			68.4649	41.9448	90
SRR3719535	acsB	673.926	0.000820462	SAMN05224434	37	130			49.7628	34.93	97
SRR3719504	acsB	8023.32	0.00841186	SAMN05224480	37	150			44.2874	33.5077	100	0.000761888	0.04248	55.7562
SRR3719511	acsB	2414.07	0.00257785	SAMN05224486	37	150			26.1689	24.9577	110	0.000796396	0.03934	49.3975
SRR3719541	acsB	2298.68	0.00257685	SAMN05224435	37	150			15.3271	21.0138	120	0.00180799	0.03827	21.1671
SRR3719505	acsB	14372.6	0.0173375	SAMN05224481	37	200			16.62	0	125	0.000992063	0.04082	41.1466
SRR3719534	acsB	12128.7	0.013739	SAMN05224487	37	200			10.401	0	130	0.00134458	0.04266	31.7275
SRR3719539	acsB	10.4699	1.08702e-05	SAMN05224440	72	10			8.79822	16.5499	135	0.00229197	0.02296	10.0176
SRR3719544	acsB	146.947	0.000161751	SAMN05224441	72	100			5.93967	17.0293	150	0.00477709	0.02067	4.3269
SRR3719545	acsB	791.601	0.000902313	SAMN05224512	72	120			5.76238	18.9363	165	0.00360095	0.01601	4.44605
SRR3719563	acsB	1215.24	0.0012556	SAMN05224513	72	135			6.31431	21.549	185
SRR3719562	acsB	1400.96	0.00140489	SAMN05224518	72	150			5.75496	23.0983	200	0.0130024	0.01871	1.43896
SRR3719564	acsB	3821.87	0.00368419	SAMN05224519	72	165
SRR3719565	acsB	10836.8	0.0119123	SAMN05224534	72	200
SRR3719566	acsB	62.6769	7.61552e-05	SAMN05224524	73	10
SRR3719567	acsB	252.296	0.000268836	SAMN05224525	73	100
SRR3719568	acsB	453.157	0.000495921	SAMN05224530	73	120
SRR3719569	acsB	645.871	0.000683855	SAMN05224531	73	135
SRR3719571	acsB	1056.7	0.00099272	SAMN05224508	73	150
SRR3719572	acsB	1568.01	0.00141167	SAMN05224529	73	165
SRR3719573	acsB	1401.18	0.00126459	SAMN05224509	73	200
SRR3719625	acsB	197.937	0.000219977	SAMN05224515	74	100
SRR3719629	acsB	548.36	0.000576376	SAMN05224528	74	120
SRR3719644	acsB	997.888	0.000981651	SAMN05224520	74	135
SRR3719645	acsB	2491.81	0.00252002	SAMN05224521	74	150
SRR3719646	acsB	2715.36	0.00244174	SAMN05224526	74	165
SRR3719647	acsB	3045.81	0.0029478	SAMN05224527	74	200
SRR3719656	acsB	11.0495	9.68482e-06	SAMN05224536	75	10
SRR3719691	acsB	576.996	0.000520707	SAMN05224522	75	100
SRR3719692	acsB	3510.12	0.00273679	SAMN05224493	75	120
SRR3719693	acsB	3223.7	0.00241688	SAMN05224494	75	135
SRR3719696	acsB	1519.23	0.00129718	SAMN05224495	75	150
SRR3719695	acsB	1139.98	0.000940688	SAMN05224496	75	165
SRR3719708	acsB	1273.37	0.00107858	SAMN05224497	75	200
SRR3719478	CdhA	8.60416	9.39105e-06	SAMN05224479	37	100
SRR3719533	CdhA	11.1037	1.27711e-05	SAMN05224429	37	100
SRR3719654	CdhA	2.72374	3.42918e-06	SAMN05224523	37	110
SRR3719655	CdhA	2.9255	3.49714e-06	SAMN05224533	37	120
SRR3719510	CdhA	7.51016	8.88784e-06	SAMN05224483	37	130
SRR3719535	CdhA	3.57791	4.35588e-06	SAMN05224434	37	130
SRR3719504	CdhA	678.713	0.00071158	SAMN05224480	37	150
SRR3719511	CdhA	44.9907	4.8043e-05	SAMN05224486	37	150
SRR3719541	CdhA	28.4133	3.18517e-05	SAMN05224435	37	150
SRR3719505	CdhA	1494.16	0.00180239	SAMN05224481	37	200
SRR3719534	CdhA	921.348	0.00104367	SAMN05224487	37	200
SRR3719545	CdhA	4.06881	4.63787e-06	SAMN05224512	72	120
SRR3719563	CdhA	12.157	1.25608e-05	SAMN05224513	72	135
SRR3719562	CdhA	32.8221	3.29142e-05	SAMN05224518	72	150
SRR3719564	CdhA	64.1419	6.18313e-05	SAMN05224519	72	165
SRR3719565	CdhA	363.106	0.000399142	SAMN05224534	72	200
SRR3719566	CdhA	4.2149	5.12128e-06	SAMN05224524	73	10
SRR3719567	CdhA	4.33185	4.61583e-06	SAMN05224525	73	100
SRR3719568	CdhA	8.31107	9.09538e-06	SAMN05224530	73	120
SRR3719569	CdhA	7.49932	7.94035e-06	SAMN05224531	73	135
SRR3719571	CdhA	19.7392	1.8544e-05	SAMN05224508	73	150
SRR3719572	CdhA	37.0181	3.33272e-05	SAMN05224529	73	165
SRR3719573	CdhA	38.9902	3.51894e-05	SAMN05224509	73	200
SRR3719644	CdhA	7.74299	7.61701e-06	SAMN05224520	74	135
SRR3719645	CdhA	86.8876	8.78715e-05	SAMN05224521	74	150
SRR3719646	CdhA	91.4745	8.22568e-05	SAMN05224526	74	165
SRR3719647	CdhA	109.053	0.000105544	SAMN05224527	74	200
SRR3719691	CdhA	4.95343	4.4702e-06	SAMN05224522	75	100
SRR3719692	CdhA	205.55	0.000160264	SAMN05224493	75	120
SRR3719693	CdhA	184.041	0.00013798	SAMN05224494	75	135
SRR3719696	CdhA	13.879	1.18505e-05	SAMN05224495	75	150
SRR3719695	CdhA	4.46572	3.68501e-06	SAMN05224496	75	165
SRR3719708	CdhA	4.80176	4.06722e-06	SAMN05224497	75	200
SRR3719653	CooS	53.1609	6.35415e-05	SAMN05224532	37	10
SRR3719478	CooS	2656.32	0.00289925	SAMN05224479	37	100
SRR3719506	CooS	218.13	0.00027319	SAMN05224482	37	100
SRR3719533	CooS	268.861	0.000309237	SAMN05224429	37	100
SRR3719654	CooS	629.84	0.000792967	SAMN05224523	37	110
SRR3719655	CooS	1144.02	0.00136756	SAMN05224533	37	120
SRR3719657	CooS	806.967	0.000992063	SAMN05224535	37	125
SRR3719510	CooS	1218.39	0.00144189	SAMN05224483	37	130
SRR3719535	CooS	1013.62	0.00123402	SAMN05224434	37	130
SRR3719504	CooS	12940.4	0.0135671	SAMN05224480	37	150
SRR3719511	CooS	4303.09	0.00459504	SAMN05224486	37	150
SRR3719541	CooS	3572.64	0.00400498	SAMN05224435	37	150
SRR3719505	CooS	21596	0.0260511	SAMN05224481	37	200
SRR3719534	CooS	16969.2	0.0192221	SAMN05224487	37	200
SRR3719539	CooS	5.1145	5.31006e-06	SAMN05224440	72	10
SRR3719544	CooS	282.646	0.000311121	SAMN05224441	72	100
SRR3719545	CooS	1443.33	0.0016452	SAMN05224512	72	120
SRR3719563	CooS	1815.26	0.00187556	SAMN05224513	72	135
SRR3719562	CooS	2318	0.00232451	SAMN05224518	72	150
SRR3719564	CooS	6633.09	0.00639414	SAMN05224519	72	165
SRR3719565	CooS	18873.6	0.0207467	SAMN05224534	72	200
SRR3719566	CooS	35.7204	4.34018e-05	SAMN05224524	73	10
SRR3719567	CooS	430.049	0.000458242	SAMN05224525	73	100
SRR3719568	CooS	659.067	0.000721262	SAMN05224530	73	120
SRR3719569	CooS	1162.15	0.0012305	SAMN05224531	73	135
SRR3719571	CooS	1328.72	0.00124827	SAMN05224508	73	150
SRR3719572	CooS	2460.88	0.00221551	SAMN05224529	73	165
SRR3719573	CooS	2175.71	0.00196362	SAMN05224509	73	200
SRR3719574	CooS	17.6801	2.27923e-05	SAMN05224514	74	10
SRR3719625	CooS	322.305	0.000358194	SAMN05224515	74	100
SRR3719629	CooS	858.523	0.000902384	SAMN05224528	74	120
SRR3719644	CooS	1949.86	0.00191813	SAMN05224520	74	135
SRR3719645	CooS	4681.11	0.00473412	SAMN05224521	74	150
SRR3719646	CooS	4520.48	0.00406496	SAMN05224526	74	165
SRR3719647	CooS	5193.15	0.00502604	SAMN05224527	74	200
SRR3719656	CooS	10.7953	9.46201e-06	SAMN05224536	75	10
SRR3719691	CooS	767.621	0.000692736	SAMN05224522	75	100
SRR3719692	CooS	5420.22	0.00422606	SAMN05224493	75	120
SRR3719693	CooS	5305.43	0.00397759	SAMN05224494	75	135
SRR3719696	CooS	2369.24	0.00202295	SAMN05224495	75	150
SRR3719695	CooS	1876.08	0.0015481	SAMN05224496	75	165
SRR3719708	CooS	1906.8	0.00161511	SAMN05224497	75	200
SRR3719653	CoxA	166897	0.199487	SAMN05224532	37	10
SRR3719478	CoxA	190326	0.207732	SAMN05224479	37	100
SRR3719506	CoxA	179781	0.225162	SAMN05224482	37	100
SRR3719533	CoxA	189011	0.217395	SAMN05224429	37	100
SRR3719654	CoxA	174470	0.219657	SAMN05224523	37	110
SRR3719655	CoxA	172238	0.205893	SAMN05224533	37	120
SRR3719657	CoxA	171200	0.210468	SAMN05224535	37	125
SRR3719510	CoxA	171686	0.20318	SAMN05224483	37	130
SRR3719535	CoxA	160569	0.195483	SAMN05224434	37	130
SRR3719504	CoxA	148423	0.15561	SAMN05224480	37	150
SRR3719511	CoxA	170339	0.181895	SAMN05224486	37	150
SRR3719541	CoxA	161547	0.181097	SAMN05224435	37	150
SRR3719505	CoxA	112944	0.136244	SAMN05224481	37	200
SRR3719534	CoxA	121481	0.13761	SAMN05224487	37	200
SRR3719539	CoxA	177550	0.184339	SAMN05224440	72	10
SRR3719544	CoxA	194286	0.213859	SAMN05224441	72	100
SRR3719545	CoxA	181881	0.207319	SAMN05224512	72	120
SRR3719563	CoxA	184583	0.190715	SAMN05224513	72	135
SRR3719562	CoxA	173809	0.174297	SAMN05224518	72	150
SRR3719564	CoxA	180750	0.174239	SAMN05224519	72	165
SRR3719565	CoxA	125541	0.138	SAMN05224534	72	200
SRR3719566	CoxA	150270	0.182584	SAMN05224524	73	10
SRR3719567	CoxA	200799	0.213963	SAMN05224525	73	100
SRR3719568	CoxA	188424	0.206205	SAMN05224530	73	120
SRR3719569	CoxA	183507	0.194299	SAMN05224531	73	135
SRR3719571	CoxA	178886	0.168055	SAMN05224508	73	150
SRR3719572	CoxA	177325	0.159644	SAMN05224529	73	165
SRR3719573	CoxA	172301	0.155505	SAMN05224509	73	200
SRR3719574	CoxA	134715	0.173668	SAMN05224514	74	10
SRR3719625	CoxA	194082	0.215693	SAMN05224515	74	100
SRR3719629	CoxA	187173	0.196735	SAMN05224528	74	120
SRR3719644	CoxA	181586	0.178631	SAMN05224520	74	135
SRR3719645	CoxA	160116	0.161929	SAMN05224521	74	150
SRR3719646	CoxA	175683	0.157979	SAMN05224526	74	165
SRR3719647	CoxA	156083	0.15106	SAMN05224527	74	200
SRR3719656	CoxA	213804	0.187398	SAMN05224536	75	10
SRR3719691	CoxA	224432	0.202537	SAMN05224522	75	100
SRR3719692	CoxA	205666	0.160355	SAMN05224493	75	120
SRR3719693	CoxA	203449	0.15253	SAMN05224494	75	135
SRR3719696	CoxA	202649	0.173029	SAMN05224495	75	150
SRR3719695	CoxA	212180	0.175086	SAMN05224496	75	165
SRR3719708	CoxA	207775	0.175991	SAMN05224497	75	200
SRR3719653	CoxL	15790.1	0.0188734	SAMN05224532	37	10
SRR3719478	CoxL	43198.5	0.0471491	SAMN05224479	37	100
SRR3719506	CoxL	29510.5	0.0369596	SAMN05224482	37	100
SRR3719533	CoxL	33640.5	0.0386924	SAMN05224429	37	100
SRR3719654	CoxL	31250.5	0.0393443	SAMN05224523	37	110
SRR3719655	CoxL	33887.3	0.0405087	SAMN05224533	37	120
SRR3719657	CoxL	33207.5	0.0408244	SAMN05224535	37	125
SRR3719510	CoxL	39133.3	0.0463119	SAMN05224483	37	130
SRR3719535	CoxL	32043.5	0.039011	SAMN05224434	37	130
SRR3719504	CoxL	22234.4	0.0233112	SAMN05224480	37	150
SRR3719511	CoxL	27924.3	0.0298188	SAMN05224486	37	150
SRR3719541	CoxL	21150.5	0.02371	SAMN05224435	37	150
SRR3719505	CoxL	23761.3	0.0286631	SAMN05224481	37	200
SRR3719534	CoxL	19146.2	0.0216882	SAMN05224487	37	200
SRR3719539	CoxL	49369.3	0.0512571	SAMN05224440	72	10
SRR3719544	CoxL	40464.1	0.0445406	SAMN05224441	72	100
SRR3719545	CoxL	44552.9	0.050784	SAMN05224512	72	120
SRR3719563	CoxL	30353.9	0.0313621	SAMN05224513	72	135
SRR3719562	CoxL	19035.2	0.0190886	SAMN05224518	72	150
SRR3719564	CoxL	22796.2	0.021975	SAMN05224519	72	165
SRR3719565	CoxL	17613.8	0.0193619	SAMN05224534	72	200
SRR3719566	CoxL	62890.5	0.0764146	SAMN05224524	73	10
SRR3719567	CoxL	44463.2	0.0473781	SAMN05224525	73	100
SRR3719568	CoxL	39898.4	0.0436635	SAMN05224530	73	120
SRR3719569	CoxL	30005.5	0.0317701	SAMN05224531	73	135
SRR3719571	CoxL	14572.3	0.0136899	SAMN05224508	73	150
SRR3719572	CoxL	10250.3	0.00922824	SAMN05224529	73	165
SRR3719573	CoxL	9671.78	0.00872896	SAMN05224509	73	200
SRR3719574	CoxL	34917.7	0.0450141	SAMN05224514	74	10
SRR3719625	CoxL	41468.1	0.0460856	SAMN05224515	74	100
SRR3719629	CoxL	41610.2	0.043736	SAMN05224528	74	120
SRR3719644	CoxL	19289.8	0.0189759	SAMN05224520	74	135
SRR3719645	CoxL	12548.5	0.0126906	SAMN05224521	74	150
SRR3719646	CoxL	11631.3	0.0104592	SAMN05224526	74	165
SRR3719647	CoxL	8690.05	0.00841041	SAMN05224527	74	200
SRR3719656	CoxL	38015	0.0333199	SAMN05224536	75	10
SRR3719691	CoxL	40514	0.0365617	SAMN05224522	75	100
SRR3719692	CoxL	16240.4	0.0126624	SAMN05224493	75	120
SRR3719693	CoxL	12976.4	0.00972865	SAMN05224494	75	135
SRR3719696	CoxL	26251.4	0.0224145	SAMN05224495	75	150
SRR3719695	CoxL	27107.6	0.0223686	SAMN05224496	75	165
SRR3719708	CoxL	29977.5	0.0253918	SAMN05224497	75	200
SRR3719653	RbcL	25821.5	0.0308636	SAMN05224532	37	10
SRR3719478	RbcL	56230.6	0.0613731	SAMN05224479	37	100
SRR3719506	RbcL	20366.5	0.0255075	SAMN05224482	37	100
SRR3719533	RbcL	22670.5	0.026075	SAMN05224429	37	100
SRR3719654	RbcL	24576.9	0.0309423	SAMN05224523	37	110
SRR3719655	RbcL	37940.4	0.0453538	SAMN05224533	37	120
SRR3719657	RbcL	35316.8	0.0434175	SAMN05224535	37	125
SRR3719510	RbcL	44386.6	0.052529	SAMN05224483	37	130
SRR3719535	RbcL	49653.2	0.0604496	SAMN05224434	37	130
SRR3719504	RbcL	94766.6	0.0993557	SAMN05224480	37	150
SRR3719511	RbcL	75700.6	0.0808365	SAMN05224486	37	150
SRR3719541	RbcL	76114.8	0.0853257	SAMN05224435	37	150
SRR3719505	RbcL	67687.3	0.0816506	SAMN05224481	37	200
SRR3719534	RbcL	77218.8	0.0874709	SAMN05224487	37	200
SRR3719539	RbcL	3763.31	0.00390721	SAMN05224440	72	10
SRR3719544	RbcL	32026.9	0.0352535	SAMN05224441	72	100
SRR3719545	RbcL	53655.5	0.0611597	SAMN05224512	72	120
SRR3719563	RbcL	81886.1	0.084606	SAMN05224513	72	135
SRR3719562	RbcL	111733	0.112047	SAMN05224518	72	150
SRR3719564	RbcL	129880	0.125202	SAMN05224519	72	165
SRR3719565	RbcL	80941.1	0.088974	SAMN05224534	72	200
SRR3719566	RbcL	13401.1	0.0162829	SAMN05224524	73	10
SRR3719567	RbcL	39449.7	0.0420358	SAMN05224525	73	100
SRR3719568	RbcL	49706.5	0.0543972	SAMN05224530	73	120
SRR3719569	RbcL	74250.3	0.0786169	SAMN05224531	73	135
SRR3719571	RbcL	137035	0.128738	SAMN05224508	73	150
SRR3719572	RbcL	138689	0.12486	SAMN05224529	73	165
SRR3719573	RbcL	139930	0.12629	SAMN05224509	73	200
SRR3719574	RbcL	7051.67	0.00909066	SAMN05224514	74	10
SRR3719625	RbcL	34782.9	0.0386561	SAMN05224515	74	100
SRR3719629	RbcL	68580.5	0.0720842	SAMN05224528	74	120
SRR3719644	RbcL	107946	0.10619	SAMN05224520	74	135
SRR3719645	RbcL	126928	0.128365	SAMN05224521	74	150
SRR3719646	RbcL	139853	0.125761	SAMN05224526	74	165
SRR3719647	RbcL	127321	0.123224	SAMN05224527	74	200
SRR3719656	RbcL	7175.33	0.00628913	SAMN05224536	75	10
SRR3719691	RbcL	57308.2	0.0517176	SAMN05224522	75	100
SRR3719692	RbcL	148279	0.115611	SAMN05224493	75	120
SRR3719693	RbcL	157023	0.117723	SAMN05224494	75	135
SRR3719696	RbcL	112232	0.0958283	SAMN05224495	75	150
SRR3719695	RbcL	113435	0.0936038	SAMN05224496	75	165
SRR3719708	RbcL	97888.3	0.0829141	SAMN05224497	75	200

## Sheet: PRJNA707313-SC_Cold_Seep_sedi
PRJNA707313: Metagenome of environmental sample from a cold seep
Sample	Gene	RPKM	Normalized_RPKM	isolation_source		Source_data_Fig_3D
SRR13892585	acsB	67618	0.108364	sediment (10-12 cmbsf)		Sediment_Depth	Normalized_RPKM_CdhA	Normalized_RPKM_CooS	Normalized_RPKM_CoxL	CooS+CdhA(RPKM)	Ratio_RPKM_(CoxL/Coos+CdhA)
SRR13892586	acsB	61125.6	0.0976176	sediment (8-10 cmbsf)		2	0.0171326	0.0730111	0.0370221	0.0901437	0.410701
SRR13892587	acsB	46263.4	0.0734727	sediment (6-8 cmbsf)		4	0.0343736	0.111025	0.0336864	0.145399	0.231683
SRR13892588	acsB	54936.5	0.0891106	sediment (4-6 cmbsf)		6	0.0368104	0.116435	0.0412061	0.153245	0.26889
SRR13892589	acsB	48521.9	0.076264	sediment (2-4 cmbsf)		8	0.0360166	0.10029	0.0422985	0.136307	0.310319
SRR13892590	acsB	32896.4	0.0523379	sediment (0-2 cmbsf)		10	0.044714	0.125766	0.0336809	0.17048	0.197565
SRR13892591	acsB	10140.5	0.0160764	fluid under the invertebrate communities		12	0.0575233	0.15399	0.0244055	0.211513	0.115385
SRR13892592	acsB	89005.6	0.123709	sediment (265-300 cmbsf)		14	0.0335372	0.120311	0.0332275	0.153848	0.215976
SRR13892593	acsB	101723	0.124561	sediment (230-265 cmbsf)		16	0.0448824	0.143512	0.0273221	0.188394	0.145026
SRR13892594	acsB	100399	0.124482	sediment (195-230 cmbsf)		18	0.0437896	0.137607	0.0330658	0.181397	0.182285
SRR13892595	acsB	3225.17	0.00787752	cold seep fluids at gas plume		20	0.041134	0.139615	0.0375795	0.180749	0.20791
SRR13892596	acsB	103933	0.140787	sediment (160-195 cmbsf)		20	0.0715668	0.0836024	0.0195061	0.155169	0.125709
SRR13892597	acsB	96457.9	0.131788	sediment (125-160 cmbsf)		55	0.0865086	0.0517589	0.0174352	0.138267	0.126098
SRR13892598	acsB	107936	0.150882	sediment (90-125 cmbsf)		90	0.091016	0.047014	0.0151108	0.13803	0.109475
SRR13892599	acsB	88649.7	0.115142	sediment (55-90 cmbsf)		125	0.151334	0.0504279	0.0100711	0.201762	0.0499158
SRR13892600	acsB	77288.1	0.111505	sediment (20-55 cmbsf)		160	0.141447	0.041044	0.0113452	0.182491	0.0621685
SRR13892601	acsB	89481.2	0.124349	sediment (0-20 cmbsf)		195	0.152582	0.036565	0.0120342	0.189147	0.0636235
SRR13892602	acsB	79803.7	0.120744	sediment (16-20 cmbsf)		230	0.131338	0.0327806	0.015611	0.164119	0.0951202
SRR13892603	acsB	75235.5	0.114167	sediment (16-18 cmbsf)		265	0.120415	0.0501199	0.0142717	0.170535	0.0836879
SRR13892604	acsB	66273.7	0.106239	sediment (14-16 cmbsf)		300	0.12802	0.0367885	0.0149846	0.164808	0.0909213
SRR13892605	acsB	55134.7	0.0881546	sediment (12-14 cmbsf)
SRR13892606	acsB	510.942	0.00318622	water closely above the invertebrate communities_2
SRR13892607	acsB	102.822	0.00244405	water closely above the invertebrate communities_1		Source_data_Fig_3C
SRR13892585	CdhA	35894	0.0575233	sediment (10-12 cmbsf)		Depth (Water Column)	Normalized_RPKM_CdhA	Normalized_RPKM_CooS	Normalized_RPKM_CoxL	Ratio_RPKM_(CoxL/Coos)
SRR13892586	CdhA	27998.7	0.044714	sediment (8-10 cmbsf)		1120	0.000470282	0.0223171	0.0146159	0.654919
SRR13892587	CdhA	22678.5	0.0360166	sediment (6-8 cmbsf)		1127	0.000239743	0.0114574	0.0186303	1.62605
SRR13892588	CdhA	22693.6	0.0368104	sediment (4-6 cmbsf)		1119	0.000196776	0.00445496	0.0397573	8.92428
SRR13892589	CdhA	21869.7	0.0343736	sediment (2-4 cmbsf)		1121	0.000172336	0.00384833	0.0326132	8.47464
SRR13892590	CdhA	10768.5	0.0171326	sediment (0-2 cmbsf)
SRR13892591	CdhA	296.639	0.000470282	fluid under the invertebrate communities
SRR13892592	CdhA	92107.2	0.12802	sediment (265-300 cmbsf)
SRR13892593	CdhA	98337.5	0.120415	sediment (230-265 cmbsf)
SRR13892594	CdhA	105929	0.131338	sediment (195-230 cmbsf)		Metadata
SRR13892595	CdhA	98.1541	0.000239743	cold seep fluids at gas plume		Run	Bases	BioSample	geo_loc_name	isolation_source
SRR13892596	CdhA	112640	0.152582	sediment (160-195 cmbsf)		SRR13892585	63148895700	SAMN18200494	China: South China Sea	sediment (10-12 cmbsf)
SRR13892597	CdhA	103528	0.141447	sediment (125-160 cmbsf)		SRR13892586	63082099200	SAMN18200493	China: South China Sea	sediment (8-10 cmbsf)
SRR13892598	CdhA	108260	0.151334	sediment (90-125 cmbsf)		SRR13892587	52715337600	SAMN18200492	China: South China Sea	sediment (6-8 cmbsf)
SRR13892599	CdhA	70074.6	0.091016	sediment (55-90 cmbsf)		SRR13892588	59166626400	SAMN18200491	China: South China Sea	sediment (4-6 cmbsf)
SRR13892600	CdhA	59962.3	0.0865086	sediment (20-55 cmbsf)		SRR13892589	63013327200	SAMN18200490	China: South China Sea	sediment (2-4 cmbsf)
SRR13892601	CdhA	51499.3	0.0715668	sediment (0-20 cmbsf)		SRR13892590	63112911900	SAMN18200489	China: South China Sea	sediment (0-2 cmbsf)
SRR13892602	CdhA	27186.7	0.041134	sediment (16-20 cmbsf)		SRR13892591	63923465700	SAMN18200488	China: South China Sea	fluid under the invertebrate communities
SRR13892603	CdhA	28857.2	0.0437896	sediment (16-18 cmbsf)		SRR13892592	65889532800	SAMN18200507	China: South China Sea	sediment (265-300 cmbsf)
SRR13892604	CdhA	27998.3	0.0448824	sediment (14-16 cmbsf)		SRR13892593	73705375800	SAMN18200506	China: South China Sea	sediment (230-265 cmbsf)
SRR13892605	CdhA	20975.2	0.0335372	sediment (12-14 cmbsf)		SRR13892594	77713661700	SAMN18200505	China: South China Sea	sediment (195-230 cmbsf)
SRR13892606	CdhA	31.5549	0.000196776	water closely above the invertebrate communities_2		SRR13892595	62874372600	SAMN18200487	China: South China Sea	cold seep fluids at gas plume
SRR13892607	CdhA	7.25025	0.000172336	water closely above the invertebrate communities_1		SRR13892596	70800041700	SAMN18200504	China: South China Sea	sediment (160-195 cmbsf)
SRR13892585	CooS	96088.4	0.15399	sediment (10-12 cmbsf)		SRR13892597	67729044300	SAMN18200503	China: South China Sea	sediment (125-160 cmbsf)
SRR13892586	CooS	78751.6	0.125766	sediment (8-10 cmbsf)		SRR13892598	72564462900	SAMN18200502	China: South China Sea	sediment (90-125 cmbsf)
SRR13892587	CooS	63149.3	0.10029	sediment (6-8 cmbsf)		SRR13892599	67560928200	SAMN18200501	China: South China Sea	sediment (55-90 cmbsf)
SRR13892588	CooS	71781.7	0.116435	sediment (4-6 cmbsf)		SRR13892600	69829117500	SAMN18200500	China: South China Sea	sediment (20-55 cmbsf)
SRR13892589	CooS	70638.4	0.111025	sediment (2-4 cmbsf)		SRR13892601	67735646400	SAMN18200499	China: South China Sea	sediment (0-20 cmbsf)
SRR13892590	CooS	45890.4	0.0730111	sediment (0-2 cmbsf)		SRR13892602	61679172300	SAMN18200498	China: South China Sea	sediment (16-20 cmbsf)
SRR13892591	CooS	14076.9	0.0223171	fluid under the invertebrate communities		SRR13892603	65254167300	SAMN18200497	China: South China Sea	sediment (16-18 cmbsf)
SRR13892592	CooS	26468.5	0.0367885	sediment (265-300 cmbsf)		SRR13892604	66365098200	SAMN18200496	China: South China Sea	sediment (14-16 cmbsf)
SRR13892593	CooS	40930.7	0.0501199	sediment (230-265 cmbsf)		SRR13892605	63064741200	SAMN18200495	China: South China Sea	sediment (12-14 cmbsf)
SRR13892594	CooS	26438.8	0.0327806	sediment (195-230 cmbsf)		SRR13892606	63449498100	SAMN18200486	China: South China Sea	water closely above the invertebrate communities_2
SRR13892595	CooS	4690.81	0.0114574	cold seep fluids at gas plume		SRR13892607	80634295800	SAMN18200485	China: South China Sea	water closely above the invertebrate communities_1
SRR13892596	CooS	26993.2	0.036565	sediment (160-195 cmbsf)
SRR13892597	CooS	30040.9	0.041044	sediment (125-160 cmbsf)
SRR13892598	CooS	36074.6	0.0504279	sediment (90-125 cmbsf)
SRR13892599	CooS	36196.8	0.047014	sediment (55-90 cmbsf)
SRR13892600	CooS	35876	0.0517589	sediment (20-55 cmbsf)
SRR13892601	CooS	60160.1	0.0836024	sediment (0-20 cmbsf)
SRR13892602	CooS	92275.9	0.139615	sediment (16-20 cmbsf)
SRR13892603	CooS	90682.4	0.137607	sediment (16-18 cmbsf)
SRR13892604	CooS	89524.8	0.143512	sediment (14-16 cmbsf)
SRR13892605	CooS	75246.4	0.120311	sediment (12-14 cmbsf)
SRR13892606	CooS	714.398	0.00445496	water closely above the invertebrate communities_2
SRR13892607	CooS	161.901	0.00384833	water closely above the invertebrate communities_1
SRR13892585	CoxA	21390.9	0.0342808	sediment (10-12 cmbsf)
SRR13892586	CoxA	26518.2	0.0423496	sediment (8-10 cmbsf)
SRR13892587	CoxA	46909.4	0.0744986	sediment (6-8 cmbsf)
SRR13892588	CoxA	38452	0.0623717	sediment (4-6 cmbsf)
SRR13892589	CoxA	46422.7	0.0729646	sediment (2-4 cmbsf)
SRR13892590	CoxA	54206.5	0.0862421	sediment (0-2 cmbsf)
SRR13892591	CoxA	24172	0.0383215	fluid under the invertebrate communities
SRR13892592	CoxA	818.091	0.00113706	sediment (265-300 cmbsf)
SRR13892593	CoxA	2861.91	0.00350442	sediment (230-265 cmbsf)
SRR13892594	CoxA	5247.85	0.00650665	sediment (195-230 cmbsf)
SRR13892595	CoxA	47883.2	0.116956	cold seep fluids at gas plume
SRR13892596	CoxA	1530.41	0.00207309	sediment (160-195 cmbsf)
SRR13892597	CoxA	1848.75	0.00252589	sediment (125-160 cmbsf)
SRR13892598	CoxA	2275.05	0.00318025	sediment (90-125 cmbsf)
SRR13892599	CoxA	4044.03	0.00525256	sediment (55-90 cmbsf)
SRR13892600	CoxA	4118.7	0.00594211	sediment (20-55 cmbsf)
SRR13892601	CoxA	10334.1	0.014361	sediment (0-20 cmbsf)
SRR13892602	CoxA	16510.8	0.0249812	sediment (16-20 cmbsf)
SRR13892603	CoxA	16723.4	0.0253772	sediment (16-18 cmbsf)
SRR13892604	CoxA	18441.6	0.0295626	sediment (14-16 cmbsf)
SRR13892605	CoxA	26273.5	0.0420085	sediment (12-14 cmbsf)
SRR13892606	CoxA	26852.6	0.167452	water closely above the invertebrate communities_2
SRR13892607	CoxA	5672.79	0.13484	water closely above the invertebrate communities_1
SRR13892585	CoxL	15228.8	0.0244055	sediment (10-12 cmbsf)
SRR13892586	CoxL	21090.1	0.0336809	sediment (8-10 cmbsf)
SRR13892587	CoxL	26634	0.0422985	sediment (6-8 cmbsf)
SRR13892588	CoxL	25403.5	0.0412061	sediment (4-6 cmbsf)
SRR13892589	CoxL	21432.5	0.0336864	sediment (2-4 cmbsf)
SRR13892590	CoxL	23269.8	0.0370221	sediment (0-2 cmbsf)
SRR13892591	CoxL	9219.23	0.0146159	fluid under the invertebrate communities
SRR13892592	CoxL	10781	0.0149846	sediment (265-300 cmbsf)
SRR13892593	CoxL	11655.1	0.0142717	sediment (230-265 cmbsf)
SRR13892594	CoxL	12590.9	0.015611	sediment (195-230 cmbsf)
SRR13892595	CoxL	7627.52	0.0186303	cold seep fluids at gas plume
SRR13892596	CoxL	8883.93	0.0120342	sediment (160-195 cmbsf)
SRR13892597	CoxL	8303.75	0.0113452	sediment (125-160 cmbsf)
SRR13892598	CoxL	7204.54	0.0100711	sediment (90-125 cmbsf)
SRR13892599	CoxL	11634	0.0151108	sediment (55-90 cmbsf)
SRR13892600	CoxL	12085	0.0174352	sediment (20-55 cmbsf)
SRR13892601	CoxL	14036.6	0.0195061	sediment (0-20 cmbsf)
SRR13892602	CoxL	24837.5	0.0375795	sediment (16-20 cmbsf)
SRR13892603	CoxL	21790.3	0.0330658	sediment (16-18 cmbsf)
SRR13892604	CoxL	17043.9	0.0273221	sediment (14-16 cmbsf)
SRR13892605	CoxL	20781.5	0.0332275	sediment (12-14 cmbsf)
SRR13892606	CoxL	6375.48	0.0397573	water closely above the invertebrate communities_2
SRR13892607	CoxL	1372.05	0.0326132	water closely above the invertebrate communities_1
SRR13892585	RbcL	37082.1	0.0594273	sediment (10-12 cmbsf)
SRR13892586	RbcL	33644	0.0537294	sediment (8-10 cmbsf)
SRR13892587	RbcL	35473	0.0563361	sediment (6-8 cmbsf)
SRR13892588	RbcL	26646.7	0.0432227	sediment (4-6 cmbsf)
SRR13892589	RbcL	29762.2	0.0467785	sediment (2-4 cmbsf)
SRR13892590	RbcL	22492.2	0.0357849	sediment (0-2 cmbsf)
SRR13892591	RbcL	8721.3	0.0138265	fluid under the invertebrate communities
SRR13892592	RbcL	6495.5	0.00902811	sediment (265-300 cmbsf)
SRR13892593	RbcL	13060.1	0.0159922	sediment (230-265 cmbsf)
SRR13892594	RbcL	6430.92	0.00797351	sediment (195-230 cmbsf)
SRR13892595	RbcL	7504.01	0.0183287	cold seep fluids at gas plume
SRR13892596	RbcL	6180.26	0.00837178	sediment (160-195 cmbsf)
SRR13892597	RbcL	7628.09	0.010422	sediment (125-160 cmbsf)
SRR13892598	RbcL	8681.37	0.0121355	sediment (90-125 cmbsf)
SRR13892599	RbcL	13196.1	0.0171397	sediment (55-90 cmbsf)
SRR13892600	RbcL	11632.6	0.0167825	sediment (20-55 cmbsf)
SRR13892601	RbcL	24312.6	0.0337863	sediment (0-20 cmbsf)
SRR13892602	RbcL	27716.4	0.0419354	sediment (16-20 cmbsf)
SRR13892603	RbcL	32999.6	0.0500755	sediment (16-18 cmbsf)
SRR13892604	RbcL	35540.7	0.0569732	sediment (14-16 cmbsf)
SRR13892605	RbcL	28321.1	0.0452825	sediment (12-14 cmbsf)
SRR13892606	RbcL	7516.8	0.0468745	water closely above the invertebrate communities_2
SRR13892607	RbcL	1633.53	0.0388285	water closely above the invertebrate communities_1

## Sheet: PRJNA1054206_SFC
PRJNA1054206: Metagenomic dataset from the water column (50 to 4000 meters water depth) were sampled along a 300 km transect off the coast of Northern California, USA
Sample	Gene	RPKM	Normalized_RPKM	Depth	O2 (Percent Saturation)		Source_Data_Fig_3E							O2_concentration_calculation
SRR27277806	acsB	22.7383	1.50973e-05	1000 m	4.347 sat. %		Depth (m)	O2 (micromolar)	Ratio (CoxL/(coos+cdhA))	CoxL	CooS+CdhA			site	depth	latitude	longitude	Temperature (ºC)	Salinity	Fluorescence	Dissolved_oxygen (saturation %)	Dissolved_O2 (uM)
SRR27277807	acsB	4.1623	4.997e-06	500 m	10.49 sat. %		50	170.461	323.928	0.0282273	8.71406e-05			OC1	50	37.1344	-122.544	10.0446	33.6487	0.2114	48.633	138.273
SRR27277808	acsB	1.27185	1.70309e-06	150 m	69.123 sat. %		50	259.465	24195.2	0.0296486	1.22539e-06			OC2	50	37.0367	-122.701	10.8594	33.4433	0.7755	60.952	170.461
SRR27277809	acsB	1.14624	1.62517e-06	50 m	96.231 sat. %		50	262.158		0.0139576				OC2	150	37.0367	-122.701	8.4977	33.9246	0.1308	44.926	131.989
SRR27277810	acsB	532.283	0.000699097	3000 m	31.565 sat. %		50	251.67	6478.21	0.0133591	2.06216e-06			OC2	500	37.0367	-122.701	6.353	34.2139	0.1308	7.741	23.852
SRR27277811	acsB	66.2703	8.6813e-05	2000 m	19.788 sat. %		50	249.786	3836.46	0.0304574	7.93893e-06			OC3	50	36.7991	-122.974	12.8669	33.0063	0.9098	96.572	259.465
SRR27277812	acsB	37.2384	4.92916e-05	1000 m	4.904 sat. %		150	131.989	1934.36	0.0491402	2.54039e-05			OC3	150	36.7991	-122.974	9.1913	33.7871	0.1039	45.254	131.01
SRR27277813	acsB	2.21392	2.54424e-06	500 m	8.572 sat. %		150	131.01	1460.66	0.0624376	4.27462e-05			OC3	500	36.7991	-122.974	5.2522	34.1423	0.1039	8.572	27.126
SRR27277814	acsB	3.57086	5.00357e-06	4000 m	38.68 sat. %		150	131.298	2098.09	0.0595829	2.83986e-05			OC3	1000	36.7991	-122.974	3.7774	34.4588	0.1039	4.904	16.0528
SRR27277815	acsB	13.2534	1.86498e-05	3000 m	30.858 sat. %		150	210.832	5029.89	0.0573759	1.1407e-05			OC3	2000	36.7991	-122.974	1.8837	34.6157	0.1039	19.788	67.8624
SRR27277816	acsB	1.15057	1.47847e-06	2000 m	21.475 sat. %		150	195.692	9606.54	0.11953	1.24426e-05			OC3	3000	36.7991	-122.974	1.3725	34.6724	0.1039	31.565	109.643
SRR27277817	acsB	16.3988	1.77661e-05	150 m	45.254 sat. %		500	23.852	65.4917	0.0506888	0.000773973			OC4	50	36.6078	-123.38	12.3051	32.9875	1.0441	96.415	262.158
SRR27277818	acsB	2.59352	2.50848e-06	50 m	96.572 sat. %		500	27.126	3470.25	0.080446	2.31816e-05			OC4	150	36.6078	-123.38	9.2205	33.7688	0.0771	45.378	131.298
SRR28422179	acsB	5.40586	6.33217e-06	50 m	95.869 sat. %		500	15.6766	2655.15	0.0600964	2.26339e-05			OC4	500	36.6078	-123.38	5.8545	34.2419	0.1039	5.029	15.6766
SRR28422180	acsB	33.375	5.27675e-05	3000 m	31.228 sat. %		500	26.9206	6301.62	0.0630901	1.00117e-05			OC4	1000	36.6078	-123.38	3.9646	34.4475	0.1039	4.481	14.6017
SRR28422181	acsB	6.08457	9.19335e-06	2000 m	20.012 sat. %		500	32.9253	4278.28	0.0995873	2.32774e-05			OC4	2000	36.6078	-123.38	1.9666	34.6118	0.1039	20.012	68.487
SRR28422182	acsB	18.2281	2.59652e-05	1000 m	4.481 sat. %		1000	16.0528	1284.77	0.113279	8.81708e-05			OC4	3000	36.6078	-123.38	1.426	34.6648	0.1039	31.228	108.328
SRR28422183	acsB	1.29709	1.69696e-06	500 m	5.029 sat. %		1000	14.6017	1255.8	0.0689561	5.49102e-05			OC5	50	36.1948	-123.962	13.9404	33.1535	0.5069	95.869	251.67
SRR28422184	acsB	1.0148	1.39572e-06	150 m	45.378 sat. %		1000	15.2505	4209.1	0.0829519	1.97077e-05			OC5	150	36.1948	-123.962	10.2253	33.3793	0.1308	74.321	210.832
SRR28422186	acsB	285.856	0.000506279	500 m	7.741 sat. %		1000	14.2612	2985.3	0.12143	4.0676e-05			OC5	500	36.1948	-123.962	5.4135	34.1405	0.1039	8.54	26.9206
SRR28422187	acsB	1.59577	2.46664e-06	3000 m	31.285 sat. %		2000	67.8624	815.155	0.103627	0.000127125			OC5	1000	36.1948	-123.962	3.7729	34.4464	0.1039	4.658	15.2505
SRR28422188	acsB	1.26758	2.00532e-06	2000 m	20.176 sat. %		2000	68.487	2167.52	0.0726247	3.35058e-05			OC5	2000	36.1948	-123.962	1.925	34.6129	0.1039	20.176	69.1213
SRR28422189	acsB	5.77218	8.78719e-06	1000 m	4.658 sat. %		2000	69.1213	2054.59	0.087679	4.26747e-05			OC5	3000	36.1948	-123.962	1.4001	34.6636	0.0771	31.285	108.599
SRR28422190	acsB	7.877	1.12241e-05	500 m	8.54 sat. %		2000	73.6865	6434.67	0.132539	2.05976e-05			OC6	50	35.6891	-124.922	14.4616	33.2532	0.3457	96.231	249.786
SRR28422192	acsB	1.44227	1.90465e-06	150 m	44.926 sat. %		3000	109.643	98.2499	0.0801579	0.000815858			OC6	150	35.6891	-124.922	10.3031	33.4274	0.1308	69.123	195.692
SRR28422193	acsB	30.7654	4.08653e-05	50 m	60.952 sat. %		3000	108.328	684.372	0.0705118	0.000103031			OC6	500	35.6891	-124.922	5.5994	34.1203	0.1039	10.49	32.9253
SRR27277806	CdhA	10.4853	6.9618e-06	1000 m	4.347 sat. %		3000	108.599	4375.61	0.0912329	2.08504e-05			OC6	1000	35.6891	-124.922	3.6912	34.4448	0.1039	4.347	14.2612
SRR27277807	CdhA	4.4785	5.37661e-06	500 m	10.49 sat. %		3000	107.192	3273.95	0.141465	4.32093e-05			OC6	2000	35.6891	-124.922	1.8626	34.6183	0.1039	21.475	73.6865
SRR27277808	CdhA	3.07906	4.12305e-06	150 m	69.123 sat. %		4000	135.08	7745.83	0.172311	2.22456e-05			OC6	3000	35.6891	-124.922	1.3735	34.6619	0.1039	30.858	107.192
SRR27277810	CdhA	22.727	2.98495e-05	3000 m	31.565 sat. %									OC6	4000	35.6891	-124.922	1.1627	34.6829	0.0771	38.68	135.08
SRR27277811	CdhA	8.44399	1.10615e-05	2000 m	19.788 sat. %
SRR27277812	CdhA	10.0168	1.3259e-05	1000 m	4.904 sat. %		Metadata
SRR27277813	CdhA	1.78658	2.05314e-06	500 m	8.572 sat. %		Run	Bases	BioSample	Depth	diss_oxygen	lat_lon	Library Name
SRR27277814	CdhA	1.92107	2.69184e-06	4000 m	38.68 sat. %		SRR28422182	49091747875	SAMN40577041	1000 m	4.481 sat. %	36.607767 N 123.380320 W	OC4_1000m
SRR27277815	CdhA	10.6951	1.505e-05	3000 m	30.858 sat. %		SRR28422183	49462890351	SAMN40577040	500 m	5.029 sat. %	36.607767 N 123.380320 W	OC4_500m
SRR27277816	CdhA	9.28481	1.19309e-05	2000 m	21.475 sat. %		SRR28422184	63099940903	SAMN40577039	150 m	45.378 sat. %	36.607767 N 123.380320 W	OC4_150m
SRR27277817	CdhA	2.83574	3.07218e-06	150 m	45.254 sat. %		SRR28422187	40140947409	SAMN40577049	3000 m	31.285 sat. %	36.194833 N 123.961670 W	OC5_3000m
SRR28422180	CdhA	5.38657	8.51643e-06	3000 m	31.228 sat. %		SRR28422188	49805875754	SAMN40577048	2000 m	20.176 sat. %	36.194833 N 123.961670 W	OC5_2000m
SRR28422181	CdhA	1.96404	2.96753e-06	2000 m	20.012 sat. %		SRR28422189	55196686389	SAMN40577047	1000 m	4.658 sat. %	36.194833 N 123.961670 W	OC5_1000m
SRR28422182	CdhA	4.20276	5.98664e-06	1000 m	4.481 sat. %		SRR28422190	32218915753	SAMN40577046	500 m	8.54 sat. %	36.194833 N 123.961670 W	OC5_500m
SRR28422183	CdhA	2.09344	2.73882e-06	500 m	5.029 sat. %		SRR28422191	37903931474	SAMN40577045	150 m	74.321 sat. %	36.194833 N 123.961670 W	OC5_150m
SRR28422184	CdhA	0.818918	1.12632e-06	150 m	45.378 sat. %		SRR28422193	41938479538	SAMN40577035	50 m	60.952 sat. %	37.036683 N 122.701330 W	OC2_50m
SRR28422186	CdhA	3.74074	6.62522e-06	500 m	7.741 sat. %		SRR28422179	35334004102	SAMN40577044	50 m	95.869 sat. %	36.194833 N 123.961670 W	OC5_50m
SRR28422187	CdhA	2.5755	3.98105e-06	3000 m	31.285 sat. %		SRR28422180	56891810019	SAMN40577043	3000 m	31.228 sat. %	36.607767 N 123.380320 W	OC4_3000m
SRR28422188	CdhA	7.16034	1.13277e-05	2000 m	20.176 sat. %		SRR28422181	51600039907	SAMN40577042	2000 m	20.012 sat. %	36.607767 N 123.380320 W	OC4_2000m
SRR28422189	CdhA	2.79481	4.25463e-06	1000 m	4.658 sat. %		SRR28422185	52887477049	SAMN40577038	50 m	96.415 sat. %	36.607767 N 123.380320 W	OC4_50m
SRR28422190	CdhA	3.17828	4.52879e-06	500 m	8.54 sat. %		SRR28422186	41420106949	SAMN40577037	500 m	7.741 sat. %	37.036683 N 122.701330 W	OC2_500m
SRR28422192	CdhA	2.32776	3.07401e-06	150 m	44.926 sat. %		SRR28422192	44300183659	SAMN40577036	150 m	44.926 sat. %	37.036683 N 122.701330 W	OC2_150m
SRR28422193	CdhA	2.48269	3.29773e-06	50 m	60.952 sat. %		SRR27277806	21927463804	SAMN38912622	1000 m	4.347 sat. %	35.689050 N 124.922110 W	OC6_1000m
SRR27277806	CooS	50.7776	3.37142e-05	1000 m	4.347 sat. %		SRR27277807	52479401136	SAMN38912621	500 m	10.49 sat. %	35.689050 N 124.922110 W	OC6_500m
SRR27277807	CooS	14.9107	1.79008e-05	500 m	10.49 sat. %		SRR27277808	56981986057	SAMN38912620	150 m	69.123 sat. %	35.689050 N 124.922110 W	OC6_150m
SRR27277808	CooS	6.21296	8.31952e-06	150 m	69.123 sat. %		SRR27277809	62788693595	SAMN38912619	50 m	96.231 sat. %	35.689050 N 124.922110 W	OC6_50m
SRR27277809	CooS	5.59935	7.93893e-06	50 m	96.231 sat. %		SRR27277810	51780141292	SAMN38912618	3000 m	31.565 sat. %	36.799083 N 122.974330 W	OC3_3000m
SRR27277810	CooS	598.456	0.000786008	3000 m	31.565 sat. %		SRR27277811	62321261772	SAMN38912617	2000 m	19.788 sat. %	36.799083 N 122.974330 W	OC3_2000m
SRR27277811	CooS	88.5994	0.000116064	2000 m	19.788 sat. %		SRR27277812	52839010610	SAMN38912616	1000 m	4.904 sat. %	36.799083 N 122.974330 W	OC3_1000m
SRR27277812	CooS	56.5937	7.49118e-05	1000 m	4.904 sat. %		SRR27277813	65783176257	SAMN38912615	500 m	8.572 sat. %	36.799083 N 122.974330 W	OC3_500m
SRR27277813	CooS	18.3854	2.11285e-05	500 m	8.572 sat. %		SRR27277814	61503451701	SAMN38912625	4000 m	38.68 sat. %	35.689050 N 124.922110 W	OC6_4000m
SRR27277814	CooS	13.9548	1.95538e-05	4000 m	38.68 sat. %		SRR27277815	60271366339	SAMN38912624	3000 m	30.858 sat. %	35.689050 N 124.922110 W	OC6_3000m
SRR27277815	CooS	20.0112	2.81593e-05	3000 m	30.858 sat. %		SRR27277816	63222736101	SAMN38912623	2000 m	21.475 sat. %	35.689050 N 124.922110 W	OC6_2000m
SRR27277816	CooS	6.74459	8.66674e-06	2000 m	21.475 sat. %		SRR27277817	62070309954	SAMN38912614	150 m	45.254 sat. %	36.799083 N 122.974330 W	OC3_150m
SRR27277817	CooS	36.6207	3.9674e-05	150 m	45.254 sat. %		SRR27277818	55733381017	SAMN38912613	50 m	96.572 sat. %	36.799083 N 122.974330 W	OC3_50m
SRR27277818	CooS	1.26693	1.22539e-06	50 m	96.572 sat. %
SRR28422179	CooS	1.7605	2.06216e-06	50 m	95.869 sat. %
SRR28422180	CooS	59.7799	9.45149e-05	3000 m	31.228 sat. %
SRR28422181	CooS	20.2116	3.05383e-05	2000 m	20.012 sat. %
SRR28422182	CooS	34.3455	4.89236e-05	1000 m	4.481 sat. %
SRR28422183	CooS	15.207	1.98951e-05	500 m	5.029 sat. %
SRR28422184	CooS	19.829	2.72723e-05	150 m	45.378 sat. %
SRR28422186	CooS	433.261	0.000767348	500 m	7.741 sat. %
SRR28422187	CooS	10.9134	1.68693e-05	3000 m	31.285 sat. %
SRR28422188	CooS	19.8147	3.1347e-05	2000 m	20.176 sat. %
SRR28422189	CooS	10.1509	1.54531e-05	1000 m	4.658 sat. %
SRR28422190	CooS	3.84789	5.48294e-06	500 m	8.54 sat. %
SRR28422191	CooS	8.2231	1.1407e-05	150 m	74.321 sat. %
SRR28422192	CooS	16.9091	2.23299e-05	150 m	44.926 sat. %
SRR28422193	CooS	63.121	8.38429e-05	50 m	60.952 sat. %
SRR27277806	CoxA	321459	0.213435	1000 m	4.347 sat. %
SRR27277807	CoxA	173437	0.208218	500 m	10.49 sat. %
SRR27277808	CoxA	134260	0.179781	150 m	69.123 sat. %
SRR27277809	CoxA	108261	0.153496	50 m	96.231 sat. %
SRR27277810	CoxA	153737	0.201917	3000 m	31.565 sat. %
SRR27277811	CoxA	154191	0.201987	2000 m	19.788 sat. %
SRR27277812	CoxA	164463	0.217696	1000 m	4.904 sat. %
SRR27277813	CoxA	175439	0.201614	500 m	8.572 sat. %
SRR27277814	CoxA	163984	0.229778	4000 m	38.68 sat. %
SRR27277815	CoxA	155669	0.219054	3000 m	30.858 sat. %
SRR27277816	CoxA	159012	0.204329	2000 m	21.475 sat. %
SRR27277817	CoxA	185068	0.200498	150 m	45.254 sat. %
SRR27277818	CoxA	194521	0.188143	50 m	96.572 sat. %
SRR28422179	CoxA	147608	0.172901	50 m	95.869 sat. %
SRR28422180	CoxA	110617	0.174891	3000 m	31.228 sat. %
SRR28422181	CoxA	108349	0.163707	2000 m	20.012 sat. %
SRR28422182	CoxA	120920	0.172246	1000 m	4.481 sat. %
SRR28422183	CoxA	131183	0.171625	500 m	5.029 sat. %
SRR28422184	CoxA	124396	0.171091	150 m	45.378 sat. %
SRR28422185	CoxA	140015	0.168691	50 m	96.415 sat. %
SRR28422186	CoxA	94427.1	0.16724	500 m	7.741 sat. %
SRR28422187	CoxA	115921	0.179183	3000 m	31.285 sat. %
SRR28422188	CoxA	107133	0.169485	2000 m	20.176 sat. %
SRR28422189	CoxA	114937	0.174973	1000 m	4.658 sat. %
SRR28422190	CoxA	120773	0.172092	500 m	8.54 sat. %
SRR28422191	CoxA	123881	0.171847	150 m	74.321 sat. %
SRR28422192	CoxA	126523	0.167085	150 m	44.926 sat. %
SRR28422193	CoxA	117481	0.156049	50 m	60.952 sat. %
SRR27277806	CoxL	182889	0.12143	1000 m	4.347 sat. %
SRR27277807	CoxL	82952.3	0.0995873	500 m	10.49 sat. %
SRR27277808	CoxL	89264.2	0.11953	150 m	69.123 sat. %
SRR27277809	CoxL	21481.7	0.0304574	50 m	96.231 sat. %
SRR27277810	CoxL	61031.2	0.0801579	3000 m	31.565 sat. %
SRR27277811	CoxL	79105.4	0.103627	2000 m	19.788 sat. %
SRR27277812	CoxL	85578.8	0.113279	1000 m	4.904 sat. %
SRR27277813	CoxL	70001.9	0.080446	500 m	8.572 sat. %
SRR27277814	CoxL	122972	0.172311	4000 m	38.68 sat. %
SRR27277815	CoxL	100531	0.141465	3000 m	30.858 sat. %
SRR27277816	CoxL	103144	0.132539	2000 m	21.475 sat. %
SRR27277817	CoxL	57632.4	0.0624376	150 m	45.254 sat. %
SRR27277818	CoxL	30653.7	0.0296486	50 m	96.572 sat. %
SRR28422179	CoxL	11404.9	0.0133591	50 m	95.869 sat. %
SRR28422180	CoxL	44598.2	0.0705118	3000 m	31.228 sat. %
SRR28422181	CoxL	48066.3	0.0726247	2000 m	20.012 sat. %
SRR28422182	CoxL	48408.7	0.0689561	1000 m	4.481 sat. %
SRR28422183	CoxL	45935.1	0.0600964	500 m	5.029 sat. %
SRR28422184	CoxL	43321.4	0.0595829	150 m	45.378 sat. %
SRR28422185	CoxL	11584.9	0.0139576	50 m	96.415 sat. %
SRR28422186	CoxL	28620	0.0506888	500 m	7.741 sat. %
SRR28422187	CoxL	59022.3	0.0912329	3000 m	31.285 sat. %
SRR28422188	CoxL	55422.6	0.087679	2000 m	20.176 sat. %
SRR28422189	CoxL	54490	0.0829519	1000 m	4.658 sat. %
SRR28422190	CoxL	44276.3	0.0630901	500 m	8.54 sat. %
SRR28422191	CoxL	41361.2	0.0573759	150 m	74.321 sat. %
SRR28422192	CoxL	37210.9	0.0491402	150 m	44.926 sat. %
SRR28422193	CoxL	21250.9	0.0282273	50 m	60.952 sat. %
SRR27277806	RbcL	38472.4	0.025544	1000 m	4.347 sat. %
SRR27277807	RbcL	19455.8	0.0233575	500 m	10.49 sat. %
SRR27277808	RbcL	13734.9	0.0183919	150 m	69.123 sat. %
SRR27277809	RbcL	77553	0.109957	50 m	96.231 sat. %
SRR27277810	RbcL	18046.2	0.0237018	3000 m	31.565 sat. %
SRR27277811	RbcL	14014.7	0.018359	2000 m	19.788 sat. %
SRR27277812	RbcL	19108.5	0.0252934	1000 m	4.904 sat. %
SRR27277813	RbcL	15169.6	0.0174329	500 m	8.572 sat. %
SRR27277814	RbcL	7228.36	0.0101286	4000 m	38.68 sat. %
SRR27277815	RbcL	8548.24	0.0120289	3000 m	30.858 sat. %
SRR27277816	RbcL	13444.2	0.0172757	2000 m	21.475 sat. %
SRR27277817	RbcL	23673.9	0.0256477	150 m	45.254 sat. %
SRR27277818	RbcL	12307.7	0.0119042	50 m	96.572 sat. %
SRR28422179	RbcL	36373.7	0.0426064	50 m	95.869 sat. %
SRR28422180	RbcL	10352.7	0.0163681	3000 m	31.228 sat. %
SRR28422181	RbcL	9991.98	0.0150972	2000 m	20.012 sat. %
SRR28422182	RbcL	15244.8	0.0217156	1000 m	4.481 sat. %
SRR28422183	RbcL	16308.5	0.0213363	500 m	5.029 sat. %
SRR28422184	RbcL	11255.9	0.015481	150 m	45.378 sat. %
SRR28422185	RbcL	20154.1	0.0242818	50 m	96.415 sat. %
SRR28422186	RbcL	12470.4	0.0220863	500 m	7.741 sat. %
SRR28422187	RbcL	6828.14	0.0105545	3000 m	31.285 sat. %
SRR28422188	RbcL	9537.01	0.0150876	2000 m	20.176 sat. %
SRR28422189	RbcL	12656.5	0.0192674	1000 m	4.658 sat. %
SRR28422190	RbcL	13559.6	0.0193214	500 m	8.54 sat. %
SRR28422191	RbcL	10759.7	0.0149258	150 m	74.321 sat. %
SRR28422192	RbcL	16167.3	0.0213503	150 m	44.926 sat. %
SRR28422193	RbcL	22173.8	0.0294532	50 m	60.952 sat. %

## Sheet: PRJNA1115057_Cold_Seep_watercol
PRJNA1115057: Metagenomic data of seawater in cold seep
Run	Gene	RPKM	Normalized_RPKM				Source data_Fig_3B and 3C
SRR29288225	acsB	4.27662	5.41864e-06
SRR29288228	acsB	4.40791	6.02361e-06				Depth	O2	CooS_Mean_RPKM	CoxL_Mean_RPKM	CdhA_mean_RPKM	CooS+CdhA(RPKM)	Ratio_RPKM_(CoxL/(Coos+CdhA))
SRR29288229	acsB	49.4161	6.70602e-05			Fig_3B	30	193.75	5.29398e-06	0.0507811		5.29398e-06	9592.24
SRR29288230	acsB	12.2956	1.27701e-05				65	182.812	6.8556e-06	0.0506344	1.41564e-06	8.27124e-06	6121.74
SRR29288231	acsB	23.8193	3.47627e-05				100	164.688	1.42136e-05	0.099507	2.34802e-06	1.65616e-05	6008.3
SRR29288232	acsB	52.393	7.4929e-05				200	159.688	3.13868e-05	0.121857	6.48122e-06	3.78681e-05	3217.93
SRR29288233	acsB	856.597	0.00132147				600	102.812	0.000148674	0.107486	2.7058e-05	0.000175732	611.646
SRR29288234	acsB	3404.72	0.00445164				800	96.25	5.19847e-05	0.0346864	1.71753e-05	6.916e-05	501.539
SRR29288226	CdhA	1.26044	1.41564e-06				1000	95.625	3.57505e-05	0.139078	1.6241e-05	5.19915e-05	2675.02
SRR29288227	CdhA	1.10166	2.34802e-06				1100	96.875	0.000126889	0.120641	1.61243e-05	0.000143013	843.568
SRR29288228	CdhA	4.74277	6.48122e-06			Fig_3C	1105		0.00174689	0.0519943	0.000148563	0.00189545	27.4311
SRR29288229	CdhA	19.9388	2.7058e-05				1155	99.0625	0.00601606	0.0138764	0.000348281	0.00636434	2.18033
SRR29288230	CdhA	16.5371	1.71753e-05
SRR29288231	CdhA	11.1283	1.6241e-05			Metadata
SRR29288232	CdhA	11.2746	1.61243e-05			Run	Bases	BioSample	geo_loc_name	lat_lon	Library Name	Sample Name		Depth	O2 (mg/L)	O2 (mM)
SRR29288233	CdhA	96.3006	0.000148563			SRR29288225	55715461781	SAMN41506086	China: South China Sea	22.12 N 119.28 E	SEEP-30	SEEP-30	Seep-30	30	6.2	193.75
SRR29288234	CdhA	266.374	0.000348281			SRR29288226	50310423152	SAMN41506085	China: South China Sea	22.12 N 119.28 E	SEEP-65	SEEP-65	Seep-65	65	5.85	182.812
SRR29288225	CooS	4.17823	5.29398e-06			SRR29288227	57446422664	SAMN41506084	China: South China Sea	22.12 N 119.28 E	SEEP-100	SEEP-100	Seep-100	100	5.27	164.687
SRR29288226	CooS	6.104	6.8556e-06			SRR29288228	53425880718	SAMN41506083	China: South China Sea	22.12 N 119.28 E	SEEP-200	SEEP-200	Seep-200	200	5.11	159.688
SRR29288227	CooS	6.66879	1.42136e-05			SRR29288229	41306383390	SAMN41506082	China: South China Sea	22.12 N 119.28 E	SEEP-600	SEEP-600	Seep-600	600	3.29	102.812
SRR29288228	CooS	22.968	3.13868e-05			SRR29288230	38353995388	SAMN41506081	China: South China Sea	22.12 N 119.28 E	SEEP-800	SEEP-800	Seep-800	800	3.08	96.25
SRR29288229	CooS	109.557	0.000148674			SRR29288231	62575200078	SAMN41506080	China: South China Sea	22.12 N 119.28 E	SEEP-1000	SEEP-1000	Seep-1000	1000	3.06	95.625
SRR29288230	CooS	50.053	5.19847e-05			SRR29288232	44916768480	SAMN41506079	China: South China Sea	22.12 N 119.28 E	SEEP-1100	SEEP-1100	Seep-1100	1100	3.1	96.875
SRR29288231	CooS	24.4962	3.57505e-05			SRR29288233	47939762242	SAMN41506078	China: South China Sea	22.12 N 119.28 E	SEEP-50cm	SEEP-50cm	Seep-50 cm (BWI-50 cm)	1105
SRR29288232	CooS	88.7253	0.000126889			SRR29288234	50740837868	SAMN41506077	China: South China Sea	22.12 N 119.28 E	SEEP-SUR	SEEP-SUR	Seep_sur (BWI-0)	1155	3.17	99.0625
SRR29288233	CooS	1132.36	0.00174689
SRR29288234	CooS	4601.23	0.00601606
SRR29288225	CoxA	164688	0.208666
SRR29288226	CoxA	194253	0.218172
SRR29288227	CoxA	102052	0.217509
SRR29288228	CoxA	164537	0.224847
SRR29288229	CoxA	156524	0.212411
SRR29288230	CoxA	107236	0.111375
SRR29288231	CoxA	144721	0.211211
SRR29288232	CoxA	146929	0.210129
SRR29288233	CoxA	101158	0.156056
SRR29288234	CoxA	50995.6	0.0666763
SRR29288225	CoxL	40078.6	0.0507811
SRR29288226	CoxL	45083.3	0.0506344
SRR29288227	CoxL	46687.2	0.099507
SRR29288228	CoxL	89171.3	0.121857
SRR29288229	CoxL	79205.4	0.107486
SRR29288230	CoxL	33397.5	0.0346864
SRR29288231	CoxL	95296.3	0.139078
SRR29288232	CoxL	84356.7	0.120641
SRR29288233	CoxL	33703.5	0.0519943
SRR29288234	CoxL	10613	0.0138764
SRR29288225	RbcL	51151.3	0.0648106
SRR29288226	RbcL	57515.7	0.0645976
SRR29288227	RbcL	13392.5	0.0285443
SRR29288228	RbcL	7088.42	0.00968666
SRR29288229	RbcL	14292.3	0.0193954
SRR29288230	RbcL	8320.92	0.00864205
SRR29288231	RbcL	13413.9	0.0195766
SRR29288232	RbcL	13727.1	0.0196316
SRR29288233	RbcL	23215.8	0.035815
SRR29288234	RbcL	20970.3	0.0274184
