# Supplementary material for: Genomic Survey of Carbon Monoxide Dehydrogenases Reveals Their Widespread Distribution in Marine Habitats
Source: Environ Microbiol Rep. 2026 Jun 3;18(3):e70375. doi: 10.1111/1758-2229.70375 (PMC13240472; doi:10.1111/1758-2229.70375)
Supplement: Supplementary file 5 — Data S4: Sequence identifiers of AcsB that are not found in the gene context of Ni‐CODHs but are present in the genomes. [file EMI4-18-e70375-s005.xlsx]

## Sheet: AcsB_in_genome_not_context
Ni_CODH_accession_id	AcsB_or_CdhC_accession_id	Phylogenetic_clade_NiCODH
ACX72487.1	ACX72825.1	Clade C
CAB1058247.1	CAB1065595.1	Clade E
CAB1059983.1	CAB1065595.1	Clade E
CAB1065594.1	CAB1065595.1	Clade E
CAB1074638.1	CAB1077061.1	Clade E
CAB1077064.1	CAB1077061.1	Clade E
CAB1084669.1	CAB1077061.1	Clade E
CAB5129571.1	CAB5129554.1	Clade E
CAB5138450.1	CAB5129554.1	Clade E
CAB5169317.1	CAB5129554.1	Clade E
CAD6492279.1	CAD6494985.1	Clade A
CAD6494447.1	CAD6492903.1	Clade A
EHP85126.1	EHP84371.1	Clade C
EHP85126.1	EHP84376.1	Clade C
GAW92303.1	GAW91835.1	Clade F
GBE11920.1	GBE11918.1	Clade E
GBE13716.1	GBE11918.1	Clade E
GBE53987.1	GBE55358.1	Clade A
GBE54550.1	GBE55358.1	Clade F
HCW51073.1	HCW51171.1	Clade F
HCY83599.1	HCY83770.1	Clade E
HCY83771.1	HCY83770.1	Clade E
HDD44222.1	HDD44490.1	Clade E
HDH09706.1	HDH09753.1	Clade E
HDH34032.1	HDH34239.1	Clade E
HDH97473.1	HDH96134.1	Clade E
HDI07586.1	HDI07650.1	Clade A
HDI60570.1	HDI58969.1	Clade E
HDI61174.1	HDI58969.1	Clade E
HDJ26244.1	HDJ26460.1	Clade A
HDJ28531.1	HDJ28426.1	Clade E
HDJ28801.1	HDJ28426.1	Clade E
HDK17299.1	HDK17373.1	Clade E
HDL08546.1	HDL08429.1	Clade E
HDL21329.1	HDL19994.1	Clade E
HDM75456.1	HDM79264.1	Clade E
HDM79263.1	HDM79264.1	Clade E
HDN85275.1	HDN84285.1	Clade E
HDY74381.1	HDY73928.1	Clade F
HDZ25698.1	HDZ28085.1	Clade E
HDZ77640.1	HDZ76510.1	Clade E
HEA67601.1	HEA69500.1	Clade E
HEA67692.1	HEA69500.1	Clade D
HEB69212.1	HEB69210.1	Clade E
HEC21835.1	HEC24369.1	Clade E
HEC32109.1	HEC31619.1	Clade E
HEC56323.1	HEC57449.1	Clade A
HEC57451.1	HEC57449.1	Clade A
HEC57802.1	HEC57449.1	Clade F
HEX77237.1	HEX78418.1	Clade E
HEY33058.1	HEY33059.1	Clade E
HEY33296.1	HEY33059.1	Clade E
HEY49969.1	HEY49791.1	Clade E
HEY67132.1	HEY67133.1	Clade E
HEY68680.1	HEY67133.1	Clade E
HEY74140.1	HEY74141.1	Clade E
HEY74382.1	HEY74141.1	Clade E
HFD38801.1	HFD39122.1	Clade E
HFQ89987.1	HFQ90403.1	Clade E
HHB74998.1	HHB75022.1	Clade E
HHI96729.1	HHI97935.1	Clade E
HHL32959.1	HHL33988.1	Clade E
HHN64389.1	HHN64388.1	Clade E
HHN65015.1	HHN64388.1	Clade F
HIC89373.1	HIC88194.1	Clade E
HIC91063.1	HIC91645.1	Clade E
HIC95872.1	HIC95095.1	Clade E
HID06375.1	HID06395.1	Clade E
HID56295.1	HID56296.1	Clade E
HID62732.1	HID62380.1	Clade E
HID77198.1	HID74869.1	Clade E
HID97469.1	HID97738.1	Clade E
HID97621.1	HID97738.1	Clade E
HIE07802.1	HIE07537.1	Clade E
HIE33833.1	HIE33622.1	Clade A
HIE48418.1	HIE47303.1	Clade E
HII00684.1	HII00682.1	Clade A
HII02590.1	HII00682.1	Clade A
HII02806.1	HII00682.1	Clade E
HIJ41829.1	HIJ42022.1	Clade E
HIJ78566.1	HIJ79119.1	Clade E
HIJ79121.1	HIJ79119.1	Clade E
HIP25262.1	HIP25576.1	Clade C
HIP25575.1	HIP25576.1	Clade A
HIP39693.1	HIP39691.1	Clade E
HIP39912.1	HIP39691.1	Clade E
HIP57995.1	HIP58544.1	Clade A
HIP58154.1	HIP58544.1	Clade C
HIP86810.1	HIP87804.1	Clade E
HIP97146.1	HIP96167.1	Clade E
HIP98972.1	HIP99170.1	Clade E
HIP99127.1	HIP99170.1	Clade E
KAB3547301.1	KAB3547291.1	Clade F
KAB3548110.1	KAB3547291.1	Clade A
KAF5412862.1	KAF5412180.1	Clade A
KAF5414267.1	KAF5416976.1	Clade F
KAF5426018.1	KAF5426020.1	Clade A
KAF5427540.1	KAF5426020.1	Clade F
KKG44782.1	KKG40728.1	Clade A
KPJ52187.1	KPJ52186.1	Clade E
KPJ75933.1	KPJ76149.1	Clade E
KPJ78019.1	KPJ76149.1	Clade E
KPJ79069.1	KPJ76149.1	Clade E
KPJ86381.1	KPJ88871.1	Clade E
KPJ87388.1	KPJ88871.1	Clade E
KPJ88820.1	KPJ88871.1	Clade E
KPJ89503.1	KPJ88871.1	Clade E
KPJ97998.1	KPK02624.1	Clade F
KPK14387.1	KPK30071.1	Clade E
KPK18485.1	KPK30071.1	Clade E
KPK26995.1	KPK30071.1	Clade E
KPK75971.1	KPK74787.1	Clade E
KPK92297.1	KPK92298.1	Clade E
KPK93004.1	KPK92298.1	Clade E
KPK97464.1	KPK97688.1	Clade E
KPK97685.1	KPK97688.1	Clade E
KPK97898.1	KPK97688.1	Clade E
KPL19102.1	KPL24947.1	Clade E
KYH37445.1	KYH37446.1	Clade A
KYH40968.1	KYH39534.1	Clade A
MAF33543.1	MAF33280.1	Clade E
MAH39001.1	MAH39318.1	Clade E
MBA1342447.1	MBA1342138.1	Clade A
MBA7466296.1	MBA7476624.1	Clade E
MBA7484478.1	MBA7476624.1	Clade E
MBC2697403.1	MBC2697886.1	Clade E
MBC2697888.1	MBC2697886.1	Clade A
MBC2734330.1	MBC2735859.1	Clade E
MBC2734947.1	MBC2735859.1	Clade E
MBC2735094.1	MBC2735859.1	Clade E
MBC2735858.1	MBC2735859.1	Clade E
MBC7190548.1	MBC7190680.1	Clade E
MBC7226876.1	MBC7226873.1	Clade E
MBC7228613.1	MBC7226873.1	Clade E
MBC7234397.1	MBC7237652.1	Clade E
MBC7249644.1	MBC7249643.1	Clade E
MBC7249744.1	MBC7249643.1	Clade E
MBC7257787.1	MBC7258880.1	Clade E
MBC7258881.1	MBC7258880.1	Clade E
MBC7287916.1	MBC7289346.1	Clade E
MBC7341199.1	MBC7341200.1	Clade E
MBC7341633.1	MBC7341200.1	Clade F
MBC7359334.1	MBC7359654.1	Clade E
MBC8177887.1	MBC8178099.1	Clade F
MBC8178098.1	MBC8178099.1	Clade E
MBC8316882.1	MBC8317135.1	Clade E
MBC8317133.1	MBC8317135.1	Clade E
MBC8357357.1	MBC8359758.1	Clade E
MBC8360699.1	MBC8360964.1	Clade E
MBC8360963.1	MBC8360964.1	Clade E
MBC8419029.1	MBC8419890.1	Clade E
MBC8429591.1	MBC8429590.1	Clade E
MBC8439179.1	MBC8439178.1	Clade E
MBC8441610.1	MBC8439178.1	Clade E
MBC8450195.1	MBC8447394.1	Clade E
MBC8473233.1	MBC8473864.1	Clade E
MBE0527821.1	MBE0529017.1	Clade E
MBE0585936.1	MBE0586369.1	Clade E
MBE0586370.1	MBE0586369.1	Clade E
MBE9478207.1	MBE9478233.1	Clade E
MBE9501587.1	MBE9501444.1	Clade E
MBE9580484.1	MBE9581190.1	Clade E
MBG7617345.1	MBG7617681.1	Clade E
MBI9074719.1	MBI9074718.1	Clade E
MBI9077537.1	MBI9074718.1	Clade E
MBI9084775.1	MBI9087192.1	Clade E
MBI9086509.1	MBI9087192.1	Clade E
MBI9087193.1	MBI9087192.1	Clade E
MBI9088179.1	MBI9088178.1	Clade E
MBI9091467.1	MBI9088178.1	Clade E
MBI9099703.1	MBI9098584.1	Clade E
MBL4902682.1	MBL4902684.1	Clade E
MBL4903090.1	MBL4902684.1	Clade E
MBL6993077.1	MBL6994046.1	Clade E
MBL7063687.1	MBL7066053.1	Clade E
MBL7180798.1	MBL7180130.1	Clade E
MBL7186424.1	MBL7188182.1	Clade E
MBL7186424.1	MBL7189653.1	Clade E
MBL7187682.1	MBL7189653.1	Clade E
MBL7189652.1	MBL7189653.1	Clade E
MBL7220797.1	MBL7221821.1	Clade E
MBO8167693.1	MBO8169801.1	Clade F
MBO8169557.1	MBO8169801.1	Clade F
MBO8169800.1	MBO8169801.1	Clade F
MBO8169859.1	MBO8169801.1	Clade B
MBO8181881.1	MBO8183503.1	Clade A
MBO8182117.1	MBO8183503.1	Clade E
MBO8183713.1	MBO8183503.1	Clade A
MBT3176111.1	MBT3176112.1	Clade E
MBT3179030.1	MBT3176112.1	Clade E
MBT3310576.1	MBT3310708.1	Clade E
MBT3310707.1	MBT3310708.1	Clade E
MBT3312027.1	MBT3310708.1	Clade E
MBT3354086.1	MBT3353534.1	Clade F
MBT3362176.1	MBT3363011.1	Clade E
MBT3363989.1	MBT3363011.1	Clade E
MBT3878262.1	MBT3880218.1	Clade F
MBT3880217.1	MBT3880218.1	Clade E
MBT4265763.1	MBT4265762.1	Clade E
MBT5304271.1	MBT5306497.1	Clade E
MBT6046748.1	MBT6052466.1	Clade E
MBT7261745.1	MBT7259834.1	Clade E
MBT7289200.1	MBT7289454.1	Clade E
MBT7301425.1	MBT7301426.1	Clade E
MBT8356512.1	MBT8358774.1	Clade E
MBT8359450.1	MBT8361972.1	Clade E
MBT8359552.1	MBT8361972.1	Clade E
MBU8850045.1	MBU8849314.1	Clade E
MBU8911191.1	MBU8911727.1	Clade E
MBW1616880.1	MBW1615676.1	Clade E
MBW1644967.1	MBW1645974.1	Clade E
MBW1645619.1	MBW1645974.1	Clade E
MBW1671410.1	MBW1670402.1	Clade E
MBW1687086.1	MBW1684036.1	Clade E
MBW1695747.1	MBW1696760.1	Clade E
MBW1696029.1	MBW1696760.1	Clade E
MBW1711521.1	MBW1713665.1	Clade E
MBW1718259.1	MBW1718279.1	Clade E
MBW1731483.1	MBW1729761.1	Clade E
MBW1769786.1	MBW1769985.1	Clade E
MBW1779530.1	MBW1779200.1	Clade E
MBW1790819.1	MBW1791423.1	Clade E
MBW1816970.1	MBW1817044.1	Clade E
MBW1828821.1	MBW1828822.1	Clade E
MBW1829133.1	MBW1828822.1	Clade E
MBW1837712.1	MBW1837628.1	Clade E
MBW1857562.1	MBW1858044.1	Clade E
MBW1860434.1	MBW1858652.1	Clade E
MBW1868100.1	MBW1869181.1	Clade F
MBW1869182.1	MBW1869181.1	Clade E
MBW1898199.1	MBW1899214.1	Clade E
MBW1916554.1	MBW1916553.1	Clade E
MBW1916631.1	MBW1916553.1	Clade E
MBW1918148.1	MBW1916553.1	Clade E
MBW1930874.1	MBW1927576.1	Clade E
MBW1938901.1	MBW1938176.1	Clade E
MBW1945099.1	MBW1943926.1	Clade E
MBW1952992.1	MBW1952873.1	Clade E
MBW1953035.1	MBW1952873.1	Clade E
MBW1970680.1	MBW1970218.1	Clade E
MBW1972383.1	MBW1971442.1	Clade E
MBW1974865.1	MBW1975382.1	Clade E
MBW1975383.1	MBW1975382.1	Clade E
MBW1981153.1	MBW1982005.1	Clade E
MBW1985949.1	MBW1985871.1	Clade E
MBW1998866.1	MBW1998867.1	Clade E
MBW1998909.1	MBW1998867.1	Clade E
MBW2005473.1	MBW2004924.1	Clade E
MBW2015176.1	MBW2013845.1	Clade E
MBW2017628.1	MBW2017254.1	Clade E
MBW2040589.1	MBW2041740.1	Clade E
MBW2081206.1	MBW2080896.1	Clade E
MBW2095104.1	MBW2095103.1	Clade E
MBW2095924.1	MBW2095103.1	Clade E
MBW2109438.1	MBW2108513.1	Clade E
MBW2128385.1	MBW2129690.1	Clade E
MBW2132278.1	MBW2131019.1	Clade E
MBW2163892.1	MBW2163230.1	Clade E
MBW2172734.1	MBW2170571.1	Clade E
MBW2202034.1	MBW2201832.1	Clade E
MBW2202046.1	MBW2201832.1	Clade E
MBW2202253.1	MBW2201832.1	Clade E
MBW2226691.1	MBW2228485.1	Clade E
MBW2228276.1	MBW2228485.1	Clade E
MBW2246800.1	MBW2248524.1	Clade E
MBW2304917.1	MBW2304654.1	Clade E
MBW2327190.1	MBW2327875.1	Clade E
MBW2327928.1	MBW2327875.1	Clade E
MBW2336106.1	MBW2338307.1	Clade E
MBW2408637.1	MBW2408254.1	Clade E
MBW2432424.1	MBW2433758.1	Clade E
MBW2443222.1	MBW2443691.1	Clade E
MBW2443692.1	MBW2443691.1	Clade E
MBW2467607.1	MBW2467542.1	Clade E
MBW2467738.1	MBW2469057.1	Clade E
MBW2470596.1	MBW2472398.1	Clade E
MBW2480094.1	MBW2480095.1	Clade E
MBW2480924.1	MBW2480095.1	Clade E
MBW2513109.1	MBW2514627.1	Clade E
MBW2514626.1	MBW2514627.1	Clade E
MBW2521224.1	MBW2521435.1	Clade E
MBW2605169.1	MBW2605168.1	Clade E
MBW2605947.1	MBW2605168.1	Clade E
MBW2622629.1	MBW2623457.1	Clade E
MBW2622890.1	MBW2623457.1	Clade E
MBW2634024.1	MBW2633369.1	Clade E
MBW2642491.1	MBW2643744.1	Clade E
MBW2655248.1	MBW2655247.1	Clade E
MBW2657212.1	MBW2656379.1	Clade E
MBW2669102.1	MBW2668949.1	Clade F
MBW2679910.1	MBW2679338.1	Clade E
MBW2705047.1	MBW2707571.1	Clade E
MBW2706223.1	MBW2707571.1	Clade F
MBW2706265.1	MBW2707571.1	Clade E
MBW2707822.1	MBW2707823.1	Clade E
MBW2710133.1	MBW2707823.1	Clade E
MBW2710530.1	MBW2711084.1	Clade F
MBW2710974.1	MBW2711084.1	Clade E
MBW2711371.1	MBW2711084.1	Clade E
MBW2711519.1	MBW2711084.1	Clade E
MCD4768097.1	MCD4765830.1	Clade E
MCD4787555.1	MCD4786936.1	Clade E
MCD4805844.1	MCD4804853.1	Clade E
MCD6145044.1	MCD6144806.1	Clade A
MCD6150377.1	MCD6151914.1	Clade E
MCD6151861.1	MCD6151914.1	Clade E
MCD6199084.1	MCD6199915.1	Clade E
MCD6210170.1	MCD6209402.1	Clade F
MCD6297812.1	MCD6297516.1	Clade E
MCD6304711.1	MCD6305777.1	Clade E
MCD6532534.1	MCD6532971.1	Clade E
MCD6554212.1	MCD6553812.1	Clade E
MCF6187263.1	MCF6188013.1	Clade E
MCF6246046.1	MCF6246712.1	Clade E
MCF6246713.1	MCF6246712.1	Clade E
MCG6878749.1	MCG6880521.1	Clade E
MCG6879811.1	MCG6880521.1	Clade E
MCG6880520.1	MCG6880521.1	Clade E
MCG6881626.1	MCG6880521.1	Clade E
MCG6894223.1	MCG6894678.1	Clade E
MCG6894677.1	MCG6894678.1	Clade E
MCG6895413.1	MCG6894678.1	Clade E
MCG6905498.1	MCG6907658.1	Clade E
MCG6906335.1	MCG6907658.1	Clade E
MCG6907659.1	MCG6907658.1	Clade E
MCG6909238.1	MCG6911274.1	Clade E
MCG6911273.1	MCG6911274.1	Clade E
MCG6930804.1	MCG6930805.1	Clade E
MCG6931916.1	MCG6930805.1	Clade E
MCG6971898.1	MCG6974265.1	Clade E
MCG6973380.1	MCG6974265.1	Clade E
MCG6974264.1	MCG6974265.1	Clade E
MCG6981247.1	MCG6981393.1	Clade E
MCG7844145.1	MCG7844910.1	Clade E
MCG7849950.1	MCG7850804.1	Clade A
MCG8472765.1	MCG8472766.1	Clade E
MCG8473068.1	MCG8472766.1	Clade E
MCG8533309.1	MCG8531574.1	Clade E
MCG8538347.1	MCG8542057.1	Clade D
MCG8538508.1	MCG8542057.1	Clade E
MCG8538527.1	MCG8542057.1	Clade C
MCG8633911.1	MCG8633912.1	Clade E
MCG8634690.1	MCG8633912.1	Clade E
MCG8634770.1	MCG8633912.1	Clade E
MCG8639301.1	MCG8639834.1	Clade E
MCG8639835.1	MCG8639834.1	Clade E
MCG8643897.1	MCG8639834.1	Clade E
MCG8684108.1	MCG8688997.1	Clade E
MCG8685015.1	MCG8688997.1	Clade F
MCG8686176.1	MCG8688997.1	Clade E
MCG8688998.1	MCG8688997.1	Clade E
MCI4454396.1	MCI4455011.1	Clade E
MCI5135224.1	MCI5134731.1	Clade F
MCI5135617.1	MCI5134731.1	Clade E
MCI5148142.1	MCI5149084.1	Clade E
MCI5178571.1	MCI5178509.1	Clade F
MCI5179837.1	MCI5178509.1	Clade E
MCI5189234.1	MCI5189120.1	Clade F
MCI5189383.1	MCI5189120.1	Clade E
MCI5193187.1	MCI5191850.1	Clade F
MCI5207693.1	MCI5207984.1	Clade E
MCI5226093.1	MCI5225644.1	Clade F
MCI5226618.1	MCI5225644.1	Clade E
MCJ7522495.1	MCJ7523300.1	Clade E
MCJ7544537.1	MCJ7543557.1	Clade E
MCJ7560416.1	MCJ7561023.1	Clade A
MCJ7579776.1	MCJ7578924.1	Clade E
MCJ7595164.1	MCJ7595416.1	Clade E
MCJ7595417.1	MCJ7595416.1	Clade E
MCJ7603989.1	MCJ7604145.1	Clade F
MCJ7605658.1	MCJ7604930.1	Clade E
MCJ7633807.1	MCJ7635222.1	Clade A
MCJ7638780.1	MCJ7638780.1	Clade F
MCJ7644069.1	MCJ7645100.1	Clade E
MCJ7648269.1	MCJ7646971.1	Clade A
MCJ7667057.1	MCJ7667058.1	Clade E
MCJ7700600.1	MCJ7701992.1	Clade E
MCJ7723926.1	MCJ7723139.1	Clade E
MCJ7724532.1	MCJ7723139.1	Clade F
MCJ7725269.1	MCJ7726613.1	Clade E
MCJ7734693.1	MCJ7733834.1	Clade E
MCJ7749055.1	MCJ7749400.1	Clade E
MCJ7749399.1	MCJ7749400.1	Clade E
MCJ7761035.1	MCJ7761152.1	Clade A
MCJ7796106.1	MCJ7797741.1	Clade E
MCJ7819097.1	MCJ7818728.1	Clade E
MCJ7833292.1	MCJ7833293.1	Clade E
MCK4245126.1	MCK4244438.1	Clade E
MCK4281136.1	MCK4281961.1	Clade A
MCK4362009.1	MCK4362947.1	Clade E
MCK4374583.1	MCK4375977.1	Clade E
MCK4377924.1	MCK4378910.1	Clade E
MCK4378230.1	MCK4378910.1	Clade E
MCK4423943.1	MCK4423533.1	Clade E
MCK4443779.1	MCK4444543.1	Clade F
MCK4458410.1	MCK4459996.1	Clade A
MCK4487691.1	MCK4487613.1	Clade E
MCK4682706.1	MCK4681943.1	Clade E
MCK4850250.1	MCK4850650.1	Clade E
MCK4908777.1	MCK4909063.1	Clade E
MCK4963993.1	MCK4963869.1	Clade E
MCK4998611.1	MCK4998612.1	Clade E
MCK5053045.1	MCK5053046.1	Clade E
MCK5113278.1	MCK5113163.1	Clade E
MCK5239650.1	MCK5240188.1	Clade A
MCK5245743.1	MCK5245988.1	Clade E
MCK5508278.1	MCK5507081.1	Clade E
MCK5540623.1	MCK5540890.1	Clade E
MCK5560817.1	MCK5561649.1	Clade F
MCK5635273.1	MCK5634185.1	Clade E
MCK5653665.1	MCK5654411.1	Clade E
MCK5793881.1	MCK5794281.1	Clade E
MCK5851327.1	MCK5850538.1	Clade E
MCL0078819.1	MCL0078377.1	Clade F
MCL0090032.1	MCL0089281.1	Clade E
MCP3887692.1	MCP3887693.1	Clade E
MCP3887698.1	MCP3887693.1	Clade E
MCP3892592.1	MCP3887693.1	Clade E
MCP3922131.1	MCP3926105.1	Clade E
MCP3926106.1	MCP3926105.1	Clade E
MCP3942711.1	MCP3942712.1	Clade E
MCP3943046.1	MCP3942712.1	Clade E
MCP3952752.1	MCP3953695.1	Clade E
MCP3954534.1	MCP3953695.1	Clade E
MCP3954625.1	MCP3953695.1	Clade E
MCP4020961.1	MCP4020962.1	Clade E
MCP4023388.1	MCP4020962.1	Clade F
MCP4104558.1	MCP4104557.1	Clade E
MCP4113049.1	MCP4104557.1	Clade E
MCP4115486.1	MCP4115487.1	Clade E
MCP4116421.1	MCP4115487.1	Clade E
MCP4164214.1	MCP4163665.1	Clade E
MCP4252749.1	MCP4254973.1	Clade F
MCP4265932.1	MCP4265933.1	Clade E
MCP4266824.1	MCP4265933.1	Clade F
MCP4337452.1	MCP4341516.1	Clade E
MCP4341515.1	MCP4341516.1	Clade E
MCP4348144.1	MCP4349157.1	Clade E
MCP4349158.1	MCP4349157.1	Clade E
MCP4365297.1	MCP4364622.1	Clade E
MCP4374938.1	MCP4377377.1	Clade E
MCP4550428.1	MCP4550429.1	Clade E
MCP4576567.1	MCP4579894.1	Clade E
MCP4578150.1	MCP4579894.1	Clade E
MCP4579895.1	MCP4579894.1	Clade E
MCP4600221.1	MCP4606440.1	Clade E
MCP4623705.1	MCP4623706.1	Clade E
MCP4626341.1	MCP4623706.1	Clade E
MCP4629540.1	MCP4623706.1	Clade D
MCP4668583.1	MCP4667490.1	Clade E
MCP4724288.1	MCP4724253.1	Clade E
MCP4747231.1	MCP4747230.1	Clade E
MCP4747444.1	MCP4747230.1	Clade E
MCP4761236.1	MCP4761184.1	Clade A
MCP4763560.1	MCP4761184.1	Clade A
MCP5004655.1	MCP5002855.1	Clade F
MCP5004906.1	MCP5002855.1	Clade E
MCS7365770.1	MCS7364735.1	Clade A
MCW3137071.1	MCW3138571.1	Clade A
MCW3137116.1	MCW3138571.1	Clade A
MCW3138429.1	MCW3138571.1	Clade F
MCW3139379.1	MCW3139323.1	Clade F
MCW5201913.1	MCW5203830.1	Clade F
MCW5203570.1	MCW5203830.1	Clade E
MCW5212252.1	MCW5211699.1	Clade E
MCW5212667.1	MCW5211699.1	Clade E
MCW7078531.1	MCW7077702.1	Clade F
MCW7079039.1	MCW7077702.1	Clade A
MCZ2856092.1	MCZ2855769.1	Clade A
MDH3327772.1	MDH3329632.1	Clade E
MDH3329294.1	MDH3329632.1	Clade F
MDH3330718.1	MDH3330965.1	Clade E
MDH3347034.1	MDH3347032.1	Clade E
MDH3348664.1	MDH3347032.1	Clade E
MDH3348939.1	MDH3347032.1	Clade E
MDH3390630.1	MDH3391000.1	Clade E
MDH3391843.1	MDH3391000.1	Clade A
MDH3393120.1	MDH3394307.1	Clade E
MDH3542457.1	MDH3541186.1	Clade E
MDH3567346.1	MDH3566087.1	Clade E
MDH3575399.1	MDH3574606.1	Clade F
MDH3722097.1	MDH3721781.1	Clade E
MDH3722713.1	MDH3721781.1	Clade E
MDH3723078.1	MDH3721781.1	Clade E
MDH3825809.1	MDH3827367.1	Clade E
MDH3865983.1	MDH3865555.1	Clade E
MDH3873278.1	MDH3875058.1	Clade E
MDH3877354.1	MDH3877672.1	Clade F
MDH3877673.1	MDH3877672.1	Clade E
MDH4100501.1	MDH4100808.1	Clade E
MDH4142336.1	MDH4143414.1	Clade E
MDH4161946.1	MDH4164019.1	Clade E
MDH4204896.1	MDH4206647.1	Clade E
MDH4208995.1	MDH4207454.1	Clade E
MDH4238209.1	MDH4238210.1	Clade E
MDH4240122.1	MDH4238210.1	Clade E
MDH5299475.1	MDH5298845.1	Clade E
MDH5481938.1	MDH5481940.1	Clade A
MDH5482695.1	MDH5481940.1	Clade A
MDH5606259.1	MDH5606774.1	Clade E
MDJ0720206.1	MDJ0720207.1	Clade E
MDJ0721565.1	MDJ0720207.1	Clade E
MDJ0722011.1	MDJ0720207.1	Clade E
MDJ0783374.1	MDJ0784248.1	Clade E
MDJ0783874.1	MDJ0784248.1	Clade E
MDJ0784249.1	MDJ0784248.1	Clade E
MDJ0801660.1	MDJ0803891.1	Clade E
MDJ0802587.1	MDJ0803891.1	Clade E
MDJ0803892.1	MDJ0803891.1	Clade E
MDJ0816685.1	MDJ0818277.1	Clade E
MDJ0818276.1	MDJ0818277.1	Clade E
MDJ0828640.1	MDJ0830058.1	Clade E
MDJ0830059.1	MDJ0830058.1	Clade E
MDJ0830065.1	MDJ0830058.1	Clade E
MDJ0875663.1	MDJ0875042.1	Clade E
MDJ0875786.1	MDJ0875042.1	Clade E
MDJ0884892.1	MDJ0884719.1	Clade E
MDJ0983912.1	MDJ0983911.1	Clade E
MDJ0988219.1	MDJ0983911.1	Clade E
MDJ0989192.1	MDJ0991922.1	Clade E
MDL1959739.1	MDL1958767.1	Clade E
MDL1974800.1	MDL1974883.1	Clade E
MDL1975163.1	MDL1974883.1	Clade E
MDL1978208.1	MDL1977145.1	Clade E
MDL1978786.1	MDL1977145.1	Clade E
MDM8127313.1	MDM8126921.1	Clade C
MDM8524756.1	MDM8525257.1	Clade E
MDM8525258.1	MDM8525257.1	Clade E
MDM8535199.1	MDM8537637.1	Clade E
MQY59829.1	MQY58173.1	Clade E
MRG76820.1	MRG76818.1	Clade A
MRG77947.1	MRG76818.1	Clade E
MTI66498.1	MTI66785.1	Clade E
MTI82546.1	MTI82545.1	Clade F
MTI83861.1	MTI82545.1	Clade F
MTI83937.1	MTI82545.1	Clade E
NAS89048.1	NAS88874.1	Clade A
NAT10340.1	NAT10886.1	Clade A
NHI91250.1	NHI94781.1	Clade A
NHI94778.1	NHI94781.1	Clade A
NHI94779.1	NHI94781.1	Clade A
NHJ25636.1	NHJ23843.1	Clade A
Ni_CODH_accession_id	AcsB_or_CdhC_accession_id	Phylogenetic_clade_NiCODH
NIA05488.1	NIA04457.1	Clade E
NIA05839.1	NIA04457.1	Clade E
NIA08770.1	NIA08224.1	Clade E
NIA09450.1	NIA08224.1	Clade E
NIM93175.1	NIM93176.1	Clade E
NIM95643.1	NIM93176.1	Clade E
NIO68252.1	NIO67570.1	Clade E
NIR12527.1	NIR16210.1	Clade A
NIS81158.1	NIS81159.1	Clade E
NIS82889.1	NIS81159.1	Clade F
NIU39169.1	NIU39297.1	Clade A
NMG83547.1	NMG83843.1	Clade A
NNF98160.1	NNF98971.1	Clade E
NNF98972.1	NNF98971.1	Clade E
NNG07475.1	NNG07388.1	Clade E
NNK94122.1	NNK96543.1	Clade E
NNL42196.1	NNL43238.1	Clade E
NOQ43369.1	NOQ43951.1	Clade E
NOQ43952.1	NOQ43951.1	Clade E
NOQ45328.1	NOQ47237.1	Clade E
NOR05822.1	NOR05871.1	Clade E
NOR13744.1	NOR13743.1	Clade E
NOR15841.1	NOR15850.1	Clade E
NOR15851.1	NOR15850.1	Clade E
NOR24345.1	NOR24796.1	Clade E
NOR48701.1	NOR48703.1	Clade A
NOR48730.1	NOR48703.1	Clade E
NOR53262.1	NOR53481.1	Clade E
NOR60536.1	NOR60538.1	Clade A
NOR60688.1	NOR60538.1	Clade E
NOR88906.1	NOR88907.1	Clade E
NOX19882.1	NOX20211.1	Clade F
NOX20210.1	NOX20211.1	Clade E
NOX33507.1	NOX33506.1	Clade E
NOX34748.1	NOX33506.1	Clade F
NOX45055.1	NOX44680.1	Clade E
NOY43931.1	NOY45431.1	Clade E
NOY45092.1	NOY45431.1	Clade E
NOY45432.1	NOY45431.1	Clade E
NOY68744.1	NOY70491.1	Clade E
NOY70492.1	NOY70491.1	Clade E
NOY74259.1	NOY75515.1	Clade E
NOZ59920.1	NOZ58087.1	Clade F
NOZ64254.1	NOZ63971.1	Clade B
NOZ68236.1	NOZ69299.1	Clade F
NOZ69298.1	NOZ69299.1	Clade E
NOZ82848.1	NOZ82287.1	Clade F
NPA23089.1	NPA23333.1	Clade C
NPA23120.1	NPA23333.1	Clade A
NPA49092.1	NPA49898.1	Clade E
NPA49905.1	NPA49898.1	Clade E
NPA95383.1	NPA95403.1	Clade E
NPB00028.1	NPB00461.1	Clade C
NPB01769.1	NPB02323.1	Clade C
NPB02325.1	NPB02323.1	Clade A
NVM16465.1	NVM16342.1	Clade A
NVM35018.1	NVM35261.1	Clade A
NVM45024.1	NVM46570.1	Clade A
NVM57251.1	NVM57252.1	Clade E
NYT07537.1	NYT07380.1	Clade E
NYT10514.1	NYT10112.1	Clade E
NYT17617.1	NYT16855.1	Clade E
NYT17664.1	NYT16855.1	Clade E
ODS32127.1	ODS34314.1	Clade F
ODS34313.1	ODS34314.1	Clade E
ODS35932.1	ODS39074.1	Clade A
ODS39088.1	ODS39074.1	Clade A
OEU52739.1	OEU56156.1	Clade E
OFV67313.1	OFV67315.1	Clade A
OFV67586.1	OFV67315.1	Clade A
OFV68309.1	OFV67315.1	Clade E
OPX37239.1	OPX38990.1	Clade E
OPX40076.1	OPX40080.1	Clade E
OQX60665.1	OQX63782.1	Clade E
OQY45366.1	OQY46276.1	Clade E
OQY50548.1	OQY46276.1	Clade E
OQY58497.1	OQY59326.1	Clade E
OQY59196.1	OQY59326.1	Clade E
OXX84709.1	OXX85195.1	Clade C
OYT52935.1	OYT52117.1	Clade A
PHP45600.1	PHP45910.1	Clade F
PHR27441.1	PHR28119.1	Clade E
PHR28118.1	PHR28119.1	Clade E
PHR28124.1	PHR28119.1	Clade E
PLX50176.1	PLX50174.1	Clade E
PLX50749.1	PLX50174.1	Clade E
PXF53431.1	PXF54792.1	Clade E
PXF53561.1	PXF52406.1	Clade A
PXF57018.1	PXF60803.1	Clade F
PXF59395.1	PXF60397.1	Clade E
PXF61870.1	PXF60803.1	Clade A
PXF61898.1	PXF60803.1	Clade A
RJS70528.1	RJS73930.1	Clade A
RJS71233.1	RJS72327.1	Clade A
RJS71474.1	RJS72327.1	Clade F
RJS72325.1	RJS72327.1	Clade A
RKX57278.1	RKX58451.1	Clade E
RKX59668.1	RKX58451.1	Clade E
RKX60453.1	RKX62278.1	Clade E
RKX94565.1	RKX92553.1	Clade E
RKY00623.1	RKY02791.1	Clade E
RKY06518.1	RKY06143.1	Clade E
RKY63089.1	RKY63473.1	Clade E
RLB10310.1	RLB10272.1	Clade E
RLB13830.1	RLB13831.1	Clade E
RLB21116.1	RLB24590.1	Clade E
RLB28090.1	RLB28233.1	Clade E
RLB56718.1	RLB59403.1	Clade E
RLB68915.1	RLB71441.1	Clade E
RLB90508.1	RLB91571.1	Clade E
RLB90936.1	RLB91571.1	Clade E
RLC14937.1	RLC24384.1	Clade E
RLC19511.1	RLC24384.1	Clade E
RLC27167.1	RLC27868.1	Clade E
RLC64246.1	RLC68054.1	Clade E
RLC68053.1	RLC68054.1	Clade E
RLC73949.1	RLC70109.1	Clade E
RLC84819.1	RLC79028.1	Clade E
RLC85449.1	RLC86588.1	Clade E
RLC90639.1	RLC86588.1	Clade E
RLE32572.1	RLE32442.1	Clade E
RLE51573.1	RLE50698.1	Clade A
RLE57365.1	RLE57306.1	Clade A
RLG24291.1	RLG22402.1	Clade A
RLG30935.1	RLG31257.1	Clade F
RLG31308.1	RLG31257.1	Clade A
RLG54448.1	RLG50258.1	Clade A
RLG73457.1	RLG74831.1	Clade E
RLG75540.1	RLG74831.1	Clade E
RLI26406.1	RLI26416.1	Clade A
RLI33272.1	RLI33579.1	Clade A
RLI38361.1	RLI39542.1	Clade A
RLI79256.1	RLI79268.1	Clade A
RLI79314.1	RLI79268.1	Clade E
RTZ91389.1	RTZ90725.1	Clade E
RTZ95616.1	RTZ95617.1	Clade E
RTZ95893.1	RTZ95617.1	Clade E
RTZ99747.1	RTZ95617.1	Clade E
RTZ99777.1	RUA02415.1	Clade E
RUA02063.1	RUA02415.1	Clade E
RUM33463.1	RUM34922.1	Clade E
RUM35185.1	RUM34922.1	Clade E
RUM36915.1	RUM37085.1	Clade E
RUM38074.1	RUM40070.1	Clade E
RUM40068.1	RUM40070.1	Clade E
RUM42141.1	RUM40821.1	Clade E
RUM89527.1	RUM87888.1	Clade E
RWX43142.1	RWX44966.1	Clade F
RWX44969.1	RWX44966.1	Clade E
RWX51261.1	RWX51322.1	Clade E
RZB30944.1	RZB28749.1	Clade A
RZB33636.1	RZB36274.1	Clade E
RZB33886.1	RZB36274.1	Clade E
RZB38291.1	RZB36274.1	Clade E
RZN36599.1	RZN35269.1	Clade E
RZN41062.1	RZN35269.1	Clade A
TES99020.1	TES95013.1	Clade A
TET05307.1	TES95013.1	Clade A
TET08201.1	TET08531.1	Clade E
TET13716.1	TET13948.1	Clade E
TET21304.1	TET22245.1	Clade E
TET38365.1	TET38091.1	Clade E
TET43054.1	TET46105.1	Clade E
TET55636.1	TET56380.1	Clade A
TET59127.1	TET59126.1	Clade E
TET70871.1	TET70872.1	Clade E
TET73937.1	TET70872.1	Clade E
TET76411.1	TET75795.1	Clade E
TET97100.1	TET95901.1	Clade E
TEU04165.1	TEU03882.1	Clade E
TEU10446.1	TEU08892.1	Clade A
TEU17772.1	TEU22143.1	Clade E
TFG56198.1	TFG57064.1	Clade E
TFG64844.1	TFG61760.1	Clade E
TFG69654.1	TFG71104.1	Clade E
TFH13531.1	TFH18867.1	Clade A
TFH15396.1	TFH15240.1	Clade E
TFH18861.1	TFH18867.1	Clade A
THB73105.1	THB76557.1	Clade E
THB73229.1	THB73230.1	Clade E
THB75788.1	THB73230.1	Clade F
THB78997.1	THB76557.1	Clade E
THB80747.1	THB73230.1	Clade E
TKJ24323.1	TKJ23581.1	Clade A
TKJ26961.1	TKJ26629.1	Clade A
TRO48705.1	TRO48074.1	Clade A
TXT53284.1	TXT60050.1	Clade A
TXT59825.1	TXT65542.1	Clade A
UCB48714.1	UCB50929.1	Clade F
UCB49052.1	UCB50929.1	Clade E
UCC68824.1	UCC67786.1	Clade E
UCD42353.1	UCD42571.1	Clade E
UCD77915.1	UCD78207.1	Clade E
UCD78208.1	UCD78207.1	Clade E
UCD91985.1	UCD92639.1	Clade F
UCE37443.1	UCE37443.1	Clade F
UCE73804.1	UCE73804.1	Clade F
UCF07927.1	UCF08156.1	Clade F
UCF09299.1	UCF09757.1	Clade E
UCF43396.1	UCF42375.1	Clade E
UCF90088.1	UCF94415.1	Clade E
UCF94346.1	UCF94415.1	Clade E
UCG22157.1	UCG21593.1	Clade E
UCG22510.1	UCG21593.1	Clade F
UCG67114.1	UCG65612.1	Clade E
UCG81400.1	UCG79675.1	Clade E
UCG83529.1	UCG84256.1	Clade E
VEN73836.1	VEN74985.1	Clade E
VEN74595.1	VEN74985.1	Clade F
VEN74986.1	VEN74985.1	Clade E
VUT25246.1	VUT25851.1	Clade F
VUT26665.1	VUT25851.1	Clade A
WDP84887.1	WDP85459.1	Clade E
WP_006964991.1	WP_006965926.1	Clade E
WP_006968052.1	WP_006965926.1	Clade E
WP_006968607.1	WP_006965926.1	Clade E
WP_010869648.1	WP_083774537.1	Clade A
WP_010870233.1	WP_010869651.1	Clade C
WP_010870233.1	WP_083774537.1	Clade C
WP_010878596.1	WP_010877886.1	Clade A
WP_011018906.1	WP_011019089.1	Clade C
WP_011019086.1	WP_011019089.1	Clade A
WP_011021051.1	WP_011023760.1	Clade A
WP_011023758.1	WP_011023760.1	Clade A
WP_011024278.1	WP_011023760.1	Clade A
WP_011973193.1	WP_011973880.1	Clade A
WP_011973883.1	WP_011973880.1	Clade A
WP_012609824.1	WP_012609825.1	Clade E
WP_012965244.1	WP_012965246.1	Clade A
WP_012966999.1	WP_012965246.1	Clade E
WP_013100433.1	WP_013100626.1	Clade A
WP_013275166.1	WP_013275620.1	Clade C
WP_013275607.1	WP_013275620.1	Clade E
WP_013277958.1	WP_013278263.1	Clade E
WP_013278264.1	WP_013278263.1	Clade F
WP_013798453.1	WP_013799509.1	Clade E
WP_013798453.1	WP_013799513.1	Clade E
WP_013798522.1	WP_013799513.1	Clade C
WP_013908030.1	WP_013908767.1	Clade E
WP_013908774.1	WP_013908767.1	Clade E
WP_014955627.1	WP_014956691.1	Clade E
WP_014956692.1	WP_014956691.1	Clade E
WP_015403546.1	WP_015405373.1	Clade E
WP_015405375.1	WP_015405373.1	Clade E
WP_015903562.1	WP_015903561.1	Clade E
WP_015905891.1	WP_015903561.1	Clade E
WP_015906132.1	WP_015903561.1	Clade E
WP_015947146.1	WP_012609825.1	Clade E
WP_020876859.1	WP_020877671.1	Clade E
WP_020877670.1	WP_020877671.1	Clade E
WP_020878242.1	WP_020877671.1	Clade E
WP_022663715.1	WP_022664447.1	Clade E
WP_022664446.1	WP_022664447.1	Clade E
WP_022666710.1	WP_022664447.1	Clade E
WP_022669220.1	WP_022664447.1	Clade E
WP_022853655.1	WP_022854032.1	Clade E
WP_022854025.1	WP_022854032.1	Clade E
WP_022856204.1	WP_022855953.1	Clade F
WP_024335671.1	WP_006965926.1	Clade E
WP_024336189.1	WP_006965926.1	Clade E
WP_025323520.1	WP_025323519.1	Clade E
WP_025323870.1	WP_025323519.1	Clade E
WP_025324182.1	WP_025323519.1	Clade E
WP_028313485.1	WP_028314287.1	Clade E
WP_028314288.1	WP_028314287.1	Clade E
WP_044347739.1	WP_044347738.1	Clade E
WP_044348689.1	WP_044347738.1	Clade E
WP_044349155.1	WP_044347738.1	Clade E
WP_046822458.1	WP_046824276.1	Clade C
WP_048095537.1	WP_010877886.1	Clade A
WP_048173696.1	WP_048173557.1	Clade A
WP_048174086.1	WP_048173557.1	Clade A
WP_048184531.1	WP_048184650.1	Clade A
WP_048185114.1	WP_048184650.1	Clade A
WP_048201076.1	WP_081874434.1	Clade A
WP_048202124.1	WP_048201073.1	Clade C
WP_048202124.1	WP_081874434.1	Clade C
WP_054029835.1	WP_054029834.1	Clade E
WP_054033849.1	WP_054029834.1	Clade E
WP_067616755.1	WP_067616737.1	Clade E
WP_067618866.1	WP_067616737.1	Clade E
WP_068542946.1	WP_068543042.1	Clade E
WP_068543024.1	WP_068543042.1	Clade E
WP_068669139.1	WP_068669953.1	Clade E
WP_073038388.1	WP_073041879.1	Clade E
WP_073038443.1	WP_073041879.1	Clade E
WP_073472688.1	WP_073478068.1	Clade E
WP_073478067.1	WP_073478068.1	Clade E
WP_073612923.1	WP_073614249.1	Clade E
WP_073614243.1	WP_073614249.1	Clade E
WP_073614250.1	WP_073614249.1	Clade E
WP_080799116.1	WP_080805701.1	Clade E
WP_080805699.1	WP_080805701.1	Clade E
WP_084056974.1	WP_084058821.1	Clade E
WP_084066454.1	WP_084066455.1	Clade E
WP_084067892.1	WP_084066455.1	Clade E
WP_084070291.1	WP_084066455.1	Clade E
WP_086975872.1	WP_010877886.1	Clade A
WP_088553383.1	WP_088553305.1	Clade C
WP_088553704.1	WP_088553305.1	Clade F
WP_088554770.1	WP_088553305.1	Clade B
WP_092207755.1	WP_092209805.1	Clade E
WP_092208143.1	WP_092209805.1	Clade E
WP_092209803.1	WP_092209805.1	Clade E
WP_092229394.1	WP_014956691.1	Clade E
WP_092237390.1	WP_014956691.1	Clade E
WP_092468368.1	WP_092468370.1	Clade F
WP_092469405.1	WP_092468370.1	Clade C
WP_092475071.1	WP_092468370.1	Clade F
WP_093392594.1	WP_093392592.1	Clade E
WP_093394158.1	WP_093392592.1	Clade E
WP_095406565.1	WP_095406675.1	Clade C
WP_095406687.1	WP_095406675.1	Clade E
WP_096892874.1	WP_096892875.1	Clade E
WP_096895226.1	WP_096892875.1	Clade E
WP_096895272.1	WP_096892875.1	Clade F
WP_104370536.1	WP_104370535.1	Clade F
WP_104371955.1	WP_104370535.1	Clade F
WP_104373175.1	WP_104370535.1	Clade C
WP_120167511.1	WP_243096854.1	Clade E
WP_120169011.1	WP_243096854.1	Clade D
WP_120169807.1	WP_243096854.1	Clade F
WP_120170492.1	WP_243096854.1	Clade C
WP_124328259.1	WP_124330644.1	Clade E
WP_124329743.1	WP_124330644.1	Clade E
WP_124330645.1	WP_124330644.1	Clade E
WP_131007527.1	WP_131006696.1	Clade A
WP_135545657.1	WP_135549126.1	Clade F
WP_135549124.1	WP_135549126.1	Clade F
WP_136798587.1	WP_136799033.1	Clade E
WP_136799032.1	WP_136799033.1	Clade E
WP_136799038.1	WP_136799033.1	Clade E
WP_136807811.1	WP_136807812.1	Clade E
WP_136807817.1	WP_136807812.1	Clade E
WP_136809255.1	WP_136807812.1	Clade E
WP_152004691.1	WP_092209805.1	Clade E
WP_155304358.1	WP_155304359.1	Clade E
WP_155305547.1	WP_155304359.1	Clade E
WP_155306094.1	WP_155304359.1	Clade E
WP_155311339.1	WP_155313073.1	Clade E
WP_155313074.1	WP_155313073.1	Clade E
WP_155313114.1	WP_155313073.1	Clade E
WP_155316862.1	WP_155316863.1	Clade E
WP_155316943.1	WP_155316863.1	Clade E
WP_155316982.1	WP_155316863.1	Clade E
WP_155323057.1	WP_155325024.1	Clade E
WP_155323338.1	WP_155325024.1	Clade E
WP_155325025.1	WP_155325024.1	Clade E
WP_163298668.1	WP_163299408.1	Clade E
WP_166031122.1	WP_166031277.1	Clade E
WP_166031284.1	WP_166031277.1	Clade E
WP_173297186.1	WP_173298594.1	Clade D
WP_173298373.1	WP_173298594.1	Clade F
WP_173298593.1	WP_173298594.1	Clade F
WP_180136972.1	WP_180141523.1	Clade E
WP_180137037.1	WP_180141523.1	Clade E
WP_180141521.1	WP_180141523.1	Clade E
WP_202319241.1	WP_202318515.1	Clade A
WP_207678715.1	WP_207681426.1	Clade E
WP_207681425.1	WP_207681426.1	Clade E
WP_207690862.1	WP_207687033.1	Clade E
WP_207691495.1	WP_207687033.1	Clade E
WP_214400157.1	WP_214400429.1	Clade C
WP_227762866.1	WP_227766234.1	Clade F
WP_227766231.1	WP_227766234.1	Clade F
WP_227766889.1	WP_227766234.1	Clade D
WP_227767373.1	WP_227766234.1	Clade B
WP_236888697.1	WP_236892407.1	Clade E
WP_236890491.1	WP_236892407.1	Clade E
WP_236892406.1	WP_236892407.1	Clade E
WP_238134278.1	WP_088553305.1	Clade F
WP_245795232.1	WP_073041879.1	Clade E
WP_252467243.1	WP_252467241.1	Clade F
WP_252471197.1	WP_252467241.1	Clade F
WP_255332508.1	WP_255333379.1	Clade E
WP_255333381.1	WP_255333379.1	Clade A
WP_262289736.1	WP_011973880.1	Clade E
WP_262290151.1	WP_011973880.1	Clade A
WP_267927745.1	WP_267928921.1	Clade E
WP_267928920.1	WP_267928921.1	Clade E
WP_276571810.1	WP_207681426.1	Clade E
WP_276626043.1	WP_276626424.1	Clade A

## Sheet: Genomes_with_acsB_not_in_contex
Assembly_code	Clade	Has_acsB_in_CODH_context	has_ACSB_in_genome	Functional group prediction based on the neighbouring gene(s)	final_context
GCA_003978685.1	Clade E	FALSE	TRUE	cooa	cooa
GCA_004796425.1	Clade E	FALSE	TRUE	cooa; standalone	cooa
GCA_011322715.1	Clade E	FALSE	TRUE	cooa	cooa
GCA_011371125.1	Clade E	FALSE	TRUE	cooa	cooa
GCA_029864725.1	Clade E	FALSE	TRUE	cooa	cooa
GCF_902498735.1	Clade E	FALSE	TRUE	cooa	cooa
GCA_003541445.1	Clade F	FALSE	TRUE	cooc	cooc
GCA_003644175.1	Clade E	FALSE	TRUE	cooc	cooc
GCA_004376185.1	Clade E	FALSE	TRUE	cooc	cooc
GCA_004376645.1	Clade A	FALSE	TRUE	cooc	cooc
GCA_004376885.1	Clade E	FALSE	TRUE	cooc	cooc
GCA_004525155.1	Clade E	FALSE	TRUE	cooc	cooc
GCA_004525545.1	Clade E	FALSE	TRUE	cooc	cooc
GCA_007049995.1	Clade A	FALSE	TRUE	cooc	cooc
GCA_009618505.1	Clade E	FALSE	TRUE	cooc	cooc
GCA_011041585.1	Clade E	FALSE	TRUE	cooc	cooc
GCA_012961865.1	Clade E	FALSE	TRUE	cooc	cooc
GCA_013139415.1	Clade E	FALSE	TRUE	cooc	cooc
GCA_013151705.1	Clade E	FALSE	TRUE	cooc	cooc
GCA_013415575.1	Clade E	FALSE	TRUE	standalone; cooc	cooc
GCA_013415685.1	Clade E	FALSE	TRUE	cooc	cooc
GCA_018651965.1	Clade E	FALSE	TRUE	cooc	cooc
GCA_018671075.1	Clade E	FALSE	TRUE	cooc	cooc
GCA_022353105.1	Clade E	FALSE	TRUE	cooc	cooc
GCA_022360995.1	Clade E	FALSE	TRUE	cooc	cooc
GCA_022866485.1	Clade E	FALSE	TRUE	cooc	cooc
GCA_023139815.1	Clade A	FALSE	TRUE	cooc	cooc
GCA_023146035.1	Clade E	FALSE	TRUE	cooc	cooc
GCA_024230855.1	Clade E	FALSE	TRUE	cooc	cooc
GCA_024231495.1	Clade E	FALSE	TRUE	cooc	cooc
GCA_025061245.1	Clade A	FALSE	TRUE	cooc	cooc
GCA_029858845.1	Clade E	FALSE	TRUE	cooc	cooc
GCA_003646755.1	Clade E	FALSE	TRUE	coof	coof
GCA_011052635.1	Clade E	FALSE	TRUE	coof	coof
GCA_013415605.1	Clade E	FALSE	TRUE	coof	coof
GCA_016782885.1	Clade E	FALSE	TRUE	coof	coof
GCA_019308085.1	Clade E	FALSE	TRUE	coof; standalone	coof
GCA_019309945.1	Clade E	FALSE	TRUE	standalone; coof	coof
GCA_019314345.1	Clade E	FALSE	TRUE	coof	coof
GCA_019314405.1	Clade E	FALSE	TRUE	standalone; coof	coof
GCA_020345725.1	Clade F	FALSE	TRUE	coof	coof
GCA_020350865.1	Clade F	FALSE	TRUE	coof	coof
GCA_021159525.1	Clade E	FALSE	TRUE	coof	coof
GCA_021162125.1	Clade E	FALSE	TRUE	coof	coof
GCA_022866785.1	Clade F	FALSE	TRUE	coof	coof
GCA_023129315.1	Clade E	FALSE	TRUE	coof	coof
GCA_023129475.1	Clade E	FALSE	TRUE	coof; standalone	coof
GCA_023130085.1	Clade F	FALSE	TRUE	coof	coof
GCA_023143495.1	Clade F	FALSE	TRUE	coof	coof
GCA_029858315.1	Clade E	FALSE	TRUE	coof	coof
GCF_017377355.1	Clade E	FALSE	TRUE	coof; standalone	coof
GCA_003661705.1	Clade E	FALSE	TRUE	coot; energy converting hydrogenase	energy converting hydrogenase
GCA_019308205.1	Clade E	FALSE	TRUE	energy converting hydrogenase	energy converting hydrogenase
GCF_000421605.1	Clade F	FALSE	TRUE	energy converting hydrogenase	energy converting hydrogenase
GCF_002207765.1	Clade B	FALSE	TRUE	nitt/taut family abc transporter; standalone; cooa; energy converting hydrogenase	energy converting hydrogenase
GCA_000024625.1	Clade C	FALSE	TRUE	f420-reducing-hydrogenase	f420-reducing-hydrogenase
GCA_000243455.2	Clade C	FALSE	TRUE	f420-reducing-hydrogenase	f420-reducing-hydrogenase
GCA_014360745.1	Clade E	FALSE	TRUE	f420-reducing-hydrogenase	f420-reducing-hydrogenase
GCA_015222985.1	Clade E	FALSE	TRUE	f420-reducing-hydrogenase	f420-reducing-hydrogenase
GCA_019311225.1	Clade E	FALSE	TRUE	f420-reducing-hydrogenase	f420-reducing-hydrogenase
GCA_020342025.1	Clade E	FALSE	TRUE	f420-reducing-hydrogenase	f420-reducing-hydrogenase
GCA_022759245.1	Clade E	FALSE	TRUE	f420-reducing-hydrogenase	f420-reducing-hydrogenase
GCA_030262875.1	Clade E	FALSE	TRUE	f420-reducing-hydrogenase; standalone	f420-reducing-hydrogenase
GCA_030262915.1	Clade E	FALSE	TRUE	f420-reducing-hydrogenase; standalone	f420-reducing-hydrogenase
GCF_000214415.1	Clade C	FALSE	TRUE	f420-reducing-hydrogenase	f420-reducing-hydrogenase
GCF_010499435.1	Clade E	FALSE	TRUE	f420-reducing-hydrogenase	f420-reducing-hydrogenase
GCF_025449255.1	Clade A	FALSE	TRUE	standalone; f420-reducing-hydrogenase	f420-reducing-hydrogenase
GCF_902827225.1	Clade C	FALSE	TRUE	f420-reducing-hydrogenase	f420-reducing-hydrogenase
GCA_002084945.1	Clade E	FALSE	TRUE	fnor; standalone	fnor
GCA_002207765.1	Clade F	FALSE	TRUE	fnor	fnor
GCA_002242135.1	Clade C	FALSE	TRUE	fnor	fnor
GCA_003646865.1	Clade E	FALSE	TRUE	fnor	fnor
GCA_003647165.1	Clade E	FALSE	TRUE	fnor	fnor
GCA_003648075.1	Clade E	FALSE	TRUE	fnor	fnor
GCA_003973275.1	Clade E	FALSE	TRUE	fnor; standalone	fnor
GCA_004376225.1	Clade E	FALSE	TRUE	fnor	fnor
GCA_011041785.1	Clade E	FALSE	TRUE	fnor	fnor
GCA_012961705.1	Clade E	FALSE	TRUE	fnor	fnor
GCA_014382905.1	Clade E	FALSE	TRUE	fnor	fnor
GCA_019306045.1	Clade E	FALSE	TRUE	standalone; fnor	fnor
GCA_019306325.1	Clade E	FALSE	TRUE	fnor	fnor
GCA_019307785.1	Clade E	FALSE	TRUE	fnor	fnor
GCA_019308175.1	Clade E	FALSE	TRUE	fnor	fnor
GCA_019309465.1	Clade E	FALSE	TRUE	fnor	fnor
GCA_019310525.1	Clade E	FALSE	TRUE	fnor	fnor
GCA_019314155.1	Clade F	FALSE	TRUE	fnor	fnor
GCA_021163445.1	Clade E	FALSE	TRUE	fnor	fnor
GCA_022766165.1	Clade F	FALSE	TRUE	fnor	fnor
GCA_022867385.1	Clade E	FALSE	TRUE	standalone; fnor	fnor
GCA_023128075.1	Clade E	FALSE	TRUE	fnor	fnor
GCA_030066415.1	Clade E	FALSE	TRUE	fnor	fnor
GCA_030371455.1	Clade C	FALSE	TRUE	fnor	fnor
GCF_000350545.1	Clade E	FALSE	TRUE	fnor; standalone	fnor
GCF_000421285.1	Clade E	FALSE	TRUE	standalone; fnor	fnor
GCF_001006285.1	Clade C	FALSE	TRUE	fnor	fnor
GCA_023143245.1	Clade E	FALSE	TRUE	heterodisulfide reductase	heterodisulfide reductase
GCA_001303695.1	Clade E	FALSE	TRUE	nadh:ubiquinone oxidoreductase	nadh:ubiquinone oxidoreductase
GCA_001304355.1	Clade E	FALSE	TRUE	nadh:ubiquinone oxidoreductase	nadh:ubiquinone oxidoreductase
GCA_003644685.1	Clade E	FALSE	TRUE	nadh:ubiquinone oxidoreductase	nadh:ubiquinone oxidoreductase
GCA_003645695.1	Clade E	FALSE	TRUE	nadh:ubiquinone oxidoreductase	nadh:ubiquinone oxidoreductase
GCA_003973245.1	Clade E	FALSE	TRUE	nadh:ubiquinone oxidoreductase	nadh:ubiquinone oxidoreductase
GCA_011040215.1	Clade E	FALSE	TRUE	nadh:ubiquinone oxidoreductase	nadh:ubiquinone oxidoreductase
GCA_011040595.1	Clade E	FALSE	TRUE	nadh:ubiquinone oxidoreductase	nadh:ubiquinone oxidoreductase
GCA_011040865.1	Clade E	FALSE	TRUE	nadh:ubiquinone oxidoreductase	nadh:ubiquinone oxidoreductase
GCA_011041435.1	Clade E	FALSE	TRUE	nadh:ubiquinone oxidoreductase	nadh:ubiquinone oxidoreductase
GCA_014359445.1	Clade E	FALSE	TRUE	nadh:ubiquinone oxidoreductase	nadh:ubiquinone oxidoreductase
GCA_016342385.1	Clade E	FALSE	TRUE	nadh:ubiquinone oxidoreductase	nadh:ubiquinone oxidoreductase
GCA_020350405.1	Clade E	FALSE	TRUE	nadh:ubiquinone oxidoreductase	nadh:ubiquinone oxidoreductase
GCA_022866005.1	Clade E	FALSE	TRUE	nadh:ubiquinone oxidoreductase	nadh:ubiquinone oxidoreductase
GCA_023134975.1	Clade E	FALSE	TRUE	nadh:ubiquinone oxidoreductase	nadh:ubiquinone oxidoreductase
GCA_023138805.1	Clade E	FALSE	TRUE	nadh:ubiquinone oxidoreductase	nadh:ubiquinone oxidoreductase
GCA_024223025.1	Clade E	FALSE	TRUE	nadh:ubiquinone oxidoreductase	nadh:ubiquinone oxidoreductase
GCA_029858565.1	Clade E	FALSE	TRUE	nadh:ubiquinone oxidoreductase	nadh:ubiquinone oxidoreductase
GCA_013152825.1	Clade B	FALSE	TRUE	nitt/taut family abc transporter	nitt/taut family abc transporter
GCA_001303205.1	Clade E	FALSE	TRUE	one carbon pool; standalone	one carbon pool
GCA_001304175.1	Clade E	FALSE	TRUE	one carbon pool	one carbon pool
GCA_003194485.1	Clade E	FALSE	TRUE	one carbon pool	one carbon pool
GCA_003194495.1	Clade E	FALSE	TRUE	one carbon pool	one carbon pool
GCA_003641595.1	Clade E	FALSE	TRUE	fnor; one carbon pool	one carbon pool
GCA_003645605.1	Clade E	FALSE	TRUE	one carbon pool	one carbon pool
GCA_003648005.1	Clade E	FALSE	TRUE	one carbon pool	one carbon pool
GCA_003648085.1	Clade E	FALSE	TRUE	one carbon pool; coof	one carbon pool
GCA_003978825.1	Clade E	FALSE	TRUE	one carbon pool	one carbon pool
GCA_003978855.1	Clade E	FALSE	TRUE	one carbon pool; standalone	one carbon pool
GCA_004028495.1	Clade E	FALSE	TRUE	one carbon pool	one carbon pool
GCA_009711765.1	Clade E	FALSE	TRUE	one carbon pool	one carbon pool
GCA_011039335.1	Clade E	FALSE	TRUE	one carbon pool	one carbon pool
GCA_011051015.1	Clade E	FALSE	TRUE	one carbon pool	one carbon pool
GCA_011321895.1	Clade E	FALSE	TRUE	one carbon pool	one carbon pool
GCA_011322725.1	Clade E	FALSE	TRUE	one carbon pool	one carbon pool
GCA_011330795.1	Clade E	FALSE	TRUE	one carbon pool	one carbon pool
GCA_011682415.1	Clade E	FALSE	TRUE	cooa; one carbon pool	one carbon pool
GCA_011682485.1	Clade E	FALSE	TRUE	coof; one carbon pool	one carbon pool
GCA_012961845.1	Clade E	FALSE	TRUE	one carbon pool; standalone	one carbon pool
GCA_012962595.1	Clade E	FALSE	TRUE	one carbon pool	one carbon pool
GCA_012962795.1	Clade E	FALSE	TRUE	one carbon pool	one carbon pool
GCA_013138705.1	Clade E	FALSE	TRUE	one carbon pool	one carbon pool
GCA_013139125.1	Clade E	FALSE	TRUE	one carbon pool	one carbon pool
GCA_013154175.1	Clade E	FALSE	TRUE	one carbon pool	one carbon pool
GCA_014359885.1	Clade E	FALSE	TRUE	one carbon pool	one carbon pool
GCA_014383605.1	Clade E	FALSE	TRUE	one carbon pool	one carbon pool
GCA_014384055.1	Clade E	FALSE	TRUE	one carbon pool	one carbon pool
GCA_015662115.1	Clade E	FALSE	TRUE	one carbon pool	one carbon pool
GCA_016783285.1	Clade E	FALSE	TRUE	one carbon pool	one carbon pool
GCA_019306525.1	Clade E	FALSE	TRUE	one carbon pool	one carbon pool
GCA_019306885.1	Clade E	FALSE	TRUE	one carbon pool	one carbon pool
GCA_019307025.1	Clade E	FALSE	TRUE	one carbon pool	one carbon pool
GCA_019307905.1	Clade E	FALSE	TRUE	one carbon pool	one carbon pool
GCA_019309105.1	Clade E	FALSE	TRUE	one carbon pool	one carbon pool
GCA_019309245.1	Clade E	FALSE	TRUE	one carbon pool	one carbon pool
GCA_019309705.1	Clade E	FALSE	TRUE	one carbon pool	one carbon pool
GCA_019309815.1	Clade E	FALSE	TRUE	one carbon pool	one carbon pool
GCA_019312685.1	Clade E	FALSE	TRUE	one carbon pool	one carbon pool
GCA_020344235.1	Clade E	FALSE	TRUE	one carbon pool	one carbon pool
GCA_020351815.1	Clade E	FALSE	TRUE	one carbon pool	one carbon pool
GCA_021108135.1	Clade E	FALSE	TRUE	one carbon pool	one carbon pool
GCA_021159445.1	Clade E	FALSE	TRUE	one carbon pool	one carbon pool
GCA_021647275.1	Clade E	FALSE	TRUE	one carbon pool	one carbon pool
GCA_022361035.1	Clade E	FALSE	TRUE	one carbon pool; standalone; fnor	one carbon pool
GCA_022765825.1	Clade E	FALSE	TRUE	one carbon pool; fnor	one carbon pool
GCA_022765945.1	Clade E	FALSE	TRUE	one carbon pool; standalone	one carbon pool
GCA_022765965.1	Clade E	FALSE	TRUE	one carbon pool	one carbon pool
GCA_022766005.1	Clade E	FALSE	TRUE	one carbon pool; fnor	one carbon pool
GCA_022766065.1	Clade E	FALSE	TRUE	one carbon pool; fnor	one carbon pool
GCA_022766125.1	Clade E	FALSE	TRUE	one carbon pool	one carbon pool
GCA_023131115.1	Clade E	FALSE	TRUE	one carbon pool	one carbon pool
GCA_026122855.1	Clade E	FALSE	TRUE	one carbon pool; standalone	one carbon pool
GCA_026123015.1	Clade E	FALSE	TRUE	one carbon pool; fnor	one carbon pool
GCA_029864905.1	Clade E	FALSE	TRUE	one carbon pool	one carbon pool
GCA_030262755.1	Clade E	FALSE	TRUE	one carbon pool	one carbon pool
GCF_900176285.1	Clade E	FALSE	TRUE	one carbon pool	one carbon pool
GCA_001303025.1	Clade E	FALSE	TRUE	standalone	standalone
GCA_001303405.1	Clade F	FALSE	TRUE	standalone	standalone
GCA_001593935.1	Clade A	FALSE	TRUE	standalone	standalone
GCA_001723855.1	Clade A	FALSE	TRUE	standalone	standalone
GCA_001751015.1	Clade E	FALSE	TRUE	standalone	standalone
GCA_002050025.1	Clade E	FALSE	TRUE	standalone	standalone
GCA_002254825.2	Clade F	FALSE	TRUE	standalone	standalone
GCA_002255025.1	Clade A	FALSE	TRUE	standalone	standalone
GCA_002687435.1	Clade E	FALSE	TRUE	standalone	standalone
GCA_003194435.1	Clade A	FALSE	TRUE	standalone	standalone
GCA_003649095.1	Clade A	FALSE	TRUE	standalone	standalone
GCA_003649205.1	Clade A	FALSE	TRUE	standalone	standalone
GCA_003661445.1	Clade A	FALSE	TRUE	standalone	standalone
GCA_003662585.1	Clade A	FALSE	TRUE	standalone	standalone
GCA_003662655.1	Clade A	FALSE	TRUE	standalone	standalone
GCA_004375715.1	Clade A	FALSE	TRUE	standalone	standalone
GCA_004376075.1	Clade E	FALSE	TRUE	standalone	standalone
GCA_004376205.1	Clade E	FALSE	TRUE	standalone	standalone
GCA_004376345.1	Clade E	FALSE	TRUE	standalone	standalone
GCA_004376895.1	Clade E	FALSE	TRUE	standalone	standalone
GCA_004376985.1	Clade E	FALSE	TRUE	standalone	standalone
GCA_004377275.1	Clade E	FALSE	TRUE	standalone	standalone
GCA_004377365.1	Clade E	FALSE	TRUE	standalone	standalone
GCA_004377395.1	Clade A	FALSE	TRUE	standalone	standalone
GCA_004525435.1	Clade E	FALSE	TRUE	standalone	standalone
GCA_004525935.1	Clade E	FALSE	TRUE	standalone	standalone
GCA_005222975.1	Clade A	FALSE	TRUE	standalone	standalone
GCA_005223125.1	Clade A	FALSE	TRUE	standalone	standalone
GCA_008080755.1	Clade A	FALSE	TRUE	standalone	standalone
GCA_008080765.1	Clade A	FALSE	TRUE	standalone	standalone
GCA_011039655.1	Clade E	FALSE	TRUE	standalone	standalone
GCA_011042495.1	Clade A	FALSE	TRUE	standalone	standalone
GCA_011042595.1	Clade E	FALSE	TRUE	standalone	standalone
GCA_011049715.1	Clade D	FALSE	TRUE	standalone	standalone
GCA_011050515.1	Clade E	FALSE	TRUE	standalone	standalone
GCA_011050765.1	Clade F	FALSE	TRUE	standalone	standalone
GCA_011051745.1	Clade E	FALSE	TRUE	standalone	standalone
GCA_011170395.1	Clade E	FALSE	TRUE	standalone	standalone
GCA_011174795.1	Clade E	FALSE	TRUE	standalone	standalone
GCA_011364975.1	Clade A	FALSE	TRUE	standalone	standalone
GCA_011773525.1	Clade E	FALSE	TRUE	standalone	standalone
GCA_011775315.1	Clade A	FALSE	TRUE	standalone	standalone
GCA_011775735.1	Clade A	FALSE	TRUE	standalone	standalone
GCA_012961245.1	Clade A	FALSE	TRUE	standalone	standalone
GCA_012962005.1	Clade E	FALSE	TRUE	standalone	standalone
GCA_012962865.1	Clade E	FALSE	TRUE	standalone	standalone
GCA_012962985.1	Clade E	FALSE	TRUE	standalone	standalone
GCA_013003795.1	Clade E	FALSE	TRUE	standalone	standalone
GCA_013042695.1	Clade E	FALSE	TRUE	standalone	standalone
GCA_013139435.1	Clade E	FALSE	TRUE	standalone	standalone
GCA_013139615.1	Clade E	FALSE	TRUE	standalone	standalone
GCA_013139995.1	Clade E	FALSE	TRUE	standalone	standalone
GCA_013152685.1	Clade F	FALSE	TRUE	standalone	standalone
GCA_013152995.1	Clade F	FALSE	TRUE	standalone	standalone
GCA_013154355.1	Clade C	FALSE	TRUE	standalone	standalone
GCA_013374355.1	Clade F	FALSE	TRUE	standalone	standalone
GCA_013375265.1	Clade E	FALSE	TRUE	standalone	standalone
GCA_013375475.1	Clade A	FALSE	TRUE	standalone	standalone
GCA_013375485.1	Clade A	FALSE	TRUE	standalone	standalone
GCA_013375495.1	Clade A	FALSE	TRUE	standalone	standalone
GCA_014360365.1	Clade E	FALSE	TRUE	standalone	standalone
GCA_014382045.1	Clade E	FALSE	TRUE	standalone	standalone
GCA_014859865.1	Clade E	FALSE	TRUE	standalone	standalone
GCA_015222405.1	Clade E	FALSE	TRUE	standalone	standalone
GCA_015662015.1	Clade E	FALSE	TRUE	standalone	standalone
GCA_015662635.1	Clade A	FALSE	TRUE	standalone	standalone
GCA_015767235.1	Clade E	FALSE	TRUE	standalone	standalone
GCA_016782965.1	Clade E	FALSE	TRUE	standalone	standalone
GCA_016785005.1	Clade E	FALSE	TRUE	standalone	standalone
GCA_018648325.1	Clade E	FALSE	TRUE	standalone	standalone
GCA_018648405.1	Clade F	FALSE	TRUE	standalone	standalone
GCA_018662645.1	Clade E	FALSE	TRUE	standalone	standalone
GCA_018671315.1	Clade E	FALSE	TRUE	standalone	standalone
GCA_018678815.1	Clade E	FALSE	TRUE	standalone	standalone
GCA_018692215.1	Clade E	FALSE	TRUE	standalone	standalone
GCA_018697755.1	Clade E	FALSE	TRUE	standalone	standalone
GCA_019038775.1	Clade E	FALSE	TRUE	standalone	standalone
GCA_019038815.1	Clade E	FALSE	TRUE	standalone	standalone
GCA_019306355.1	Clade E	FALSE	TRUE	standalone	standalone
GCA_019306465.1	Clade E	FALSE	TRUE	standalone	standalone
GCA_019306545.1	Clade E	FALSE	TRUE	standalone	standalone
GCA_019306845.1	Clade E	FALSE	TRUE	standalone	standalone
GCA_019307165.1	Clade E	FALSE	TRUE	standalone	standalone
GCA_019307205.1	Clade E	FALSE	TRUE	standalone	standalone
GCA_019307305.1	Clade E	FALSE	TRUE	standalone	standalone
GCA_019307405.1	Clade E	FALSE	TRUE	standalone	standalone
GCA_019307425.1	Clade E	FALSE	TRUE	standalone	standalone
GCA_019307805.1	Clade E	FALSE	TRUE	standalone	standalone
GCA_019307815.1	Clade E	FALSE	TRUE	standalone	standalone
GCA_019308125.1	Clade E	FALSE	TRUE	standalone	standalone
GCA_019308145.1	Clade E	FALSE	TRUE	standalone	standalone
GCA_019308685.1	Clade E	FALSE	TRUE	standalone	standalone
GCA_019308765.1	Clade E	FALSE	TRUE	standalone	standalone
GCA_019308805.1	Clade E	FALSE	TRUE	standalone	standalone
GCA_019309485.1	Clade E	FALSE	TRUE	standalone	standalone
GCA_019310125.1	Clade E	FALSE	TRUE	standalone	standalone
GCA_019310165.1	Clade E	FALSE	TRUE	standalone	standalone
GCA_019310665.1	Clade E	FALSE	TRUE	standalone	standalone
GCA_019311185.1	Clade E	FALSE	TRUE	standalone	standalone
GCA_019312905.1	Clade E	FALSE	TRUE	standalone	standalone
GCA_019313195.1	Clade E	FALSE	TRUE	standalone	standalone
GCA_019314025.1	Clade E	FALSE	TRUE	standalone	standalone
GCA_019314115.1	Clade E	FALSE	TRUE	standalone	standalone
GCA_020346705.1	Clade E	FALSE	TRUE	standalone	standalone
GCA_020351795.1	Clade E	FALSE	TRUE	standalone	standalone
GCA_020351915.1	Clade E	FALSE	TRUE	standalone	standalone
GCA_020353155.1	Clade E	FALSE	TRUE	standalone	standalone
GCA_020353555.1	Clade E	FALSE	TRUE	standalone	standalone
GCA_021107935.1	Clade E	FALSE	TRUE	standalone	standalone
GCA_021108175.1	Clade E	FALSE	TRUE	standalone	standalone
GCA_021159165.1	Clade E	FALSE	TRUE	standalone	standalone
GCA_021159465.1	Clade F	FALSE	TRUE	standalone	standalone
GCA_022340905.1	Clade E	FALSE	TRUE	standalone	standalone
GCA_022865805.1	Clade E	FALSE	TRUE	standalone	standalone
GCA_022866315.1	Clade F	FALSE	TRUE	standalone	standalone
GCA_022866405.1	Clade A	FALSE	TRUE	standalone	standalone
GCA_022866525.1	Clade A	FALSE	TRUE	standalone	standalone
GCA_022867025.1	Clade E	FALSE	TRUE	standalone	standalone
GCA_022867045.1	Clade E	FALSE	TRUE	standalone	standalone
GCA_022867105.1	Clade E	FALSE	TRUE	standalone	standalone
GCA_022867355.1	Clade E	FALSE	TRUE	standalone	standalone
GCA_022867445.1	Clade E	FALSE	TRUE	standalone	standalone
GCA_022868305.1	Clade A	FALSE	TRUE	standalone	standalone
GCA_022868785.1	Clade E	FALSE	TRUE	standalone	standalone
GCA_022868945.1	Clade E	FALSE	TRUE	standalone	standalone
GCA_023128565.1	Clade A	FALSE	TRUE	standalone	standalone
GCA_023129355.1	Clade E	FALSE	TRUE	standalone	standalone
GCA_023130035.1	Clade E	FALSE	TRUE	standalone	standalone
GCA_023130915.1	Clade A	FALSE	TRUE	standalone	standalone
GCA_023135705.1	Clade E	FALSE	TRUE	standalone	standalone
GCA_023136455.1	Clade E	FALSE	TRUE	standalone	standalone
GCA_023136635.1	Clade E	FALSE	TRUE	standalone	standalone
GCA_023137115.1	Clade E	FALSE	TRUE	standalone	standalone
GCA_023143335.1	Clade E	FALSE	TRUE	standalone	standalone
GCA_023144085.1	Clade E	FALSE	TRUE	standalone	standalone
GCA_023144255.1	Clade E	FALSE	TRUE	standalone	standalone
GCA_023145355.1	Clade E	FALSE	TRUE	standalone	standalone
GCA_023271215.1	Clade E	FALSE	TRUE	standalone	standalone
GCA_023271435.1	Clade F	FALSE	TRUE	standalone	standalone
GCA_024222815.1	Clade E	FALSE	TRUE	standalone	standalone
GCA_024223905.1	Clade F	FALSE	TRUE	standalone	standalone
GCA_024224625.1	Clade E	FALSE	TRUE	standalone	standalone
GCA_024227355.1	Clade E	FALSE	TRUE	standalone	standalone
GCA_024227915.1	Clade E	FALSE	TRUE	standalone	standalone
GCA_024230555.1	Clade A	FALSE	TRUE	standalone	standalone
GCA_024231955.1	Clade E	FALSE	TRUE	standalone	standalone
GCA_025966475.1	Clade F	FALSE	TRUE	standalone	standalone
GCA_026967815.1	Clade A	FALSE	TRUE	standalone	standalone
GCA_028768545.1	Clade E	FALSE	TRUE	standalone	standalone
GCA_029857875.1	Clade E	FALSE	TRUE	standalone	standalone
GCA_029859385.1	Clade E	FALSE	TRUE	standalone	standalone
GCA_029860685.1	Clade E	FALSE	TRUE	standalone	standalone
GCA_029860725.1	Clade E	FALSE	TRUE	standalone	standalone
GCA_029861355.1	Clade E	FALSE	TRUE	standalone	standalone
GCA_029862405.1	Clade E	FALSE	TRUE	standalone	standalone
GCA_029862485.1	Clade F	FALSE	TRUE	standalone	standalone
GCA_029862535.1	Clade E	FALSE	TRUE	standalone	standalone
GCA_029864545.1	Clade E	FALSE	TRUE	standalone	standalone
GCA_029880395.1	Clade E	FALSE	TRUE	standalone	standalone
GCA_029884375.1	Clade E	FALSE	TRUE	standalone	standalone
GCA_030377945.1	Clade E	FALSE	TRUE	standalone	standalone
GCF_000092305.1	Clade A	FALSE	TRUE	standalone	standalone
GCF_001652585.1	Clade E	FALSE	TRUE	standalone	standalone
